# Supplementary material for: H3K4me3 Genome-Wide Distribution and Transcriptional Regulation of Transposable Elements by RNA Pol2 Deposition
Source: Int J Mol Sci. 2024 Dec 18;25(24):13545. doi: 10.3390/ijms252413545 (PMC11677803; doi:10.3390/ijms252413545)
Supplement: Supplementary file 1 [file ijms-25-13545-s001.zip]

Archive with 3 entries (3 files):
- Supplementary table S1 H3K4me3 broad domains..xlsx
- Supplementary table S2 MII and Morula peaks.xlsx
- Supplementary table S3 MERVL_KD_regions.xlsx
