# Supplementary material for: H3K4me3 Genome-Wide Distribution and Transcriptional Regulation of Transposable Elements by RNA Pol2 Deposition
Source: Int J Mol Sci. 2024 Dec 18;25(24):13545. doi: 10.3390/ijms252413545 (PMC11677803; doi:10.3390/ijms252413545)
Supplement: Supplementary file 1 [file ijms-25-13545-s001.zip › Supplementary table S1 H3K4me3 broad domains..xlsx]

## Sheet: H3K4me3_MII_broad
chr8	21112084	21251986	139902
chr7	14902000	15027727	125727
JH584304.1	116	114450	114334
chr17	6768359	6870141	101782
chr8	20637879	20733080	95201
chr19	24577079	24653665	76586
chr15	73309765	73379392	69627
chr5	52372869	52442241	69372
chr14	75339612	75407902	68290
chr10	103957785	104025066	67281
chr10	100157263	100221807	64544
chr4	33560864	33624803	63939
chr15	7404785	7468226	63441
chr11	107097001	107159560	62559
chr3	144025595	144086944	61349
chr8	19729345	19790319	60974
chr4	46394200	46454518	60318
chr19	36320314	36379947	59633
chr2	18753674	18812971	59297
chr14	76386744	76445724	58980
chr19	27657160	27714403	57243
chr5	65268326	65325458	57132
chr12	73859311	73915428	56117
chr4	13456909	13512859	55950
chr5	31134842	31190004	55162
chr8	20036105	20091101	54996
chr15	6862745	6917609	54864
chr17	6921276	6975108	53832
chr10	24892387	24945933	53546
chr7	89877634	89931085	53451
chr16	43545430	43598785	53355
chr8	21041261	21094590	53329
chr1	138820776	138873685	52909
chr1	39869677	39922230	52553
chr12	79024741	79077294	52553
chr1	61138685	61191041	52356
chrX	41404232	41456460	52228
chr2	162996503	163048553	52050
chr8	11407688	11459342	51654
chr10	110723809	110775182	51373
chr2	73593264	73644508	51244
chr6	88982826	89033871	51045
chr2	146454264	146505011	50747
chr7	122508815	122559256	50441
chr13	23681429	23731778	50349
chr1	179519700	179569970	50270
chr6	6843530	6893254	49724
chr9	41177299	41226884	49585
chr8	20134201	20183588	49387
chr16	76820120	76869476	49356
chr14	79503199	79552456	49257
chr8	35571963	35620624	48661
chr3	36559615	36608180	48565
chr13	45497289	45545821	48532
chr18	39669235	39717522	48287
chr11	46254669	46302553	47884
chr7	50589030	50636781	47751
chr2	72318962	72365841	46879
chr10	99083250	99129590	46340
chr4	82521438	82567228	45790
chr8	8247657	8293345	45688
chrX	51226279	51271836	45557
chr11	46566289	46611839	45550
chr16	37724392	37769750	45358
chr1	87491117	87536469	45352
chr5	146906762	146951784	45022
chr1	155291491	155336498	45007
chr2	101670243	101715232	44989
chr7	65037579	65082452	44873
chr3	120220589	120265333	44744
chr9	96776941	96821498	44557
chr19	14991245	15035695	44450
chr4	116961340	117005518	44178
chr18	84093328	84137306	43978
chr14	99532486	99576443	43957
chr19	29016477	29060418	43941
chr17	37344329	37388206	43877
chr6	5258030	5301846	43816
chr11	45681093	45724770	43677
chr18	29040094	29083642	43548
chr11	45556492	45599913	43421
chr3	107935237	107978606	43369
chr3	104314356	104357569	43213
chr1	84610347	84653498	43151
chr1	105800039	105843001	42962
chr3	53356991	53399935	42944
chr14	57447310	57490204	42894
chr16	72482203	72525090	42887
chr11	20950585	20993299	42714
chr9	51785961	51828623	42662
chr13	58599835	58642456	42621
chrX	13208750	13251212	42462
chr17	31912647	31955098	42451
chr1	151052530	151094624	42094
chr11	44370277	44412204	41927
chr19	38236378	38278276	41898
chr3	28212311	28254151	41840
chr13	51315848	51357641	41793
chr8	19801809	19843536	41727
chr15	50731513	50773190	41677
chr1	170875626	170917267	41641
chr12	7507936	7549545	41609
chr19	48296527	48338109	41582
chr12	57558681	57600097	41416
chr1	53084873	53126229	41356
chr6	47622612	47663937	41325
chr13	29097581	29138802	41221
chr7	75053633	75094791	41158
chr10	111341194	111382349	41155
chr11	26253132	26294185	41053
chr19	24452773	24493790	41017
chr2	74817045	74858059	41014
chr7	16348258	16389219	40961
chr14	25425116	25466019	40903
chr12	16880760	16921547	40787
chr12	84587536	84627987	40451
chr4	146467133	146507578	40445
chr12	14253122	14293533	40411
chr4	99368183	99408521	40338
chrX	35762446	35802769	40323
chr18	5336271	5376574	40303
chr13	35871897	35912163	40266
chr9	45020838	45061050	40212
chr13	74388157	74428312	40155
chr5	77601988	77642111	40123
chr2	21260488	21300595	40107
chr18	88752356	88792400	40044
chr10	123062614	123102646	40032
chr7	126194162	126234167	40005
chr1	136565843	136605770	39927
chr3	121677739	121717414	39675
chr7	89677341	89716973	39632
chr12	4539769	4579362	39593
chr15	12746837	12786388	39551
chr18	22323663	22363046	39383
chr1	138289338	138328712	39374
chr7	78507200	78546561	39361
chr2	19000334	19039684	39350
chr15	98877521	98916744	39223
chr4	147420046	147459228	39182
chr12	100180278	100219389	39111
chr13	120426502	120465597	39095
chr5	97258315	97297321	39006
chr1	82158301	82197276	38975
chr13	45353079	45392026	38947
chr8	121424866	121463798	38932
chrX	52115732	52154444	38712
chr8	94904600	94943213	38613
chr6	24527016	24565554	38538
chr4	101537908	101576436	38528
chr6	100298310	100336737	38427
chr1	82198357	82236744	38387
chr1	57855548	57893926	38378
chr9	3000000	3038327	38327
chr1	171361080	171399387	38307
chr11	101768560	101806800	38240
chr16	11790402	11828633	38231
chr5	52443753	52481961	38208
chr8	45125648	45163692	38044
chr11	75881022	75919044	38022
chr8	48072963	48110968	38005
chr4	127238292	127276265	37973
chr17	67979434	68017361	37927
chr18	78157165	78194930	37765
chr14	76484463	76522197	37734
chr1	37938142	37975854	37712
chr11	101538224	101575917	37693
chr13	41858349	41896037	37688
chr3	65862627	65900280	37653
chr8	20093982	20131617	37635
chr6	138086649	138124243	37594
chr12	26484923	26522508	37585
chr1	150945011	150982570	37559
chr15	51748893	51786386	37493
chr18	82384837	82422306	37469
chr15	99543164	99580597	37433
chr17	65076908	65114333	37425
chr4	147629817	147667179	37362
chr9	85638694	85675858	37164
chr4	29101478	29138641	37163
chr5	24850935	24887943	37008
chr9	101126849	101163738	36889
chr5	107410810	107447697	36887
chr8	37130286	37167141	36855
chr6	67112468	67149208	36740
chr1	182817799	182854530	36731
chr10	38836596	38873324	36728
chr3	129368502	129405205	36703
chr1	177236031	177272705	36674
chr3	105744358	105781000	36642
chr18	84915294	84951834	36540
chr17	59260951	59297398	36447
chr15	102775282	102811663	36381
chr8	19998245	20034471	36226
chr6	47714006	47750176	36170
chr19	58567899	58604061	36162
chr1	189332896	189369041	36145
chr10	117942604	117978742	36138
chr14	76246013	76282130	36117
chr3	32027562	32063648	36086
chr3	102652228	102688254	36026
chr10	115706233	115742237	36004
chr2	136665879	136701881	36002
chr3	19926417	19962391	35974
chr15	101930423	101966395	35972
chr11	18297922	18333749	35827
chr10	29770322	29806127	35805
chr4	146075572	146111364	35792
chr10	115477997	115513753	35756
chr4	24854821	24890546	35725
chr2	106257464	106293152	35688
chr18	58598818	58634447	35629
chr1	57498527	57534104	35577
chr2	71583507	71619083	35576
chr2	101351607	101387159	35552
chr3	58211338	58246856	35518
chr13	73878164	73913607	35443
chr19	3778003	3813387	35384
chr4	82483681	82519052	35371
chr2	49455180	49490504	35324
chr10	118827060	118862317	35257
chr11	8628407	8663664	35257
chr14	101827056	101862304	35248
chrX	158276876	158312080	35204
chr8	23782048	23817249	35201
chr4	104963926	104999096	35170
chr4	124891397	124926552	35155
chr12	55031399	55066534	35135
chr19	31713373	31748440	35067
chr7	44859211	44894257	35046
chrX	51295407	51330422	35015
chr5	96111187	96146128	34941
chr16	41977233	42012161	34928
chr11	120903204	120938115	34911
chr13	74134003	74168913	34910
chr7	92328623	92363517	34894
chr5	68000094	68034928	34834
chr5	21900785	21935592	34807
chr16	22413856	22448637	34781
chr14	61917081	61951800	34719
chr3	145383909	145418628	34719
chr11	103652770	103687448	34678
chr13	94080715	94115381	34666
chr10	17575376	17610003	34627
chr10	121320609	121355228	34619
chr13	105144412	105179028	34616
chr13	23891307	23925908	34601
chr13	42350758	42385302	34544
chr3	120266468	120300995	34527
chr3	121641629	121676133	34504
chrX	92311635	92346126	34491
chr16	35708407	35742883	34476
chr18	5384006	5418479	34473
chr8	103896851	103931305	34454
chr5	73139225	73173605	34380
chr8	48166072	48200413	34341
chr4	11457361	11491663	34302
chr4	84592583	84626833	34250
chr5	64517139	64551356	34217
chr1	90813826	90848009	34183
chr5	75670406	75704537	34131
chr11	38006573	38040648	34075
chr1	190436718	190470779	34061
chr5	92831935	92865932	33997
chr2	51189390	51223329	33939
chr1	91227464	91261402	33938
chr7	81125531	81159437	33906
chrX	58220142	58254024	33882
chr2	48273754	48307617	33863
chr19	21333557	21367362	33805
chr3	20000950	20034742	33792
chr15	93101925	93135679	33754
chr15	22117273	22150945	33672
chr16	37432346	37465981	33635
chr10	116704302	116737921	33619
chr1	34517427	34551045	33618
chr19	49943595	49977203	33608
chr2	65260123	65293718	33595
chr18	20783112	20816678	33566
chr6	140303629	140337186	33557
chr8	40723478	40757028	33550
chr2	71464698	71498231	33533
chrX	93032922	93066328	33406
chr14	57629770	57663173	33403
chr15	16630238	16663640	33402
chr7	15161004	15194378	33374
chr7	80200746	80234083	33337
chr10	110579805	110613134	33329
chr1	85943701	85976953	33252
chr8	36997937	37031147	33210
chr7	105082648	105115842	33194
chr1	21316879	21350024	33145
chr15	92744596	92777690	33094
chr4	147087663	147120699	33036
chr10	105472584	105505546	32962
chr2	67998582	68031476	32894
chr10	40048079	40080959	32880
chr2	65062671	65095540	32869
chr4	40216120	40248982	32862
chr12	25913823	25946673	32850
chr6	67203294	67236136	32842
chr1	37756432	37789272	32840
chr13	73843602	73876440	32838
chr5	90882930	90915747	32817
chr13	47301709	47334522	32813
chr3	143670858	143703659	32801
chr3	33995289	34028076	32787
chr15	31554273	31587056	32783
chr6	4946208	4978982	32774
chr11	92928808	92961581	32773
chr18	57960797	57993464	32667
chr6	113432251	113464900	32649
chr1	63453593	63486197	32604
chr8	107078608	107111169	32561
chr6	36483103	36515663	32560
chr12	37279217	37311677	32460
chr11	87571520	87603969	32449
chr8	37491760	37524185	32425
chr15	40081865	40114286	32421
chr10	95478776	95511182	32406
chrX	47379836	47412240	32404
chr16	59478290	59510682	32392
chr13	4679470	4711846	32376
chr1	45891014	45923370	32356
chr5	118905234	118937551	32317
chr18	70659188	70691494	32306
chr1	133108493	133140789	32296
chr1	192367152	192399432	32280
chr3	93328105	93360381	32276
chr6	115032493	115064764	32271
chr1	77183146	77215353	32207
chr1	151432915	151465069	32154
chr17	6634369	6666508	32139
chr18	58098204	58130342	32138
chr1	97585983	97618118	32135
chr1	174308745	174340861	32116
chr9	43462345	43494448	32103
chr5	107221132	107253232	32100
chr14	55406241	55438324	32083
chr5	77525757	77557837	32080
chr18	58330292	58362301	32009
chr5	41882959	41914926	31967
chr3	33874154	33906094	31940
chr6	24578838	24610773	31935
chrX	10093937	10125865	31928
chr19	27140250	27172167	31917
chr8	9959596	9991455	31859
chr6	52642655	52674498	31843
chr2	18653856	18685684	31828
chr2	102089283	102121078	31795
chr2	103153379	103185128	31749
chr5	24261586	24293304	31718
chr18	34798951	34830664	31713
chrX	159089507	159121158	31651
chr8	126070385	126102018	31633
chr16	89957647	89989179	31532
chr8	99720172	99751703	31531
chr6	48994584	49026100	31516
chr7	14869591	14901094	31503
chr5	98991342	99022838	31496
chr2	71355364	71386855	31491
chr1	92571394	92602874	31480
chr1	74841675	74873153	31478
chr2	65096042	65127502	31460
chr13	43741946	43773405	31459
chr3	138280326	138311778	31452
chr1	54188671	54220115	31444
chr16	20616089	20647504	31415
chr16	38911974	38943383	31409
chr1	86594591	86625994	31403
chr5	103502286	103533660	31374
chr19	43760038	43791409	31371
chr15	26001483	26032824	31341
chr4	9009124	9040451	31327
chr1	78487746	78519069	31323
chr13	120367314	120398628	31314
chr17	14444501	14475752	31251
chr12	73509662	73540892	31230
MU069435.1	0	31149	31149
chr6	98751227	98782324	31097
chr3	143900913	143931958	31045
chr1	185375943	185406986	31043
chr4	136093668	136124639	30971
chr10	3665192	3696144	30952
chr6	28130641	28161553	30912
chr19	44346498	44377394	30896
chr5	15661475	15692358	30883
chr2	79587689	79618562	30873
chr19	7217677	7248539	30862
chr9	75701529	75732354	30825
chr4	61740471	61771207	30736
chr4	45561852	45592526	30674
chr9	62077850	62108522	30672
chr15	78733833	78764489	30656
chr18	11010843	11041464	30621
chr5	104153966	104184563	30597
chr9	54092545	54123062	30517
chr3	116219874	116250367	30493
chr16	36588891	36619326	30435
chr12	31561544	31591977	30433
chr14	122309740	122340152	30412
chr16	27182483	27212876	30393
chr12	83538162	83568540	30378
chr5	106324734	106355094	30360
chr3	100344266	100374625	30359
chr5	64195791	64226131	30340
chrX	93075359	93105698	30339
chr8	18976487	19006795	30308
chr1	190980461	191010766	30305
chr9	59480867	59511153	30286
chr6	42353113	42383347	30234
chr5	99326621	99356839	30218
chr3	21998314	22028471	30157
chr1	72594810	72624943	30133
chr1	180528261	180558385	30124
chr8	20589725	20619817	30092
chr10	24335084	24365160	30076
chr10	70950202	70980259	30057
chr1	172327298	172357342	30044
chrX	135996652	136026678	30026
chr10	110927079	110957099	30020
chr16	40742189	40772192	30003
chr5	118596884	118626859	29975
chr7	105160901	105190875	29974
chr14	47804065	47834015	29950
chr9	44353634	44383557	29923
chr8	125686913	125716825	29912
chr4	126867272	126897160	29888
chr3	34698130	34728012	29882
chr4	40802414	40832234	29820
chr5	129943023	129972842	29819
chr19	4724036	4753804	29768
chr8	51626424	51656165	29741
chr18	38403808	38433532	29724
chr18	83987615	84017323	29708
chr10	105535288	105564963	29675
chr4	47426006	47455679	29673
chr1	127087338	127116972	29634
chr12	72998407	73028041	29634
chr10	110845140	110874722	29582
chr2	50526628	50556204	29576
chr2	69042656	69072229	29573
chr13	92851195	92880759	29564
chr10	31457440	31487003	29563
chr3	142620185	142649731	29546
chr6	64623481	64653022	29541
chr11	107327915	107357411	29496
chr10	118903307	118932771	29464
chr11	70628858	70658316	29458
chr19	29624094	29653531	29437
chr11	83617121	83646539	29418
chrX	7535777	7565158	29381
chrX	36305467	36334846	29379
chr4	107586362	107615738	29376
chr9	72015324	72044683	29359
chr13	23628884	23658225	29341
chr17	9471809	9501130	29321
chr19	17380224	17409537	29313
chr13	22025882	22055187	29305
chr13	53314760	53344057	29297
chr4	57533399	57562681	29282
chr9	74816198	74845466	29268
chr17	27853287	27882548	29261
chr11	78241422	78270664	29242
chr15	102978003	103007202	29199
chr1	130173263	130202455	29192
chr8	64431927	64461111	29184
chr4	132458132	132487301	29169
chr5	97499946	97529075	29129
chr3	77240521	77269634	29113
chr6	143164026	143193105	29079
chr3	19215066	19244129	29063
chr4	108293800	108322846	29046
chr3	137643954	137672984	29030
chr18	61140755	61169773	29018
chr12	72860431	72889447	29016
chr9	33680863	33709873	29010
chr13	23488756	23517743	28987
chr16	87961794	87990771	28977
chr13	16627159	16656128	28969
chr13	117180385	117209334	28949
chr16	44565253	44594199	28946
chr5	31064011	31092957	28946
chr6	67043313	67072256	28943
chr3	77901721	77930638	28917
chr13	63845410	63874323	28913
chr18	38603705	38632610	28905
chr3	96316152	96345045	28893
chr9	16914234	16943127	28893
chr1	97937303	97966167	28864
chr14	33526680	33555543	28863
chr14	119080266	119109123	28857
chr8	95919246	95948096	28850
chr19	27622031	27650863	28832
chr1	185450339	185479156	28817
chr1	74893725	74922530	28805
chr13	99973809	100002605	28796
chr14	47441232	47470017	28785
chr12	86364842	86393619	28777
chrX	12299141	12327891	28750
chr13	29254243	29282983	28740
chr12	80350206	80378937	28731
chr17	64088043	64116768	28725
chr11	30428272	30456995	28723
chr2	78673125	78701832	28707
chr9	29505045	29533747	28702
chr2	161001367	161030068	28701
chr3	32735959	32764656	28697
chr4	98749269	98777945	28676
chr4	97525062	97553721	28659
chr19	27405523	27434170	28647
chr11	76967502	76996135	28633
chr2	20443958	20472579	28621
chr18	16640607	16669211	28604
chr17	6738838	6767411	28573
chrX	162911611	162940170	28559
chr11	48724633	48753121	28488
chr15	11053329	11081784	28455
chr8	48450127	48478580	28453
chr10	4108566	4137009	28443
chr14	45776491	45804931	28440
chr8	112402487	112430927	28440
chr15	30269285	30297697	28412
chr8	8612706	8641105	28399
chr1	104432886	104461274	28388
chr18	87515350	87543713	28363
chr2	103751834	103780189	28355
chr7	73254823	73283178	28355
chr3	138193893	138222244	28351
chr11	112010839	112039174	28335
chr4	99062546	99090880	28334
chr12	45687219	45715532	28313
chr3	89185626	89213919	28293
chr17	6435256	6463546	28290
chr16	73922231	73950502	28271
chr1	55928674	55956938	28264
chr13	73559470	73587731	28261
chr16	26274326	26302573	28247
chr18	55657545	55685767	28222
chr3	151762077	151790299	28222
chr19	43661913	43690131	28218
chr13	3565692	3593905	28213
chr10	22211576	22239757	28181
chr3	14955482	14983628	28146
chrX	141343588	141371732	28144
chr1	165518525	165546668	28143
chr16	48225562	48253698	28136
chr4	8948403	8976499	28096
chr9	40888120	40916216	28096
chr18	12397413	12425506	28093
chr14	80705773	80733847	28074
chr5	77376937	77405003	28066
chr17	3124674	3152738	28064
chr13	92694346	92722358	28012
chr3	31924999	31952991	27992
chr16	23237203	23265160	27957
chr15	25491282	25519229	27947
chr7	75430964	75458903	27939
chr1	157251664	157279586	27922
chr13	24056610	24084529	27919
chr6	120873901	120901820	27919
chr3	37633461	37661375	27914
chr19	4112866	4140764	27898
chr19	22216364	22244248	27884
chrX	125657814	125685696	27882
chr13	70780654	70808529	27875
chr8	47874951	47902797	27846
chr7	56180405	56208247	27842
chr18	69903500	69931340	27840
chr1	84881663	84909501	27838
chr11	12933590	12961420	27830
chr1	153821031	153848858	27827
chr11	96297461	96325273	27812
chr16	89991243	90019055	27812
chr10	123579601	123607408	27807
chr3	65489988	65517795	27807
chr15	98998299	99026105	27806
chr1	65007499	65035270	27771
chr5	6335983	6363731	27748
chr4	83101371	83129107	27736
chrX	158384805	158412524	27719
chr14	78118642	78146342	27700
chr11	101118024	101145717	27693
chr1	51552779	51580466	27687
chr5	65239911	65267580	27669
chr2	146381146	146408779	27633
chr17	30130542	30158159	27617
chr18	51868176	51895787	27611
chr4	84637079	84664672	27593
chr8	46324143	46351734	27591
chr1	59391445	59419029	27584
chr13	39952920	39980477	27557
chr4	133613680	133641223	27543
chr19	14396452	14423993	27541
chr15	42538609	42566077	27468
chr11	9926615	9954065	27450
chr4	32951229	32978672	27443
chr12	35040114	35067542	27428
chr3	28449821	28477247	27426
chr4	25607434	25634853	27419
chr4	142721544	142748956	27412
chr19	7523157	7550568	27411
chr13	31500101	31527480	27379
chr9	44932369	44959744	27375
chr7	113409018	113436372	27354
chr6	99715590	99742914	27324
chr7	138934808	138962126	27318
chrX	11979771	12007088	27317
chr3	95986457	96013743	27286
chr8	24134501	24161776	27275
chr9	98488972	98516244	27272
chr12	39490278	39517544	27266
chr19	42115025	42142257	27232
chr13	21404936	21432159	27223
chr9	72543549	72570765	27216
chr2	9476636	9503823	27187
chrX	92940626	92967811	27185
chr1	96679426	96706587	27161
chr13	96579911	96607071	27160
chr2	116237818	116264940	27122
chr3	34768502	34795617	27115
chr2	139535127	139562240	27113
chr18	75087585	75114685	27100
chr1	89857499	89884594	27095
chr2	9689734	9716782	27048
chr3	7428887	7455935	27048
chr6	55533029	55560071	27042
chr17	6672660	6699694	27034
chr4	26425652	26452685	27033
chr13	5655824	5682850	27026
chr18	20130566	20157591	27025
chr6	47376844	47403842	26998
chr3	9402414	9429404	26990
chr6	91411910	91438895	26985
chrX	141387744	141414729	26985
chr17	57263832	57290810	26978
chr15	12005176	12032149	26973
chr3	30768572	30795545	26973
chr10	21272410	21299366	26956
chr9	120071424	120098377	26953
chr12	16921704	16948646	26942
chr5	17655457	17682393	26936
chr19	7018946	7045880	26934
chr1	65061104	65088025	26921
chr15	66361035	66387950	26915
chr1	130549833	130576731	26898
chr13	21442161	21469034	26873
chr7	97104512	97131366	26854
chr1	57465314	57492127	26813
chrX	103048268	103075081	26813
chr18	46764189	46790999	26810
chrX	84592823	84619633	26810
chr19	43810133	43836920	26787
chr9	84977802	85004586	26784
chr10	13589770	13616538	26768
chr17	80639115	80665864	26749
chr9	97011831	97038573	26742
chr11	101237292	101264033	26741
chr11	4388302	4415036	26734
chr3	83699475	83726209	26734
chr3	135582297	135609030	26733
chr19	41005340	41032071	26731
chr5	64137550	64164277	26727
chr3	83589792	83616517	26725
chr2	80001886	80028605	26719
chrX	47754439	47781158	26719
chr8	23948996	23975712	26716
chr5	72352381	72379094	26713
chr13	52101223	52127934	26711
chr15	10174880	10201572	26692
chr4	47485600	47512277	26677
chr11	70217513	70244170	26657
chr11	35640513	35667151	26638
chr15	13365075	13391672	26597
chr12	36756239	36782832	26593
chr9	65965759	65992334	26575
chr6	42390736	42417308	26572
chr14	49742432	49768991	26559
chr13	39995820	40022367	26547
chr16	49617718	49644262	26544
chr2	50577162	50603697	26535
chr1	132740432	132766958	26526
chr10	112452161	112478686	26525
chr17	8036040	8062555	26515
chr2	12309071	12335573	26502
chr11	109229149	109255650	26501
chr6	43654723	43681219	26496
chr7	114708484	114734974	26490
chr10	33831426	33857910	26484
chr2	91278777	91305252	26475
chr5	122186442	122212900	26458
chr13	98004038	98030489	26451
chr16	20292420	20318860	26440
chr1	175582538	175608973	26435
chr10	58051787	58078212	26425
chr8	46678493	46704912	26419
chr15	27212743	27239157	26414
chr18	36660556	36686970	26414
chrX	74801078	74827490	26412
chr13	41999402	42025791	26389
chr1	75613379	75639767	26388
chr2	142736857	142763243	26386
chr12	100719095	100745462	26367
chr7	101499837	101526204	26367
chr3	143819471	143845824	26353
chr11	37052089	37078417	26328
chr19	48182539	48208852	26313
chr1	171262581	171288880	26299
chr9	64994606	65020895	26289
chr12	70797191	70823473	26282
chr8	110081992	110108273	26281
chr13	44821059	44847339	26280
chr4	31920077	31946349	26272
chr6	148860941	148887203	26262
chr10	25206144	25232400	26256
chr3	55240790	55267040	26250
chrX	141442959	141469204	26245
chr10	121550082	121576322	26240
chr5	81164959	81191198	26239
chr1	63487395	63513625	26230
chr10	116677934	116704162	26228
chr10	57975850	58002056	26206
chrX	21339394	21365593	26199
chr10	78247851	78274047	26196
chr14	28487237	28513425	26188
chr10	88409567	88435751	26184
chr16	22852450	22878634	26184
chr11	22817542	22843714	26172
chr8	18380706	18406878	26172
chr13	49317918	49344089	26171
chr19	26507629	26533782	26153
chr8	84595911	84622053	26142
chr5	17833667	17859781	26114
chr3	130775245	130801338	26093
chr6	108161769	108187855	26086
chr6	37559286	37585369	26083
chr14	40725286	40751364	26078
chr9	39447998	39474076	26078
chr17	67930078	67956125	26047
chr18	14112263	14138310	26047
chr12	24815312	24841353	26041
chr12	15876264	15902299	26035
chr1	151024317	151050348	26031
chr4	150344133	150370163	26030
chrX	36035441	36061459	26018
chr8	8642309	8668318	26009
chr19	8565292	8591289	25997
chr7	88589686	88615678	25992
chr1	155398264	155424246	25982
chr9	34490485	34516457	25972
chr7	16703884	16729843	25959
chr18	24677320	24703270	25950
chr13	89529939	89555878	25939
chr3	63214114	63240051	25937
chr4	145269242	145295175	25933
chr3	38476620	38502538	25918
chr3	13503190	13529107	25917
chr7	65265869	65291750	25881
chr13	99753657	99779530	25873
chr13	23571999	23597870	25871
chr13	120294761	120320594	25833
chr9	42073990	42099819	25829
chr13	103494997	103520825	25828
chr9	100341580	100367407	25827
chr11	110056722	110082540	25818
chr11	67025575	67051392	25817
chr10	26210034	26235839	25805
chr2	12694411	12720215	25804
chr18	50496651	50522434	25783
chr15	6676433	6702202	25769
chr11	62741406	62767163	25757
chr2	43736782	43762539	25757
chr8	27477117	27502873	25756
chr11	48645914	48671659	25745
chr11	99218553	99244282	25729
chr4	153950415	153976139	25724
chr4	98608272	98633993	25721
chr13	81784594	81810306	25712
chr16	8814972	8840677	25705
chr3	109935316	109961017	25701
chr13	56646787	56672481	25694
chr10	37497348	37523026	25678
chr2	38531996	38557674	25678
chr9	65317959	65343631	25672
chr9	105402414	105428078	25664
chr16	32349601	32375251	25650
chr4	127203460	127229107	25647
chrX	101227472	101253118	25646
chr1	127048522	127074167	25645
chr10	18884503	18910145	25642
chr1	42848654	42874292	25638
chr12	70032202	70057840	25638
chr3	52727355	52752984	25629
chr8	26735513	26761139	25626
chr19	42803042	42828662	25620
chr14	57756087	57781706	25619
chr1	33707829	33733445	25616
chr3	141868601	141894213	25612
chr1	4557151	4582762	25611
chr1	164888715	164914324	25609
chr19	23060913	23086520	25607
chr18	60981452	61007053	25601
chr11	18665152	18690749	25597
chr2	52246615	52272211	25596
chr19	53868263	53893856	25593
chr3	8573828	8599419	25591
chr14	78927117	78952700	25583
chr2	65372218	65397801	25583
chr2	77096998	77122577	25579
chr2	72642807	72668380	25573
chr3	65773463	65799026	25563
chr3	96443599	96469159	25560
chr10	77350306	77375862	25556
chr10	21679328	21704873	25545
chr4	82609981	82635514	25533
chr9	53828766	53854290	25524
chr4	99030209	99055727	25518
chr13	63785388	63810874	25486
chr5	115588201	115613672	25471
chr12	99572767	99598220	25453
chr13	104735305	104760756	25451
chr4	145488228	145513677	25449
chr6	136292151	136317593	25442
chr10	42412310	42437743	25433
chr7	49384467	49409889	25422
chr9	55429823	55455245	25422
chr12	31500221	31525640	25419
chr5	143551575	143576989	25414
chr12	75640654	75666047	25393
chr17	23749246	23774638	25392
chr7	141949902	141975292	25390
chr11	21919675	21945063	25388
chr1	71254463	71279845	25382
chr2	26853040	26878419	25379
chr12	52485992	52511362	25370
chr3	14729700	14755066	25366
chr5	96957080	96982438	25358
chr12	31262364	31287713	25349
chr5	99269377	99294690	25313
chr19	44280981	44306272	25291
chr4	116054942	116080230	25288
chr9	63078309	63103597	25288
chr11	86880336	86905620	25284
chr1	18381713	18406991	25278
chr6	107515239	107540514	25275
chrX	47058586	47083857	25271
chr16	45031895	45057146	25251
chr12	9552345	9577593	25248
chr1	175859997	175885229	25232
chr2	79126970	79152195	25225
chr9	51140860	51166083	25223
chr1	14988143	15013341	25198
chr13	73603023	73628215	25192
chr2	51940224	51965407	25183
chr16	58330229	58355406	25177
chr16	37645872	37671045	25173
chr10	116241175	116266344	25169
chr18	67110987	67136146	25159
chr19	60129996	60155145	25149
chr9	62051604	62076749	25145
chr5	9046101	9071245	25144
chr10	59515966	59541108	25142
chr10	45150529	45175655	25126
chr6	18508102	18533228	25126
chr14	80002154	80027264	25110
chr15	7089987	7115086	25099
chr10	127050417	127075509	25092
chr5	149733058	149758149	25091
chr5	76620789	76645879	25090
chr5	106182732	106207815	25083
chr3	138776979	138802038	25059
chr19	6699401	6724455	25054
chr16	34930925	34955967	25042
chr11	16956968	16982002	25034
chr4	14824604	14849632	25028
chr4	133152380	133177404	25024
chrX	162539957	162564976	25019
chrX	41125215	41150226	25011
chr1	54155772	54180770	24998
chr15	82914334	82939326	24992
chr5	97009819	97034775	24956
chr2	149732165	149757120	24955
chr1	24384069	24409015	24946
chr9	28883096	28908037	24941
chr5	114599582	114624522	24940
chr16	89928141	89953069	24928
chr9	57552098	57577023	24925
chr8	115124963	115149887	24924
chr6	39735790	39760698	24908
chr7	79452073	79476977	24904
chr10	94318899	94343795	24896
chr5	97087800	97112690	24890
chrX	129457193	129482058	24865
chr1	83152541	83177403	24862
chr1	23273903	23298757	24854
chr4	33507834	33532677	24843
chr13	56392623	56417463	24840
chr9	50331658	50356492	24834
chr15	15073944	15098760	24816
chr7	87915782	87940591	24809
chr10	91242313	91267114	24801
chr2	4544209	4569010	24801
chrX	161473020	161497818	24798
chr10	7823811	7848593	24782
chr2	50891624	50916395	24771
chr1	160710669	160735438	24769
chr1	43318670	43343436	24766
chr15	5426297	5451061	24764
chr15	8671307	8696071	24764
chr19	34153381	34178131	24750
chr11	70064620	70089356	24736
chr10	63246395	63271118	24723
chr1	80347695	80372412	24717
chr7	49265886	49290603	24717
chr3	28729675	28754367	24692
chr3	130463358	130488047	24689
chr19	14572612	14597297	24685
chrX	57182458	57207139	24681
chr10	112714604	112739276	24672
chr10	116415154	116439823	24669
chr3	108350325	108374994	24669
chr5	23149286	23173955	24669
chr3	121159836	121184502	24666
chr14	30649769	30674421	24652
chr19	54766732	54791374	24642
chr11	105443833	105468452	24619
chr19	60103001	60127610	24609
chr2	144188726	144213334	24608
chr5	117532708	117557311	24603
chr6	119506195	119530794	24599
chr3	55685525	55710118	24593
chr8	23209285	23233878	24593
chr15	4815198	4839785	24587
chr2	59231816	59256395	24579
chr8	107854291	107878865	24574
chr8	26707457	26732000	24543
chr7	46479744	46504280	24536
chrX	140499535	140524068	24533
chr15	88508297	88532796	24499
chr6	72607391	72631887	24496
chr11	7001544	7026037	24493
chr13	24093844	24118333	24489
chr19	49852791	49877274	24483
chr3	33935921	33960402	24481
chr10	116507387	116531847	24460
chr18	4846639	4871093	24454
chr15	21674231	21698679	24448
chr6	24736834	24761274	24440
chr16	26341806	26366244	24438
chr1	62945960	62970391	24431
chr1	84584747	84609162	24415
chr4	88854638	88879053	24415
chr8	120561368	120585780	24412
chr2	50144690	50169096	24406
chr15	5504314	5528712	24398
chr15	79345656	79370051	24395
chr3	36649237	36673628	24391
chr2	14046778	14071168	24390
chr5	106959176	106983553	24377
chr9	93964378	93988751	24373
chr15	54672829	54697197	24368
chr12	110378743	110403095	24352
chr11	23760336	23784669	24333
chr17	29720006	29744334	24328
chr2	133240236	133264553	24317
chr19	16755396	16779710	24314
chr12	11448296	11472593	24297
chr4	87990143	88014431	24288
chr3	16214782	16239059	24277
chr1	94512728	94536998	24270
chrX	93255084	93279345	24261
chr10	11613822	11638069	24247
chrX	102454345	102478590	24245
chr5	149938452	149962688	24236
chr1	79846380	79870612	24232
chr13	54988506	55012732	24226
chr10	44585889	44610100	24211
chr4	17911551	17935759	24208
chr8	23980778	24004976	24198
chr17	67677810	67702002	24192
chr4	109872739	109896930	24191
chr12	25717080	25741266	24186
chr8	35753083	35777255	24172
chr8	8874521	8898683	24162
chr15	11699714	11723874	24160
chr19	14598476	14622635	24159
chr6	13598918	13623077	24159
chr4	109073769	109097926	24157
chr4	151019710	151043864	24154
chr9	106283416	106307560	24144
chr7	141890729	141914872	24143
chr11	68948868	68973008	24140
chr3	105797083	105821221	24138
chr12	47156101	47180238	24137
chr19	20201967	20226103	24136
chr9	68686627	68710762	24135
chr2	157344810	157368942	24132
chr15	28742029	28766159	24130
chr15	79971702	79995819	24117
chr5	148752303	148776405	24102
chr12	41626721	41650822	24101
chr9	4709536	4733631	24095
chr14	51281474	51305566	24092
chr7	29488684	29512772	24088
chr7	128545004	128569075	24071
chr7	49619336	49643396	24060
chr18	35656019	35680054	24035
chr2	17853915	17877949	24034
chr19	14306762	14330793	24031
chr9	57401531	57425560	24029
chr14	88286940	88310968	24028
chr3	104987479	105011507	24028
chr9	18323007	18347035	24028
chr13	41435670	41459690	24020
chr18	20241921	20265941	24020
chr6	95673415	95697429	24014
chr5	147120696	147144709	24013
chr7	97380951	97404961	24010
chr8	125505497	125529499	24002
chr6	95325368	95349368	24000
chr15	44044568	44068558	23990
chr14	49358226	49382215	23989
chr2	144152958	144176934	23976
chr10	115276018	115299990	23972
chr9	62026598	62050564	23966
chr8	17582834	17606799	23965
chr1	150374756	150398717	23961
chr6	131377724	131401683	23959
chr12	40335814	40359768	23954
chr9	33534384	33558337	23953
chr9	31151054	31174991	23937
chr11	98962890	98986817	23927
chr3	11666055	11689977	23922
chr14	61676244	61700149	23905
chr17	41163724	41187610	23886
chr16	77771891	77795775	23884
chr9	76473999	76497883	23884
chr12	7881112	7904993	23881
chrX	128611202	128635078	23876
chr1	71186794	71210661	23867
chr6	39710896	39734758	23862
chrX	105922650	105946499	23849
GL456233.2	83394	107227	23833
chr8	24856873	24880688	23815
chr10	29398308	29422120	23812
chr7	129097258	129121061	23803
chr12	8688058	8711855	23797
chr3	88094184	88117980	23796
chr16	95881309	95905104	23795
chr6	29613713	29637498	23785
chr6	85378640	85402413	23773
chr13	73522034	73545772	23738
chr8	80334694	80358427	23733
chr9	75889814	75913543	23729
chr7	46358891	46382618	23727
chr6	128546681	128570407	23726
chr10	34001720	34025438	23718
chr3	85818050	85841762	23712
chr2	75222436	75246093	23657
chr9	122244475	122268122	23647
chr6	143906467	143930110	23643
chr15	40002259	40025900	23641
chr12	108376065	108399699	23634
chr16	87541562	87565196	23634
chr15	25520713	25544341	23628
chr3	96352152	96375767	23615
chr10	39097005	39120617	23612
chr7	26988604	27012211	23607
chr10	105426487	105450088	23601
chr7	112785183	112808782	23599
chr7	125995280	126018865	23585
chr2	9872674	9896241	23567
chr13	24011201	24034766	23565
chr8	31279769	31303332	23563
chr4	62656644	62680194	23550
chr3	93032633	93056168	23535
chr7	125832035	125855566	23531
chr6	86545729	86569258	23529
chr3	107537402	107560924	23522
chr11	46058604	46082123	23519
chr3	100755528	100779038	23510
chr12	77180408	77203907	23499
chr14	57241942	57265430	23488
chr15	56353558	56377043	23485
chr3	53721567	53745052	23485
chr15	96144994	96168469	23475
chrX	156155778	156179253	23475
chr15	26515929	26539401	23472
chr4	8037159	8060623	23464
chr12	72892532	72915989	23457
chr3	63371402	63394853	23451
chrX	50785884	50809313	23429
chr4	48102725	48126148	23423
chr4	76415815	76439225	23410
chr6	134789645	134813054	23409
chr10	62061603	62085011	23408
chr4	126548747	126572148	23401
chr12	51565276	51588667	23391
chr4	145230762	145254150	23388
chr2	121515854	121539241	23387
chr18	61795624	61819005	23381
chr1	36056085	36079459	23374
chr17	29635032	29658403	23371
chr5	55612745	55636112	23367
chr1	18619772	18643136	23364
chr1	56012837	56036199	23362
chr13	37942559	37965919	23360
chr4	116022736	116046091	23355
chr10	16909223	16932576	23353
chr18	43473436	43496787	23351
chr10	61611105	61634447	23342
chr5	28490654	28513991	23337
chrX	47175283	47198606	23323
chr16	87572559	87595876	23317
chr9	53191002	53214311	23309
chr18	32636975	32660278	23303
chr8	111628327	111651630	23303
chr11	42710705	42733996	23291
chr14	32201654	32224940	23286
chr1	24327740	24351020	23280
chr10	113154299	113177577	23278
chr13	81270376	81293653	23277
chr3	58303873	58327145	23272
chr2	91335312	91358582	23270
chr16	90873104	90896373	23269
chr5	126740486	126763753	23267
chr1	40909719	40932980	23261
chr11	60554527	60577788	23261
chr9	89717383	89740642	23259
chr5	68036448	68059706	23258
chr19	56607679	56630924	23245
chr3	36832217	36855459	23242
chr14	79675742	79698983	23241
chr1	135120615	135143841	23226
chr7	16195816	16219027	23211
chr12	73048195	73071397	23202
chr9	104908390	104931591	23201
chr4	10959582	10982778	23196
chr17	67809642	67832836	23194
chr5	77214973	77238165	23192
chr15	8817954	8841143	23189
chr19	23140741	23163902	23161
chr9	85362207	85385363	23156
chrX	93342237	93365392	23155
chr14	7085198	7108352	23154
chr1	92623396	92646547	23151
chr5	96932773	96955920	23147
chr12	55625136	55648279	23143
chr7	103048235	103071377	23142
chr5	96336195	96359332	23137
chr7	143042182	143065312	23130
chr14	75479292	75502419	23127
chr2	160976902	161000019	23117
chr19	43967851	43990953	23102
chr13	21342441	21365538	23097
chr8	21302246	21325343	23097
chr11	26818397	26841491	23094
chr4	143048381	143071469	23088
chr5	53072963	53096050	23087
chr3	109627970	109651048	23078
chr8	28592175	28615243	23068
chr10	33890656	33913708	23052
chr8	79546857	79569905	23048
chr4	130732923	130755966	23043
chrX	163025932	163048972	23040
chr7	18736060	18759098	23038
chr19	60777587	60800616	23029
chr18	31870597	31893616	23019
chr16	37576928	37599927	22999
chr16	30477057	30500054	22997
chr15	61842979	61865968	22989
chr13	101129004	101151963	22959
chr2	122062111	122085062	22951
chr10	93742602	93765546	22944
chr3	135266520	135289439	22919
chr6	88607943	88630862	22919
chr7	104764315	104787232	22917
chr5	115128400	115151315	22915
chr6	16061860	16084750	22890
chr17	43464776	43487665	22889
chr9	24642245	24665133	22888
chr1	165870188	165893073	22885
chr4	150788333	150811217	22884
chr18	27410014	27432897	22883
chr10	111212124	111234996	22872
chr7	79826838	79849708	22870
chr10	27490728	27513595	22867
chr10	31649467	31672324	22857
chr3	96821079	96843910	22831
chr7	72187026	72209852	22826
chr5	31273635	31296448	22813
chr7	110444706	110467517	22811
chr10	103151477	103174285	22808
chr9	98727343	98750149	22806
chr6	94986769	95009568	22799
chr19	5859940	5882735	22795
chr14	31263415	31286209	22794
chr6	140338724	140361515	22791
chr1	166186642	166209426	22784
chr3	119573989	119596768	22779
chr13	52898098	52920876	22778
chrX	47617693	47640459	22766
chr17	31876759	31899515	22756
chrX	103515633	103538388	22755
chr4	3953723	3976473	22750
chr3	55644305	55667050	22745
chr6	23239116	23261855	22739
chr3	34834836	34857574	22738
chr10	83817708	83840436	22728
chr19	9974947	9997675	22728
chrX	20183922	20206631	22709
chr15	21640260	21662964	22704
chr19	6672877	6695574	22697
chr4	15645106	15667798	22692
chr3	93683616	93706304	22688
chr19	49878179	49900860	22681
chr13	19628603	19651266	22663
chr11	52223538	52246198	22660
chr10	117238184	117260824	22640
chrY	90774875	90797515	22640
chr19	21448946	21471585	22639
chr4	7562574	7585204	22630
chr6	141457844	141480466	22622
chr8	52347526	52370147	22621
chr10	18806394	18829002	22608
chr1	191674297	191696898	22601
chr4	147722504	147745102	22598
chr18	16878525	16901113	22588
chr8	9860117	9882704	22587
chr11	79851418	79873997	22579
chr8	33994437	34017016	22579
chr13	5879072	5901636	22564
chr11	105401785	105424347	22562
chr4	29550372	29572926	22554
chr5	20246652	20269206	22554
chr3	122193173	122215723	22550
chr8	29114748	29137290	22542
chr6	129190096	129212637	22541
chr7	49579685	49602216	22531
chr13	74237669	74260198	22529
chr19	29145564	29168093	22529
chr13	103550671	103573187	22516
chr2	59967685	59990190	22505
chr7	100306947	100329450	22503
chr1	13748818	13771313	22495
chr1	162562382	162584873	22491
chr3	27419360	27441847	22487
chr6	122471913	122494397	22484
chr1	181443421	181465900	22479
chr4	95345277	95367716	22439
chr6	67158387	67180826	22439
chr13	46387499	46409933	22434
chr5	50881718	50904152	22434
chr16	45457571	45480002	22431
chr12	76997793	77020220	22427
chr4	24367478	24389905	22427
chr9	76108357	76130773	22416
chr6	53953908	53976319	22411
chr2	115641552	115663943	22391
chr11	80053094	80075482	22388
chr6	30589641	30612025	22384
chr10	70502490	70524858	22368
chr10	85836338	85858706	22368
chr15	61408348	61430704	22356
chr1	5060684	5083037	22353
chr14	57358887	57381239	22352
chr14	63729401	63751746	22345
chr1	86387492	86409832	22340
chr10	95940127	95962466	22339
chr18	82289710	82312038	22328
chr9	66048776	66071102	22326
chr3	69083567	69105890	22323
chr5	21314681	21337004	22323
chr9	14356360	14378679	22319
chr16	44912452	44934766	22314
chr8	23294783	23317073	22290
chr8	24942456	24964745	22289
chrX	72786123	72808408	22285
chr14	8165723	8187993	22270
chr10	111236038	111258306	22268
chr15	79137750	79160018	22268
chr3	9297479	9319744	22265
chr19	37677807	37700069	22262
chrX	100407998	100430256	22258
chr14	47699024	47721278	22254
chr5	81101447	81123685	22238
chr10	58629073	58651309	22236
chr6	70898666	70920902	22236
chr2	93753384	93775619	22235
chr1	150865883	150888115	22232
chrX	138241119	138263350	22231
chr2	104215671	104237900	22229
chr10	29876779	29899007	22228
chr7	129242207	129264417	22210
chr9	96284901	96307110	22209
chr15	77182303	77204511	22208
chr5	30484282	30506484	22202
chrX	168771187	168793388	22201
chrX	50982662	51004862	22200
chr7	83015646	83037841	22195
chr5	4464959	4487145	22186
chr2	41404029	41426210	22181
chr4	145390395	145412571	22176
chrX	94189686	94211858	22172
chr10	44470692	44492859	22167
chr19	11241245	11263412	22167
chr11	109289615	109311773	22158
chr14	78773473	78795631	22158
chr12	59285080	59307237	22157
chr8	65485285	65507442	22157
chr13	100993203	101015357	22154
chr2	48203657	48225810	22153
chr10	24984894	25007045	22151
chr8	103944479	103966623	22144
chr2	12280108	12302245	22137
chr7	92190073	92212207	22134
chr17	22624121	22646253	22132
chr14	73343044	73365175	22131
chr11	110133611	110155722	22111
chr17	59655608	59677718	22110
chr2	170378788	170400896	22108
chr13	68185741	68207844	22103
chr3	82718437	82740533	22096
chr17	28735681	28757776	22095
chr11	118249333	118271423	22090
chr10	125043318	125065404	22086
chr2	32729598	32751683	22085
chr3	14706444	14728524	22080
chr1	131773852	131795930	22078
chrX	56961466	56983544	22078
chr1	14829563	14851640	22077
chr6	128106231	128128297	22066
chrX	20649127	20671193	22066
chr15	25902083	25924146	22063
chr3	66311776	66333836	22060
chr5	66363371	66385430	22059
chr18	36614459	36636513	22054
chr15	97834991	97857044	22053
chr15	41725787	41747838	22051
chr8	107962801	107984852	22051
chr3	99194313	99216358	22045
chr7	114232175	114254216	22041
chr3	103094525	103116553	22028
chr17	69610382	69632406	22024
chr7	129033596	129055612	22016
chr8	26836407	26858411	22004
chr12	37050922	37072921	21999
chr9	62109560	62131557	21997
chr3	90022663	90044658	21995
chr3	153740470	153762460	21990
chr18	59072346	59094332	21986
chr18	67373296	67395281	21985
chr9	70417394	70439374	21980
chr3	10448707	10470683	21976
chr8	10103175	10125148	21973
chr4	58644648	58666616	21968
chr9	53232275	53254243	21968
chr1	177157113	177179076	21963
chr4	11126799	11148762	21963
chr12	32541325	32563284	21959
chr1	152651398	152673348	21950
chr8	71077021	71098971	21950
chr14	70851724	70873657	21933
chr13	59989096	60011027	21931
chr1	53820416	53842346	21930
chr10	72429438	72451364	21926
chr5	149257724	149279646	21922
chr13	39752734	39774649	21915
chr3	20243676	20265575	21899
chr1	22580439	22602318	21879
chr1	95197059	95218934	21875
chr3	122664819	122686694	21875
chr6	34204865	34226733	21868
chr4	108201293	108223152	21859
chr12	9888020	9909877	21857
chr9	118496926	118518782	21856
chr16	13816940	13838795	21855
chr7	67020432	67042286	21854
chr5	122215612	122237456	21844
chr15	40888278	40910120	21842
chr10	23941941	23963769	21828
chr1	133040962	133062789	21827
chr19	40513360	40535181	21821
chr11	61495388	61517207	21819
chr1	151156188	151177999	21811
chr4	32480645	32502453	21808
chr12	4595277	4617084	21807
chr7	129951812	129973616	21804
chr12	77734930	77756729	21799
chr13	35764096	35785886	21790
chr6	30508330	30530117	21787
chr10	57460428	57482208	21780
chr14	79890309	79912088	21779
chr2	155330655	155352431	21776
chr16	37495898	37517669	21771
chr2	120943498	120965253	21755
chr10	63381879	63403629	21750
chr6	16692952	16714702	21750
chr14	23229652	23251399	21747
chr11	84838070	84859816	21746
chr19	24319718	24341462	21744
chr10	32493288	32515031	21743
chr14	47676002	47697733	21731
chr15	81711089	81732820	21731
chr19	58480858	58502589	21731
chr14	24144356	24166078	21722
chr2	74766747	74788468	21721
chr8	96712153	96733874	21721
chr4	156280982	156302700	21718
chr2	103384575	103406290	21715
chr10	18410847	18432560	21713
chr15	11356282	11377995	21713
chr18	56887400	56909106	21706
chr12	10628659	10650364	21705
chr14	79048183	79069883	21700
chr6	15865347	15887045	21698
chr3	94724977	94746674	21697
chr10	56248267	56269963	21696
chr9	66496193	66517887	21694
chr5	15721462	15743154	21692
chr1	25717358	25739039	21681
chr3	145337997	145359667	21670
chr18	43636293	43657962	21669
chr6	128229761	128251427	21666
chr2	101489992	101511652	21660
chr12	71325054	71346713	21659
chr4	15146737	15168394	21657
chr4	52641012	52662669	21657
chr10	95397275	95418926	21651
chr4	40115061	40136710	21649
chr16	31941999	31963645	21646
chr10	25502533	25524178	21645
chr10	29900580	29922224	21644
chr7	118574980	118596624	21644
chrX	11655726	11677369	21643
chr19	24659368	24681010	21642
chr16	23791338	23812960	21622
chr4	108746490	108768112	21622
chr3	141920019	141941636	21617
chr10	108122541	108144148	21607
chr12	54259196	54280803	21607
chr8	31779710	31801315	21605
chr8	27372564	27394155	21591
chr15	8485023	8506609	21586
chr1	59928450	59950029	21579
chr5	125256041	125277617	21576
chr3	96421470	96443042	21572
chr11	33691214	33712774	21560
chr5	15019602	15041162	21560
chr11	101824584	101846130	21546
chr13	43712232	43733778	21546
chr11	27259983	27281525	21542
chr1	186016701	186038233	21532
chr8	55009053	55030585	21532
chr3	62959204	62980724	21520
chr13	104698040	104719559	21519
chr2	71027284	71048800	21516
chr4	122776624	122798130	21506
chr3	52923466	52944965	21499
chr3	65309001	65330498	21497
chr1	177416578	177438074	21496
chr15	3462981	3484473	21492
chr10	113120645	113142131	21486
chr14	121255684	121277170	21486
chr9	97067621	97089102	21481
chr2	20075158	20096638	21480
chr3	66346275	66367754	21479
chr19	24769324	24790801	21477
chr3	156340892	156362362	21470
chr10	82752196	82773664	21468
chr3	24771096	24792560	21464
chr4	14859540	14881004	21464
chr18	78526064	78547516	21452
chr19	35694824	35716273	21449
chr6	41563220	41584668	21448
chr8	33956991	33978438	21447
chr2	52729304	52750735	21431
chr9	96892046	96913473	21427
chrX	41379085	41400511	21426
chr6	5169986	5191404	21418
chr4	15932456	15953870	21414
chr8	46735604	46757017	21413
chr9	21627743	21649148	21405
chr5	14027540	14048941	21401
chr10	21416596	21437995	21399
chr8	87841535	87862923	21388
chr3	21472171	21493549	21378
chr3	69997596	70018974	21378
chr4	120457139	120478514	21375
chr2	113875381	113896745	21364
chr1	42586271	42607633	21362
chr2	106708731	106730093	21362
chr10	115009750	115031099	21349
chr7	43020162	43041510	21348
chr18	61911200	61932542	21342
chr5	74280788	74302116	21328
chr5	25084195	25105518	21323
chr11	87231490	87252809	21319
chr6	16136566	16157879	21313
chr6	100267137	100288448	21311
chr6	29252371	29273681	21310
chr1	96555598	96576907	21309
chr6	148340461	148361767	21306
chr5	14473159	14494464	21305
chr1	69744654	69765954	21300
chr12	64095287	64116587	21300
chr17	43399595	43420894	21299
chr3	35363162	35384460	21298
chr9	69970296	69991589	21293
chr7	101172385	101193675	21290
chr18	4951717	4973004	21287
chr12	40172355	40193641	21286
chr10	22323863	22345143	21280
chr8	15593297	15614571	21274
chr16	87302928	87324199	21271
chr1	57571363	57592615	21252
chr12	100122357	100143609	21252
chr18	87680331	87701580	21249
chr17	37194103	37215350	21247
chr10	87369379	87390622	21243
chr3	68763989	68785231	21242
chr6	55739709	55760949	21240
chr4	136126256	136147494	21238
chr3	65725072	65746309	21237
chr1	80145784	80167020	21236
chrX	160545752	160566988	21236
chr14	76462342	76483571	21229
chr10	120024811	120046029	21218
chr11	103353231	103374442	21211
chr1	52839091	52860299	21208
chr10	119212529	119233732	21203
chr15	11473178	11494377	21199
chr18	26485118	26506302	21184
chr13	85296301	85317480	21179
chr1	30607056	30628231	21175
chr9	72056658	72077821	21163
chr11	88752427	88773579	21152
chr3	65553679	65574828	21149
chr5	53101784	53122933	21149
chr6	17188261	17209390	21129
chr16	87667758	87688876	21118
chrX	55883237	55904354	21117
chr2	72820773	72841889	21116
chr3	38731704	38752814	21110
chr18	64510353	64531461	21108
chr7	126805484	126826590	21106
chr7	27527563	27548650	21087
chr3	97905599	97926685	21086
chr4	55281543	55302626	21083
chr1	71217170	71238246	21076
chr11	3134018	3155094	21076
chr2	9442386	9463460	21074
chr13	29323515	29344587	21072
chr16	10819746	10840818	21072
chr8	89001839	89022908	21069
chr10	23821118	23842186	21068
chr13	47496083	47517148	21065
chr1	136125482	136146544	21062
chr15	5452173	5473225	21052
chr1	132838303	132859351	21048
chr10	43608924	43629946	21022
chr13	101933537	101954556	21019
chr19	11978977	11999996	21019
chr5	148688098	148709117	21019
chr8	24669649	24690656	21007
chr11	76745555	76766560	21005
chr12	51374799	51395804	21005
chr7	34529108	34550110	21002
chr19	12402073	12423071	20998
chr6	143304587	143325585	20998
chr8	79575561	79596559	20998
chr2	74789614	74810611	20997
chr4	22232615	22253611	20996
chr5	118679009	118699998	20989
chr7	54793048	54814033	20985
chr11	26542326	26563303	20977
chr4	57706367	57727335	20968
chr5	65326504	65347472	20968
chr17	24503501	24524468	20967
chr15	10997397	11018360	20963
chr12	111522217	111543178	20961
chr2	76340191	76361148	20957
chr11	105369867	105390814	20947
chr2	49720782	49741725	20943
chr10	32455029	32475968	20939
chr18	14533653	14554583	20930
chr8	81032113	81053043	20930
chr6	30456603	30477532	20929
chr15	51803145	51824071	20926
chr13	30694166	30715085	20919
chr5	49599847	49620763	20916
chr8	22722525	22743440	20915
chr10	107866770	107887679	20909
chr3	56173836	56194743	20907
chr4	11006271	11027172	20901
chr4	39467892	39488791	20899
chr18	76530767	76551664	20897
chr10	94991413	95012307	20894
chr10	117445972	117466863	20891
chr3	69826189	69847074	20885
chrX	103103207	103124090	20883
chr5	76307495	76328374	20879
chr6	94652623	94673499	20876
chr5	68165690	68186565	20875
chr8	110681655	110702530	20875
chr18	10446136	10467009	20873
chr10	99937296	99958161	20865
chr7	51480488	51501336	20848
chr15	78897277	78918123	20846
chrX	129420446	129441288	20842
chr12	51893607	51914446	20839
chr3	121603337	121624176	20839
chr3	153981353	154002187	20834
chr1	71140508	71161341	20833
chr19	23095019	23115842	20823
GL456212.1	27817	48636	20819
chr8	128464571	128485380	20809
chr3	27447412	27468217	20805
chr6	125413364	125434161	20797
chr19	36020320	36041112	20792
chr14	75841332	75862114	20782
chrX	72865063	72885845	20782
chr2	84977551	84998332	20781
chr10	128435697	128456475	20778
chr10	10157914	10178689	20775
chr5	126693104	126713868	20764
chr1	194192544	194213307	20763
chr5	76911143	76931905	20762
chr19	25902140	25922899	20759
chr16	41938044	41958794	20750
chr11	29624492	29645239	20747
chr7	80336487	80357233	20746
chr8	24883199	24903944	20745
chr2	156020268	156041012	20744
chr5	76991561	77012305	20744
chr10	20354098	20374835	20737
chr5	142464805	142485539	20734
chr15	32746025	32766757	20732
chrX	76750759	76771491	20732
chr15	94571793	94592524	20731
chr3	144862901	144883631	20730
chr2	74430957	74451684	20727
chr16	43869049	43889768	20719
chr1	85641727	85662444	20717
chr4	30536300	30557016	20716
chr10	119067184	119087897	20713
chr10	84363431	84384143	20712
chr10	38781511	38802217	20706
chr13	34933316	34954015	20699
chr1	160964665	160985363	20698
chr5	64230493	64251191	20698
chr5	148613814	148634500	20686
chr11	115257855	115278535	20680
chr2	43670967	43691647	20680
chr14	78689240	78709913	20673
chr8	41878625	41899296	20671
chr18	20076018	20096683	20665
chr14	64674544	64695199	20655
chr5	112400712	112421365	20653
chr1	131497231	131517882	20651
chr10	99062065	99082716	20651
chr15	90655439	90676087	20648
chr17	25489834	25510482	20648
chr1	24137763	24158409	20646
chr3	151866401	151887040	20639
chr1	24699700	24720334	20634
chr1	177505572	177526206	20634
chr6	111607668	111628299	20631
chr1	131546092	131566721	20629
chr4	132326624	132347253	20629
chr19	30319289	30339916	20627
chr14	10912278	10932903	20625
chr3	98063966	98084591	20625
chr7	79686939	79707563	20624
chrX	72621421	72642045	20624
chr19	5436923	5457544	20621
chr5	47578029	47598650	20621
chr11	42293862	42314482	20620
chr12	39864008	39884626	20618
chr16	30422373	30442990	20617
chr3	65377495	65398111	20616
chr12	69158582	69179197	20615
chr13	112876584	112897197	20613
chr10	29689517	29710129	20612
chr1	84952596	84973205	20609
chr2	35838075	35858682	20607
chr7	116061105	116081711	20606
chr9	40789157	40809762	20605
chr11	103688508	103709107	20599
chr5	135961462	135982056	20594
chr11	98180349	98200937	20588
chr12	64940604	64961188	20584
chr7	57029485	57050062	20577
chr3	30101733	30122309	20576
chr12	58982487	59003061	20574
chr6	68284699	68305267	20568
chr12	47204284	47224846	20562
chr14	58842053	58862615	20562
chr2	133165893	133186445	20552
chr1	163515000	163535545	20545
chr17	34513808	34534352	20544
chr2	169982157	170002696	20539
chr2	155578228	155598766	20538
chr6	30932409	30952942	20533
chr8	41318715	41339248	20533
chr19	10779751	10800282	20531
chr3	20377293	20397824	20531
chr19	16904458	16924986	20528
chr5	99992115	100012631	20516
chr14	11148623	11169132	20509
chr16	10618059	10638566	20507
chr19	53403392	53423897	20505
chr11	85144851	85165348	20497
chr1	25862187	25882679	20492
chr7	12463804	12484289	20485
chr2	65338166	65358647	20481
chr14	57422452	57442929	20477
chr1	180855051	180875525	20474
chr9	44147632	44168100	20468
chr18	64405936	64426401	20465
chr14	4000569	4021031	20462
chr17	93860278	93880739	20461
chr4	147563838	147584295	20457
chr18	21076230	21096685	20455
chr9	41854113	41874562	20449
chr10	40176572	40197019	20447
chr8	46853278	46873713	20435
chr13	69882250	69902682	20432
chr8	48491644	48512074	20430
chr17	31526033	31546461	20428
chr10	17553623	17574043	20420
chr3	61291554	61311972	20418
chr3	57244187	57264599	20412
chr5	3708937	3729346	20409
chr13	17541146	17561548	20402
chr6	54778139	54798535	20396
chr3	96145275	96165670	20395
chr19	43597919	43618308	20389
chr11	45802023	45822403	20380
chr12	40973780	40994159	20379
chr1	105180535	105200911	20376
chr13	97112437	97132812	20375
chr13	22455629	22475998	20369
chr3	134028323	134048690	20367
chr1	191239335	191259698	20363
chr10	13439864	13460227	20363
chr9	22978916	22999275	20359
chr15	102955998	102976349	20351
chr4	87948865	87969206	20341
chr3	119614383	119634720	20337
chr6	79068233	79088568	20335
chr11	87973891	87994214	20323
chr12	56805251	56825574	20323
chr2	103309473	103329793	20320
chrX	41211642	41231961	20319
chr15	29868883	29889201	20318
chr2	29938026	29958344	20318
chr3	38544253	38564571	20318
chr11	104091608	104111924	20316
chrX	102361800	102382113	20313
chr4	150303545	150323857	20312
chr9	22931087	22951399	20312
chr3	108778340	108798651	20311
chr1	156045471	156065771	20300
chr18	89206322	89226622	20300
chr1	6256579	6276877	20298
chr2	71785309	71805607	20298
chr5	77239587	77259885	20298
chr6	140277496	140297792	20296
chr6	3888789	3909078	20289
chr9	20954023	20974310	20287
chr4	82638001	82658287	20286
chr12	99635550	99655834	20284
chr13	69804270	69824549	20279
chrX	103022993	103043272	20279
chr3	28371251	28391529	20278
chr2	90753170	90773446	20276
chr5	100737373	100757640	20267
chr5	106682117	106702376	20259
chr13	51373404	51393660	20256
chr7	63914073	63934328	20255
chr17	8443244	8463492	20248
chr16	22604623	22624867	20244
chr13	21948342	21968581	20239
chr2	12875861	12896097	20236
chr4	135598788	135619018	20230
chr1	21270725	21290942	20217
chr2	49249349	49269566	20217
chr1	25567476	25587691	20215
chr16	25159376	25179582	20206
chr16	44886740	44906942	20202
chr2	132610934	132631135	20201
chr9	24871506	24891700	20194
chr7	12739889	12760065	20176
chr3	96233191	96253363	20172
chr1	84814301	84834472	20171
chrX	70819083	70839249	20166
chr14	80747153	80767308	20155
chr18	75115688	75135843	20155
chr12	7915066	7935220	20154
chr12	32284771	32304925	20154
chr11	93020976	93041126	20150
chr5	66336320	66356470	20150
chr1	125296166	125316308	20142
chr2	68637076	68657218	20142
chr12	72075508	72095649	20141
chr14	26748186	26768325	20139
chr15	31846049	31866181	20132
chr1	60200624	60220750	20126
chr14	14045325	14065451	20126
chr10	116293652	116313773	20121
chr8	18289350	18309468	20118
chr10	117088278	117108393	20115
chr2	50107690	50127804	20114
chr8	35812063	35832166	20103
chr13	53461975	53482076	20101
chr17	5840915	5861016	20101
chr2	18708643	18728735	20092
chr3	52795730	52815821	20091
chr1	153392981	153413070	20089
chr2	138179033	138199113	20080
chr2	38855765	38875843	20078
chr5	78489265	78509343	20078
chr5	24127618	24147695	20077
chr10	75385603	75405679	20076
chr14	24104998	24125074	20076
chr19	16996187	17016262	20075
chr4	106651659	106671731	20072
chr10	14801055	14821123	20068
chr10	72544499	72564566	20067
chr19	27333609	27353676	20067
chr8	124413216	124433282	20066
chr1	63355508	63375573	20065
chr1	72108475	72128540	20065
chr6	30326289	30346354	20065
chr6	16770572	16790636	20064
chr15	34290368	34310431	20063
chr2	70278148	70298207	20059
chr1	79365476	79385530	20054
chr8	69987577	70007630	20053
chr7	46656941	46676991	20050
chr16	84668374	84688416	20042
chr10	9607872	9627911	20039
chr3	94702661	94722696	20035
chr9	61883314	61903348	20034
chr6	19916349	19936382	20033
chr9	89680520	89700553	20033
chr6	87839080	87859112	20032
chr8	45344784	45364816	20032
chr10	128011241	128031272	20031
chr17	14187294	14207325	20031
chr5	117131843	117151868	20025
chr13	64473490	64493513	20023
chr10	11592450	11612470	20020
chr3	108412939	108432952	20013
chr19	57425417	57445427	20010
chr3	104506845	104526844	19999
chr11	18991931	19011928	19997
chr6	86808233	86828228	19995
chr5	93156526	93176519	19993
chr13	15373587	15393579	19992
chr19	10801474	10821465	19991
chrX	37762141	37782132	19991
chr2	155779905	155799895	19990
chr17	84209726	84229699	19973
chr16	41825779	41845748	19969
chr2	73043646	73063612	19966
chr17	12367152	12387116	19964
chr3	13583439	13603396	19957
chr11	95541233	95561189	19956
chr19	48370852	48390807	19955
chr3	57516137	57536091	19954
chr15	37901388	37921339	19951
chr18	25810294	25830245	19951
chr9	84073520	84093470	19950
chr19	48121609	48141553	19944
chr5	96306825	96326768	19943
chr1	181875052	181894994	19942
chr6	17592898	17612834	19936
chr15	61717508	61737441	19933
chr11	85747821	85767752	19931
chr1	151557290	151577214	19924
chr12	98868572	98888496	19924
chr7	50529700	50549624	19924
chr2	72441955	72461875	19920
chr4	106721359	106741279	19920
chr8	36158245	36178164	19919
chrX	162823426	162843332	19906
chr13	120482828	120502733	19905
chr12	86219685	86239584	19899
chr16	31738836	31758735	19899
chr16	38092718	38112615	19897
chr1	64333235	64353113	19878
chr4	81408787	81428664	19877
chr3	81969308	81989183	19875
chr3	73842001	73861870	19869
chr2	114482609	114502469	19860
chr11	82586012	82605868	19856
chr18	76473737	76493589	19852
chr10	31426891	31446742	19851
chr2	20982323	21002172	19849
chr10	78298733	78318575	19842
chr8	84995587	85015420	19833
chr10	96663769	96683601	19832
chr8	31553588	31573419	19831
chr10	84600289	84620111	19822
chr18	47595577	47615399	19822
chr4	153120292	153140114	19822
chr3	69138211	69158027	19816
chr17	5984675	6004490	19815
chr9	83699599	83719412	19813
chr15	99113896	99133708	19812
chr6	63793808	63813616	19808
chr18	22373706	22393509	19803
chr10	85750770	85770569	19799
chrX	161526852	161546647	19795
chr11	117862817	117882611	19794
chr8	27569312	27589104	19792
chr7	15954278	15974063	19785
chr9	51556808	51576588	19780
chr3	28817633	28837410	19777
chr5	103773896	103793670	19774
chr1	73887609	73907380	19771
chr11	94738289	94758057	19768
chr15	36633789	36653555	19766
chr18	11256709	11276473	19764
chr5	107184473	107204234	19761
chr3	121323865	121343623	19758
chr8	55031767	55051525	19758
chr2	73366752	73386504	19752
chr19	16926668	16946417	19749
chr3	109288473	109308218	19745
chr4	99536574	99556318	19744
chr10	59150061	59169802	19741
chr2	65744939	65764679	19740
chr3	133150200	133169934	19734
chr1	6460636	6480365	19729
chr8	103868205	103887932	19727
chr2	49292030	49311747	19717
chr1	78340475	78360187	19712
chr5	149474849	149494549	19700
chr7	104430364	104450062	19698
chr1	90087391	90107088	19697
chr8	10753481	10773178	19697
chr14	26689900	26709593	19693
chr10	99826869	99846557	19688
chr11	113453632	113473317	19685
chr1	97967198	97986880	19682
chr5	144691186	144710866	19680
chr6	77782376	77802054	19678
chr6	8483401	8503077	19676
chrX	16788453	16808127	19674
chr1	131470999	131490668	19669
chr8	127571067	127590733	19666
chr18	86940500	86960154	19654
chr12	8805376	8825027	19651
chrX	47964893	47984543	19650
chr6	17058439	17078086	19647
chr13	16309338	16328984	19646
chr19	48260361	48280003	19642
chr3	33039667	33059308	19641
chr8	22931450	22951088	19638
chr19	57405209	57424843	19634
chr5	16095416	16115049	19633
chr13	81379029	81398657	19628
chr8	9015492	9035113	19621
chr10	128409727	128429340	19613
chr6	53867110	53886719	19609
chr16	97779824	97799426	19602
chr15	12100749	12120349	19600
chr1	136701185	136720781	19596
chr8	22109401	22128996	19595
chr7	126344271	126363861	19590
chr12	44371573	44391159	19586
chr7	90830569	90850142	19573
chrX	150875943	150895516	19573
chr18	21510750	21530320	19570
chr8	65129365	65148935	19570
chr14	80261569	80281136	19567
chr3	108384501	108404068	19567
chr5	90792950	90812512	19562
chr19	36798292	36817853	19561
chr17	58654454	58674014	19560
chr9	53872711	53892264	19553
chr11	109370602	109390152	19550
chrX	52362961	52382511	19550
chr4	6849651	6869198	19547
chr18	39516852	39536398	19546
chr17	8659616	8679159	19543
chr2	104376013	104395556	19543
chr13	112026599	112046138	19539
chr14	77083432	77102969	19537
chr7	64592319	64611856	19537
chr9	104136509	104156043	19534
chr14	99616087	99635618	19531
chr15	81812885	81832416	19531
chr8	27013502	27033027	19525
chr15	12033733	12053256	19523
chr1	89836483	89856002	19519
chr4	145201815	145221334	19519
[truncated: 28,976 more rows]
