# Supplementary material for: H3K4me3 Genome-Wide Distribution and Transcriptional Regulation of Transposable Elements by RNA Pol2 Deposition
Source: Int J Mol Sci. 2024 Dec 18;25(24):13545. doi: 10.3390/ijms252413545 (PMC11677803; doi:10.3390/ijms252413545)
Supplement: Supplementary file 1 [file ijms-25-13545-s001.zip › Supplementary table S2 MII and Morula peaks.xlsx]

## Sheet: MII_peaks
chr1	228217	228775	MII_peak_1	25	.	228217	228775	0	1	558	0	2.77346	4.54332	2.56149
chr1	238643	239190	MII_peak_2	20	.	238643	239190	0	1	547	0	2.58015	3.91565	2.0093
chr1	246253	246960	MII_peak_3	18	.	246253	246960	0	1	707	0	2.50858	3.68667	1.80927
chr1	301440	302416	MII_peak_4	14	.	301440	302416	0	1	976	0	2.37615	3.28553	1.4678
chr1	319417	322796	MII_peak_5	20	.	319417	322796	0	2	2339,1	0,3378	2.58465	3.94463	2.0403
chr1	327015	328033	MII_peak_6	14	.	327015	328033	0	1	1018	0	2.36613	3.25478	1.44145
chr1	338565	340881	MII_peak_7	25	.	338565	340881	0	1	2316	0	2.74571	4.5026	2.54039
chr1	371062	371958	MII_peak_8	37	.	371062	371958	0	1	896	0	3.1274	5.83974	3.74741
chr1	562384	563004	MII_peak_9	19	.	562384	563004	0	1	620	0	2.5756	3.89256	1.98569
chr1	564914	565811	MII_peak_10	17	.	564914	565811	0	1	897	0	2.49391	3.64784	1.77854
chr1	582131	584146	MII_peak_11	22	.	582131	584146	0	2	1157,1	0,2014	2.68331	4.24533	2.29708
chr1	652790	653576	MII_peak_12	49	.	652790	653576	0	1	786	0	3.38895	7.0843	4.95094
chr1	662211	662671	MII_peak_13	27	.	662211	662671	0	1	460	0	2.85083	4.78978	2.776
chr1	759610	762241	MII_peak_14	19	.	759610	762241	0	2	1956,1	0,2630	2.54495	3.80061	1.90773
chr1	982477	986435	MII_peak_15	15	.	982477	986435	0	2	1,1	0,3957	2.4223	3.42449	1.58573
chr1	997187	1000038	MII_peak_16	49	.	997187	1000038	0	2	707600	0,2251	3.42332	7.12241	4.96205
chr1	1005952	1006450	MII_peak_17	27	.	1005952	1006450	0	1	498	0	2.85525	4.79297	2.77498
chr1	1208350	1209395	MII_peak_18	133	.	1208350	1209395	0	1	1045	0	5.27856	15.876	13.3296
chr1	1315740	1316318	MII_peak_19	180	.	1315740	1316318	0	1	578	0	6.14092	20.6806	18.0125
chr1	1325209	1326559	MII_peak_20	78	.	1325209	1326559	0	1	1350	0	4.22052	10.2124	7.82269
chr1	1342722	1343871	MII_peak_21	83	.	1342722	1343871	0	1	1149	0	4.1885	10.6739	8.35494
chr1	1369207	1369942	MII_peak_22	26	.	1369207	1369942	0	1	735	0	2.79394	4.6052	2.61404
chr1	1388040	1390241	MII_peak_23	19	.	1388040	1390241	0	2	521,1	0,2200	2.56646	3.87238	1.9717
chr1	1397944	1398791	MII_peak_24	24	.	1397944	1398791	0	1	847	0	2.751	4.4665	2.49235
chr1	1591467	1592149	MII_peak_25	69	.	1591467	1592149	0	1	682	0	4.00044	9.3179	6.98915
chr1	1670791	1671973	MII_peak_26	37	.	1670791	1671973	0	1	1182	0	3.1477	5.89113	3.78799
chr1	1806506	1806932	MII_peak_27	17	.	1806506	1806932	0	1	426	0	2.49378	3.6431	1.77273
chr1	1817853	1818635	MII_peak_28	32	.	1817853	1818635	0	1	782	0	2.99813	5.29225	3.22674
chr1	1906870	1907607	MII_peak_29	142	.	1906870	1907607	0	1	737	0	5.40243	16.7486	14.2
chr1	2004903	2006039	MII_peak_30	14	.	2004903	2006039	0	2	1,1	0,1135	2.35863	3.23276	1.42302
chr1	2081260	2084825	MII_peak_31	16	.	2081260	2084825	0	2	1966	0,2599	2.45514	3.52485	1.6715
chr1	2133342	2134328	MII_peak_32	16	.	2133342	2134328	0	2	1,1	0,985	2.46255	3.53783	1.67831
chr1	2141632	2143768	MII_peak_33	16	.	2141632	2143768	0	3	1,570,1	0,743,2135	2.43829	3.47104	1.6245
chr1	2153592	2157376	MII_peak_34	19	.	2153592	2157376	0	3	18551330	0,796,2454	2.55726	3.85454	1.96046
chr1	2175765	2176686	MII_peak_35	16	.	2175765	2176686	0	2	1,1	0,920	2.43356	3.45527	1.61042
chr1	2190379	2191447	MII_peak_36	18	.	2190379	2191447	0	1	1068	0	2.51878	3.71481	1.83192
chr1	2616389	2617862	MII_peak_37	14	.	2616389	2617862	0	2	1,1	0,1472	2.36728	3.2584	1.44459
chr1	2746716	2747182	MII_peak_38	18	.	2746716	2747182	0	1	466	0	2.50954	3.68234	1.80231
chr1	2749158	2751867	MII_peak_39	22	.	2749158	2751867	0	1	2709	0	2.65505	4.16743	2.23382
chr1	2769594	2770742	MII_peak_40	17	.	2769594	2770742	0	1	1148	0	2.47978	3.59918	1.73466
chr1	2776173	2777172	MII_peak_41	33	.	2776173	2777172	0	1	999	0	2.98268	5.37	3.33285
chr1	2798675	2803031	MII_peak_42	34	.	2798675	2803031	0	2	882499	0,3857	3.01592	5.45505	3.40275
chr1	2841003	2842894	MII_peak_43	24	.	2841003	2842894	0	2	11036	0,855	2.71979	4.38227	2.42445
chr1	2879295	2879832	MII_peak_44	40	.	2879295	2879832	0	1	537	0	3.21794	6.16671	4.04601
chr1	2979974	2981452	MII_peak_45	17	.	2979974	2981452	0	2	619,1	0,1477	2.47055	3.57085	1.71041
chr1	3193560	3194072	MII_peak_46	17	.	3193560	3194072	0	1	512	0	2.48525	3.61508	1.7479
chr1	3209883	3210535	MII_peak_47	22	.	3209883	3210535	0	1	652	0	2.65022	4.15848	2.22899
chr1	3250408	3251630	MII_peak_48	15	.	3250408	3251630	0	2	694,1	0,1221	2.41529	3.40245	1.56658
chr1	3389463	3390207	MII_peak_49	14	.	3389463	3390207	0	2	1,1	0,743	2.36233	3.24364	1.43212
chr1	3444406	3445733	MII_peak_50	20	.	3444406	3445733	0	2	1859	0,468	2.60789	4.00551	2.08828
chr1	3470605	3471504	MII_peak_51	60	.	3470605	3471504	0	1	899	0	3.78316	8.33364	6.04633
chr1	3522881	3523421	MII_peak_52	19	.	3522881	3523421	0	1	540	0	2.57715	3.90301	1.9971
chr1	3586968	3590817	MII_peak_53	21	.	3586968	3590817	0	2	11244	0,2605	2.63925	4.09993	2.16833
chr1	3598145	3601600	MII_peak_54	18	.	3598145	3601600	0	2	1930,1	0,3454	2.5027	3.67468	1.80159
chr1	3604837	3606972	MII_peak_55	19	.	3604837	3606972	0	2	1522,1	0,2134	2.55552	3.83261	1.93511
chr1	3609865	3610478	MII_peak_56	17	.	3609865	3610478	0	1	613	0	2.47089	3.5731	1.71282
chr1	3616490	3617016	MII_peak_57	15	.	3616490	3617016	0	1	526	0	2.42724	3.43416	1.59156
chr1	3618817	3620482	MII_peak_58	29	.	3618817	3620482	0	1	1665	0	2.88792	4.93768	2.91551
chr1	3623549	3624556	MII_peak_59	254	.	3623549	3624556	0	2	1,1	0,1006	6.06505	27.5982	25.4193
chr1	3635900	3636562	MII_peak_60	22	.	3635900	3636562	0	1	662	0	2.65911	4.15596	2.21452
chr1	3665504	3668050	MII_peak_61	70	.	3665504	3668050	0	2	672653	0,1893	4.00085	9.40601	7.08379
chr1	3711880	3713515	MII_peak_62	38	.	3711880	3713515	0	1	1635	0	3.12172	5.9091	3.83392
chr1	3740397	3742754	MII_peak_63	120	.	3740397	3742754	0	1	2357	0	5.07184	14.5555	12.023
chr1	4142989	4143571	MII_peak_64	29	.	4142989	4143571	0	2	1,1	0,581	2.89724	4.98117	2.95806
chr1	4575040	4578171	MII_peak_65	28	.	4575040	4578171	0	2	604,1	0,3130	2.85461	4.87237	2.87249
chr1	4870732	4871226	MII_peak_66	13	.	4870732	4871226	0	1	494	0	2.33046	3.15007	1.35382
chr1	4877149	4878182	MII_peak_67	14	.	4877149	4878182	0	2	1,1	0,1032	2.35502	3.22216	1.41415
chr1	4923375	4924090	MII_peak_68	14	.	4923375	4924090	0	2	1,1	0,714	2.38488	3.31117	1.48927
chr1	4991837	4995068	MII_peak_69	26	.	4991837	4995068	0	2	419605	0,2626	2.80001	4.63884	2.64812
chr1	5025811	5027262	MII_peak_70	18	.	5025811	5027262	0	2	863,1	0,1450	2.50423	3.68312	1.81037
chr1	5029339	5030034	MII_peak_71	19	.	5029339	5030034	0	1	695	0	2.56612	3.87508	1.97582
chr1	5046545	5047635	MII_peak_72	14	.	5046545	5047635	0	2	1,1	0,1089	2.37954	3.29416	1.4744
chr1	5098595	5101668	MII_peak_73	50	.	5098595	5101668	0	3	1,675,1	0,928,3072	3.4817	7.20602	5.01377
chr1	5191063	5191576	MII_peak_74	14	.	5191063	5191576	0	2	1,1	0,512	2.36665	3.2563	1.44272
chr1	5218859	5219314	MII_peak_75	21	.	5218859	5219314	0	1	455	0	2.62836	4.06721	2.14072
chr1	5286915	5288255	MII_peak_76	22	.	5286915	5288255	0	2	1,1	0,1339	2.6696	4.20738	2.26628
chr1	5328984	5330076	MII_peak_77	19	.	5328984	5330076	0	2	537,1	0,1091	2.54557	3.79899	1.90497
chr1	5613789	5614305	MII_peak_78	55	.	5613789	5614305	0	1	516	0	3.54511	7.75553	5.57734
chr1	5662104	5663237	MII_peak_79	17	.	5662104	5663237	0	1	1133	0	2.49324	3.64439	1.77513
chr1	5886275	5886706	MII_peak_80	18	.	5886275	5886706	0	1	431	0	2.5329	3.76244	1.87468
chr1	6039322	6039768	MII_peak_81	13	.	6039322	6039768	0	1	446	0	2.33046	3.15007	1.35382
chr1	6118992	6119968	MII_peak_82	59	.	6118992	6119968	0	1	976	0	3.75391	8.2392	5.96509
chr1	6162243	6167425	MII_peak_83	41	.	6162243	6167425	0	3	17201037	0,2347,4145	3.19025	6.25576	4.16615
chr1	6200951	6201373	MII_peak_84	22	.	6200951	6201373	0	1	422	0	2.64745	4.13512	2.20303
chr1	6286294	6287239	MII_peak_85	32	.	6286294	6287239	0	1	945	0	2.96675	5.24642	3.20305
chr1	6321244	6321944	MII_peak_86	14	.	6321244	6321944	0	1	700	0	2.365	3.25186	1.43919
chr1	6390442	6390943	MII_peak_87	14	.	6390442	6390943	0	1	501	0	2.3576	3.22974	1.42049
chr1	6448348	6450580	MII_peak_88	16	.	6448348	6450580	0	2	1,1	0,2231	2.4549	3.53094	1.67966
chr1	6500228	6500719	MII_peak_89	25	.	6500228	6500719	0	1	491	0	2.77119	4.55476	2.57786
chr1	6618944	6621117	MII_peak_90	14	.	6618944	6621117	0	2	1691	0,1482	2.35213	3.21462	1.40828
chr1	6625457	6626139	MII_peak_91	13	.	6625457	6626139	0	2	1,1	0,681	2.33958	3.17684	1.37623
chr1	6646213	6648008	MII_peak_92	108	.	6646213	6648008	0	1	1795	0	4.40571	13.0634	10.8032
chr1	6932940	6933647	MII_peak_93	53	.	6932940	6933647	0	1	707	0	3.57974	7.53432	5.30487
chr1	7059354	7059860	MII_peak_94	51	.	7059354	7059860	0	1	506	0	3.5026	7.30813	5.11172
chr1	7095303	7095942	MII_peak_95	203	.	7095303	7095942	0	1	639	0	6.56311	23.0568	20.3351
chr1	7108386	7108903	MII_peak_96	17	.	7108386	7108903	0	1	517	0	2.50226	3.66909	1.79484
chr1	7116037	7117389	MII_peak_97	17	.	7116037	7117389	0	2	617,1	0,1351	2.49184	3.63251	1.76161
chr1	7181049	7181541	MII_peak_98	16	.	7181049	7181541	0	1	492	0	2.44554	3.4879	1.63652
chr1	7285520	7286325	MII_peak_99	13	.	7285520	7286325	0	1	805	0	2.33225	3.15532	1.35822
chr1	7298071	7299478	MII_peak_100	25	.	7298071	7299478	0	2	1560	0,847	2.75545	4.48504	2.51014
chr1	7304394	7305276	MII_peak_101	20	.	7304394	7305276	0	1	882	0	2.60725	3.99615	2.07722
chr1	7361075	7362400	MII_peak_102	16	.	7361075	7362400	0	1	1325	0	2.46527	3.55022	1.69074
chr1	7458052	7458957	MII_peak_103	53	.	7458052	7458957	0	1	905	0	3.51701	7.50709	5.32405
chr1	7475584	7476180	MII_peak_104	17	.	7475584	7476180	0	1	596	0	2.46948	3.56299	1.70161
chr1	7512455	7513227	MII_peak_105	18	.	7512455	7513227	0	2	1,1	0,771	2.52202	3.72666	1.843
chr1	7711765	7716929	MII_peak_106	136	.	7711765	7716929	0	1	5164	0	5.03498	16.0172	13.6147
chr1	7731091	7735445	MII_peak_107	21	.	7731091	7735445	0	3	5735771583	0,1125,2771	2.61202	4.02228	2.10432
chr1	7746516	7747363	MII_peak_108	13	.	7746516	7747363	0	2	1,1	0,846	2.33046	3.15007	1.35382
chr1	7749874	7750299	MII_peak_109	13	.	7749874	7750299	0	1	425	0	2.34426	3.19058	1.38772
chr1	7754456	7756744	MII_peak_110	27	.	7754456	7756744	0	2	1578	0,1710	2.83804	4.76861	2.76513
chr1	7766458	7768159	MII_peak_111	15	.	7766458	7768159	0	2	11153	0,548	2.40773	3.38405	1.55289
chr1	7840119	7841460	MII_peak_112	18	.	7840119	7841460	0	1	1341	0	2.53853	3.77799	1.88724
chr1	7967321	7968284	MII_peak_113	45	.	7967321	7968284	0	1	963	0	3.38212	6.73853	4.56025
chr1	8134530	8138492	MII_peak_114	34	.	8134530	8138492	0	2	2631,1	0,3961	3.05235	5.53819	3.46471
chr1	8151810	8152301	MII_peak_115	42	.	8151810	8152301	0	1	491	0	3.29329	6.41419	4.26371
chr1	8175308	8176611	MII_peak_116	107	.	8175308	8176611	0	1	1303	0	4.8657	13.2968	10.7793
chr1	8205880	8207943	MII_peak_117	20	.	8205880	8207943	0	2	1824	0,1239	2.59235	3.95671	2.04604
chr1	8233880	8239111	MII_peak_118	17	.	8233880	8239111	0	3	522,651,1	0,2100,5230	2.47089	3.57051	1.70948
chr1	8243673	8244784	MII_peak_119	275	.	8243673	8244784	0	1	1111	0	7.54803	30.2415	27.5026
chr1	8285573	8287738	MII_peak_120	21	.	8285573	8287738	0	2	1,1	0,2164	2.64099	4.10453	2.17225
chr1	8349873	8351749	MII_peak_121	20	.	8349873	8351749	0	1	1876	0	2.58883	3.95668	2.05025
chr1	8376145	8376819	MII_peak_122	20	.	8376145	8376819	0	1	674	0	2.61481	4.01457	2.09088
chr1	8390420	8394080	MII_peak_123	17	.	8390420	8394080	0	2	1,1	0,3659	2.47233	3.5783	1.71765
chr1	8402884	8403339	MII_peak_124	17	.	8402884	8403339	0	1	455	0	2.47276	3.57547	1.71338
chr1	8436712	8438405	MII_peak_125	13	.	8436712	8438405	0	2	1,1	0,1692	2.33046	3.15007	1.35382
chr1	8502847	8507086	MII_peak_126	24	.	8502847	8507086	0	2	1144,1	0,4238	2.74184	4.44824	2.48044
chr1	8512710	8513902	MII_peak_127	20	.	8512710	8513902	0	2	1525	0,667	2.58855	3.93848	2.02764
chr1	8523630	8524134	MII_peak_128	144	.	8523630	8524134	0	1	504	0	5.65275	17.1502	14.4862
chr1	8532059	8532483	MII_peak_129	16	.	8532059	8532483	0	1	424	0	2.42935	3.4508	1.61025
chr1	8553474	8554422	MII_peak_130	15	.	8553474	8554422	0	2	1,1	0,947	2.40329	3.36385	1.53272
chr1	8556383	8557040	MII_peak_131	15	.	8556383	8557040	0	2	1,1	0,656	2.42353	3.42386	1.5832
chr1	8572155	8573413	MII_peak_132	17	.	8572155	8573413	0	1	1258	0	2.49142	3.63203	1.76152
chr1	8587647	8588758	MII_peak_133	21	.	8587647	8588758	0	2	483,1	0,1110	2.63913	4.10925	2.18037
chr1	8598546	8599570	MII_peak_134	32	.	8598546	8599570	0	1	1024	0	2.98235	5.26672	3.21292
chr1	8616404	8622253	MII_peak_135	55	.	8616404	8622253	0	3	1735428431	0,3925,5418	3.55768	7.76235	5.5746
chr1	8646818	8647990	MII_peak_136	17	.	8646818	8647990	0	2	1544	0,628	2.47906	3.60073	1.73752
chr1	8664350	8665765	MII_peak_137	15	.	8664350	8665765	0	2	1418	0,997	2.42168	3.42162	1.58283
chr1	8682426	8684290	MII_peak_138	28	.	8682426	8684290	0	2	1,1	0,1863	2.84662	4.81204	2.80876
chr1	8745179	8749672	MII_peak_139	15	.	8745179	8749672	0	4	460,594,676,1	0,1845,3209,4492	2.41892	3.41318	1.57561
chr1	8751468	8754776	MII_peak_140	17	.	8751468	8754776	0	3	1,1007,1	0,1179,3307	2.49379	3.63924	1.76771
chr1	8759538	8760785	MII_peak_141	65	.	8759538	8760785	0	1	1247	0	3.88283	8.83042	6.5278
chr1	8762683	8763803	MII_peak_142	14	.	8762683	8763803	0	2	1577	0,543	2.35373	3.21963	1.41261
chr1	8799493	8801217	MII_peak_143	16	.	8799493	8801217	0	2	511,1	0,1723	2.46069	3.53691	1.67967
chr1	8983027	8985767	MII_peak_144	31	.	8983027	8985767	0	2	11022	0,1718	2.9476	5.15406	3.11291
chr1	8988879	8990481	MII_peak_145	29	.	8988879	8990481	0	2	1835	0,767	2.9016	5.0101	2.98866
chr1	9011202	9013074	MII_peak_146	19	.	9011202	9013074	0	2	1481	0,1391	2.57164	3.88226	1.97768
chr1	9086319	9089960	MII_peak_147	16	.	9086319	9089960	0	3	1,449,1	0,2208,3640	2.46523	3.55226	1.69343
chr1	9094783	9095240	MII_peak_148	17	.	9094783	9095240	0	1	457	0	2.49201	3.63018	1.75835
chr1	9104287	9106738	MII_peak_149	37	.	9104287	9106738	0	2	579,1	0,2450	3.11555	5.83476	3.75306
chr1	9156370	9161299	MII_peak_150	14	.	9156370	9161299	0	4	1,774,519,1	0,1628,3615,4928	2.38046	3.29827	1.47851
chr1	9173623	9174708	MII_peak_151	20	.	9173623	9174708	0	1	1085	0	2.61361	4.0142	2.0921
chr1	9312774	9314509	MII_peak_152	25	.	9312774	9314509	0	2	1791	0,944	2.76131	4.51947	2.5452
chr1	9334875	9335561	MII_peak_153	53	.	9334875	9335561	0	1	686	0	3.58256	7.59281	5.36869
chr1	9379835	9380513	MII_peak_154	17	.	9379835	9380513	0	1	678	0	2.47279	3.5751	1.71286
chr1	9426119	9426799	MII_peak_155	40	.	9426119	9426799	0	1	680	0	3.21255	6.17299	4.05848
chr1	9647967	9650197	MII_peak_156	32	.	9647967	9650197	0	2	11183	0,1047	2.96819	5.26922	3.22919
chr1	9652724	9653318	MII_peak_157	16	.	9652724	9653318	0	1	594	0	2.43222	3.45256	1.60869
chr1	9712015	9712829	MII_peak_158	104	.	9712015	9712829	0	1	814	0	4.81327	12.9702	10.458
chr1	9752332	9753416	MII_peak_159	62	.	9752332	9753416	0	1	1084	0	3.78699	8.52808	6.25859
chr1	9817201	9817752	MII_peak_160	62	.	9817201	9817752	0	1	551	0	3.81487	8.51329	6.22605
chr1	10069232	10069765	MII_peak_161	25	.	10069232	10069765	0	1	533	0	2.76762	4.52544	2.54579
chr1	10109446	10110006	MII_peak_162	79	.	10109446	10110006	0	1	560	0	4.17461	10.3058	7.95874
chr1	10150351	10150877	MII_peak_163	55	.	10150351	10150877	0	1	526	0	3.64759	7.82025	5.57464
chr1	10201457	10201886	MII_peak_164	31	.	10201457	10201886	0	1	429	0	2.96375	5.20382	3.15713
chr1	10223950	10226012	MII_peak_165	78	.	10223950	10226012	0	2	578,1	0,2061	4.11862	10.1382	7.81151
chr1	10843235	10843669	MII_peak_166	20	.	10843235	10843669	0	1	434	0	2.59235	3.96338	2.05461
chr1	10953645	10956634	MII_peak_167	15	.	10953645	10956634	0	2	1,1	0,2988	2.42714	3.43657	1.59482
chr1	10968163	10969197	MII_peak_168	13	.	10968163	10969197	0	2	1,1	0,1033	2.33046	3.15007	1.35382
chr1	11333392	11334105	MII_peak_169	61	.	11333392	11334105	0	1	713	0	3.82791	8.48493	6.18456
chr1	11380715	11384153	MII_peak_170	20	.	11380715	11384153	0	3	565422476	0,1745,2962	2.61084	4.0118	2.09264
chr1	11804238	11804736	MII_peak_171	92	.	11804238	11804736	0	1	498	0	4.51438	11.6989	9.26051
chr1	11926114	11926798	MII_peak_172	40	.	11926114	11926798	0	1	684	0	3.19413	6.17195	4.07108
chr1	12232472	12234366	MII_peak_173	42	.	12232472	12234366	0	2	637422	0,1472	3.26019	6.41232	4.29063
chr1	12272945	12279065	MII_peak_174	17	.	12272945	12279065	0	3	1,1063,1	0,3400,6119	2.50131	3.66566	1.79171
chr1	12567270	12569963	MII_peak_175	17	.	12567270	12569963	0	2	580,1	0,2692	2.50205	3.66181	1.78581
chr1	12606354	12607143	MII_peak_176	14	.	12606354	12607143	0	1	789	0	2.3621	3.24295	1.43155
chr1	12813052	12814213	MII_peak_177	186	.	12813052	12814213	0	1	1161	0	6.17918	21.2448	18.6034
chr1	12882482	12883443	MII_peak_178	307	.	12882482	12883443	0	1	961	0	8.34091	33.6351	30.7145
chr1	12905918	12906583	MII_peak_179	61	.	12905918	12906583	0	1	665	0	3.77479	8.38084	6.10757
chr1	13037496	13038986	MII_peak_180	13	.	13037496	13038986	0	2	1,1	0,1489	2.34511	3.19307	1.38981
chr1	13094078	13094592	MII_peak_181	16	.	13094078	13094592	0	1	514	0	2.43015	3.44402	1.60042
chr1	13130424	13132379	MII_peak_182	19	.	13130424	13132379	0	1	1955	0	2.5716	3.88373	1.97965
chr1	13412292	13413235	MII_peak_183	59	.	13412292	13413235	0	1	943	0	3.73227	8.21181	5.94892
chr1	13959215	13960685	MII_peak_184	19	.	13959215	13960685	0	2	1,1	0,1469	2.5578	3.85237	1.95727
chr1	14339674	14340942	MII_peak_185	14	.	14339674	14340942	0	2	449,1	0,1267	2.38463	3.30989	1.48794
chr1	14342768	14344399	MII_peak_186	22	.	14342768	14344399	0	1	1631	0	2.65639	4.16007	2.22282
chr1	14354600	14355368	MII_peak_187	53	.	14354600	14355368	0	1	768	0	3.56505	7.52474	5.30329
chr1	14361435	14362284	MII_peak_188	16	.	14361435	14362284	0	1	849	0	2.44973	3.50748	1.65632
chr1	14366988	14383640	MII_peak_189	78	.	14366988	14383640	0	5	5.06423e+18	0,6149,8935,12471,16104	4.10848	10.1681	7.85077
chr1	14392121	14393855	MII_peak_190	20	.	14392121	14393855	0	2	751,1	0,1733	2.58965	3.94573	2.03541
chr1	14470811	14475577	MII_peak_191	19	.	14470811	14475577	0	2	621,1	0,4765	2.57716	3.90242	1.99627
chr1	14743819	14744407	MII_peak_192	19	.	14743819	14744407	0	1	588	0	2.56736	3.88593	1.98806
chr1	14775871	14786857	MII_peak_193	121	.	14775871	14786857	0	4	7292,665,472,1	0,8393,9901,10985	5.04109	14.6833	12.1825
chr1	14796875	14811295	MII_peak_194	33	.	14796875	14811295	0	8	8.28138e+26	0,1559,4608,5939,7652,10028,12189,13966	2.97304	5.4074	3.38317
chr1	14829611	14833004	MII_peak_195	24	.	14829611	14833004	0	2	1471488	0,2905	2.73443	4.42499	2.46009
chr1	14878516	14888878	MII_peak_196	93	.	14878516	14888878	0	2	83911061	0,9301	4.46038	11.7734	9.37701
chr1	14939633	14940128	MII_peak_197	47	.	14939633	14940128	0	1	495	0	3.37579	6.88305	4.73327
chr1	14949249	14950962	MII_peak_198	20	.	14949249	14950962	0	1	1713	0	2.60431	4.00047	2.08647
chr1	15201940	15206902	MII_peak_199	35	.	15201940	15206902	0	1	4962	0	3.05942	5.59593	3.52546
chr1	15310877	15311445	MII_peak_200	20	.	15310877	15311445	0	1	568	0	2.59943	3.97242	2.05708
chr1	15473090	15474357	MII_peak_201	14	.	15473090	15474357	0	2	1637	0,630	2.35448	3.22136	1.41385
chr1	15664295	15665525	MII_peak_202	14	.	15664295	15665525	0	2	1,1	0,1229	2.36217	3.24314	1.43171
chr1	15866728	15871058	MII_peak_203	28	.	15866728	15871058	0	1	4330	0	2.86058	4.84816	2.83626
chr1	15874364	15877092	MII_peak_204	16	.	15874364	15877092	0	2	1146,1	0,2727	2.43042	3.45136	1.60958
chr1	15884297	15884880	MII_peak_205	24	.	15884297	15884880	0	1	583	0	2.73588	4.42092	2.45359
chr1	15960110	15967459	MII_peak_206	23	.	15960110	15967459	0	3	1,3342,1	0,2061,7348	2.69697	4.3293	2.3847
chr1	15990311	15991314	MII_peak_207	21	.	15990311	15991314	0	1	1003	0	2.6262	4.06299	2.1381
chr1	15993398	15995175	MII_peak_208	16	.	15993398	15995175	0	2	515,1	0,1776	2.43723	3.4678	1.62171
chr1	16003520	16004322	MII_peak_209	13	.	16003520	16004322	0	2	1,1	0,801	2.34349	3.18834	1.38585
chr1	16062631	16067395	MII_peak_210	28	.	16062631	16067395	0	3	1,436,1	0,2973,4763	2.87439	4.90626	2.89296
chr1	16097139	16097667	MII_peak_211	13	.	16097139	16097667	0	1	528	0	2.34881	3.20394	1.3989
chr1	16104950	16107439	MII_peak_212	176	.	16104950	16107439	0	2	1296,1	0,2488	6.06322	20.2839	17.6374
chr1	16208842	16209712	MII_peak_213	17	.	16208842	16209712	0	1	870	0	2.47619	3.58304	1.71856
chr1	16219313	16219751	MII_peak_214	81	.	16219313	16219751	0	1	438	0	4.2857	10.5876	8.19383
chr1	16320358	16322583	MII_peak_215	18	.	16320358	16322583	0	2	1676	0,1549	2.53655	3.77472	1.88567
chr1	16414442	16415298	MII_peak_216	66	.	16414442	16415298	0	1	856	0	3.89648	8.98936	6.69557
chr1	16612437	16612937	MII_peak_217	16	.	16612437	16612937	0	1	500	0	2.46034	3.54654	1.69265
chr1	16675447	16676951	MII_peak_218	21	.	16675447	16676951	0	2	1494	0,1010	2.61679	4.04178	2.12303
chr1	16717984	16719479	MII_peak_219	367	.	16717984	16719479	0	1	1495	0	9.01051	39.6274	36.7469
chr1	16877925	16878994	MII_peak_220	16	.	16877925	16878994	0	1	1069	0	2.42915	3.44442	1.60231
chr1	16995507	16997602	MII_peak_221	22	.	16995507	16997602	0	2	1310,1	0,2094	2.6715	4.21226	2.26994
chr1	17149347	17149870	MII_peak_222	13	.	17149347	17149870	0	1	523	0	2.33878	3.17516	1.37513
chr1	17153613	17154344	MII_peak_223	14	.	17153613	17154344	0	1	731	0	2.38324	3.30832	1.48779
chr1	17213693	17214136	MII_peak_224	20	.	17213693	17214136	0	1	443	0	2.57639	3.90733	2.00362
chr1	17283103	17285809	MII_peak_225	23	.	17283103	17285809	0	2	1168,1	0,2705	2.67772	4.2432	2.30108
chr1	17389509	17392816	MII_peak_226	15	.	17389509	17392816	0	2	1560	0,2747	2.39815	3.34877	1.5201
chr1	17433145	17434619	MII_peak_227	14	.	17433145	17434619	0	2	488,1	0,1473	2.35773	3.2308	1.4217
chr1	17455661	17458939	MII_peak_228	19	.	17455661	17458939	0	2	6501268	0,2010	2.5421	3.79243	1.90108
chr1	17466486	17467201	MII_peak_229	16	.	17466486	17467201	0	1	715	0	2.43305	3.45717	1.61358
chr1	17502522	17507554	MII_peak_230	38	.	17502522	17507554	0	2	3413900	0,4132	3.13948	5.93814	3.84945
chr1	17547401	17548206	MII_peak_231	31	.	17547401	17548206	0	1	805	0	2.97024	5.21082	3.15821
chr1	17552330	17554677	MII_peak_232	29	.	17552330	17554677	0	1	2347	0	2.89954	4.98652	2.96125
chr1	17601858	17602838	MII_peak_233	40	.	17601858	17602838	0	1	980	0	3.2358	6.20279	4.06923
chr1	17656697	17658002	MII_peak_234	15	.	17656697	17658002	0	2	1,1	0,1304	2.39595	3.34276	1.51527
chr1	17678590	17682449	MII_peak_235	16	.	17678590	17682449	0	3	1,1385,1	0,1377,3858	2.46383	3.55489	1.69871
chr1	17820999	17821680	MII_peak_236	40	.	17820999	17821680	0	1	681	0	3.20604	6.13819	4.02327
chr1	17876094	17880323	MII_peak_237	18	.	17876094	17880323	0	2	1,1	0,4228	2.54041	3.78906	1.89894
chr1	17972484	17977236	MII_peak_238	26	.	17972484	17977236	0	1	4752	0	2.77194	4.58663	2.61537
chr1	18015336	18019333	MII_peak_239	22	.	18015336	18019333	0	3	1,1323,1	0,1481,3996	2.63575	4.14508	2.22826
chr1	18027663	18028567	MII_peak_240	23	.	18027663	18028567	0	1	904	0	2.72009	4.36284	2.39989
chr1	18030335	18033805	MII_peak_241	21	.	18030335	18033805	0	2	4222399	0,1071	2.63876	4.12317	2.19804
chr1	18036334	18043568	MII_peak_242	24	.	18036334	18043568	0	4	187811651529	0,1650,3952,5705	2.73261	4.42947	2.46749
chr1	18045393	18046051	MII_peak_243	14	.	18045393	18046051	0	1	658	0	2.36963	3.26504	1.45004
chr1	18051943	18054856	MII_peak_244	18	.	18051943	18054856	0	4	1,770,441,1	0,538,1995,2912	2.52205	3.72865	1.84546
chr1	18056998	18058238	MII_peak_245	52	.	18056998	18058238	0	1	1240	0	3.48829	7.45833	5.2939
chr1	18152346	18152833	MII_peak_246	53	.	18152346	18152833	0	1	487	0	3.58729	7.55099	5.31845
chr1	18206365	18208989	MII_peak_247	30	.	18206365	18208989	0	2	1652	0,1972	2.91069	5.04052	3.01559
chr1	18322442	18323947	MII_peak_248	21	.	18322442	18323947	0	2	755,1	0,1504	2.60775	4.03525	2.12534
chr1	18374319	18375269	MII_peak_249	14	.	18374319	18375269	0	1	950	0	2.35058	3.20914	1.40325
chr1	18401830	18402456	MII_peak_250	14	.	18401830	18402456	0	1	626	0	2.35156	3.21201	1.40566
chr1	18415758	18416196	MII_peak_251	16	.	18415758	18416196	0	1	438	0	2.44343	3.48984	1.64195
chr1	18525127	18525780	MII_peak_252	25	.	18525127	18525780	0	1	653	0	2.75491	4.48305	2.50842
chr1	19004467	19005982	MII_peak_253	24	.	19004467	19005982	0	2	727,1	0,1514	2.72869	4.44875	2.49443
chr1	19088738	19089620	MII_peak_254	18	.	19088738	19089620	0	1	882	0	2.54025	3.7886	1.8986
chr1	19110290	19110775	MII_peak_255	18	.	19110290	19110775	0	1	485	0	2.53671	3.7741	1.88468
chr1	19124784	19125225	MII_peak_256	15	.	19124784	19125225	0	1	441	0	2.41827	3.41014	1.57253
chr1	19144278	19144768	MII_peak_257	14	.	19144278	19144768	0	1	490	0	2.37287	3.27573	1.45952
chr1	19285302	19285951	MII_peak_258	21	.	19285302	19285951	0	1	649	0	2.60773	4.01479	2.10042
chr1	19312542	19313182	MII_peak_259	81	.	19312542	19313182	0	1	640	0	4.26781	10.575	8.18996
chr1	19442364	19443262	MII_peak_260	35	.	19442364	19443262	0	1	898	0	3.08591	5.64582	3.56063
chr1	19501289	19506727	MII_peak_261	17	.	19501289	19506727	0	3	927,452,1	0,1357,5437	2.49801	3.65581	1.78346
chr1	19525953	19527076	MII_peak_262	120	.	19525953	19527076	0	1	1123	0	5.13881	14.6512	12.0849
chr1	19533854	19534364	MII_peak_263	15	.	19533854	19534364	0	1	510	0	2.40632	3.37276	1.54018
chr1	19538541	19540447	MII_peak_264	55	.	19538541	19540447	0	1	1906	0	3.64617	7.76706	5.51286
chr1	19546077	19547288	MII_peak_265	19	.	19546077	19547288	0	1	1211	0	2.5609	3.85004	1.9504
chr1	19573670	19574180	MII_peak_266	19	.	19573670	19574180	0	1	510	0	2.54492	3.80299	1.911
chr1	19691367	19691815	MII_peak_267	25	.	19691367	19691815	0	1	448	0	2.75999	4.49369	2.5152
chr1	19846993	19847933	MII_peak_268	183	.	19846993	19847933	0	1	940	0	6.35687	21.1292	18.3771
chr1	19936328	19937026	MII_peak_269	92	.	19936328	19937026	0	1	698	0	4.52641	11.6857	9.23818
chr1	20003938	20005442	MII_peak_270	40	.	20003938	20005442	0	2	1573	0,931	3.20326	6.13947	4.02642
chr1	20161114	20162913	MII_peak_271	174	.	20161114	20162913	0	1	1799	0	5.98002	20.1173	17.4953
chr1	20366827	20369507	MII_peak_272	21	.	20366827	20369507	0	3	1,901,1	0,872,2679	2.61761	4.08429	2.17443
chr1	20544925	20545593	MII_peak_273	14	.	20544925	20545593	0	1	668	0	2.37301	3.27497	1.45834
chr1	20583787	20584900	MII_peak_274	93	.	20583787	20584900	0	1	1113	0	4.41776	11.7574	9.38801
chr1	20596999	20598036	MII_peak_275	90	.	20596999	20598036	0	1	1037	0	4.48434	11.5224	9.08667
chr1	20659647	20660476	MII_peak_276	50	.	20659647	20660476	0	1	829	0	3.51014	7.26856	5.05817
chr1	20668194	20669064	MII_peak_277	51	.	20668194	20669064	0	1	870	0	3.49434	7.31281	5.12294
chr1	20750267	20750757	MII_peak_278	18	.	20750267	20750757	0	1	490	0	2.54217	3.78232	1.88795
chr1	20855954	20856522	MII_peak_279	82	.	20855954	20856522	0	1	568	0	4.24535	10.605	8.23782
chr1	20913859	20914335	MII_peak_280	61	.	20913859	20914335	0	1	476	0	3.78804	8.38675	6.10436
chr1	20968892	20969572	MII_peak_281	41	.	20968892	20969572	0	1	680	0	3.26362	6.25841	4.11034
chr1	20981438	20981917	MII_peak_282	44	.	20981438	20981917	0	1	479	0	3.32852	6.6339	4.4893
chr1	21081768	21083478	MII_peak_283	52	.	21081768	21083478	0	2	525,1	0,1709	3.55897	7.48746	5.26797
chr1	21133541	21135088	MII_peak_284	53	.	21133541	21135088	0	1	1547	0	3.5522	7.5871	5.38602
chr1	21137901	21138364	MII_peak_285	21	.	21137901	21138364	0	1	463	0	2.64889	4.13294	2.19827
chr1	21142011	21146701	MII_peak_286	20	.	21142011	21146701	0	3	679911598	0,2089,4092	2.579	3.91439	2.00928
chr1	21151753	21153234	MII_peak_287	15	.	21151753	21153234	0	2	1,1	0,1480	2.43034	3.44325	1.59916
chr1	21159824	21160360	MII_peak_288	22	.	21159824	21160360	0	1	536	0	2.68645	4.24692	2.29554
chr1	21175583	21178065	MII_peak_289	21	.	21175583	21178065	0	2	903559	0,1923	2.61493	4.04772	2.13261
chr1	21193333	21201471	MII_peak_290	38	.	21193333	21201471	0	4	543,1094,1581,1	0,2780,5369,8137	3.09684	5.87823	3.81577
chr1	21223036	21225131	MII_peak_291	20	.	21223036	21225131	0	3	1,696,1	0,584,2094	2.5961	3.9646	2.0513
chr1	21240163	21242098	MII_peak_292	45	.	21240163	21242098	0	2	889,1	0,1934	3.34395	6.694	4.54217
chr1	21244619	21246118	MII_peak_293	14	.	21244619	21246118	0	1	1499	0	2.37229	3.27499	1.45934
chr1	21248145	21254267	MII_peak_294	29	.	21248145	21254267	0	3	15794721278	0,2614,4844	2.86956	4.91589	2.90886
chr1	21315305	21319519	MII_peak_295	23	.	21315305	21319519	0	2	11331	0,2883	2.71512	4.35413	2.39493
chr1	21323705	21331837	MII_peak_296	30	.	21323705	21331837	0	5	1,450,1627,1100,1	0,702,1668,4089,8131	2.89341	5.06539	3.06043
chr1	21334154	21335041	MII_peak_297	35	.	21334154	21335041	0	1	887	0	3.06474	5.60853	3.53511
chr1	21340838	21345328	MII_peak_298	19	.	21340838	21345328	0	3	1,1267,1	0,2403,4489	2.55104	3.84872	1.96099
chr1	21347409	21351201	MII_peak_299	22	.	21347409	21351201	0	2	1933,1	0,3791	2.64791	4.15169	2.22252
chr1	21381283	21382901	MII_peak_300	26	.	21381283	21382901	0	2	1,1	0,1617	2.79156	4.6026	2.61365
chr1	21386096	21386903	MII_peak_301	15	.	21386096	21386903	0	2	1,1	0,806	2.40466	3.36819	1.5365
chr1	21421556	21422480	MII_peak_302	28	.	21421556	21422480	0	1	924	0	2.86384	4.86449	2.85262
chr1	21426399	21429226	MII_peak_303	15	.	21426399	21429226	0	2	1,1	0,2826	2.39203	3.33116	1.50553
chr1	21528156	21529207	MII_peak_304	122	.	21528156	21529207	0	1	1051	0	5.01821	14.6902	12.2061
chr1	21765164	21767510	MII_peak_305	14	.	21765164	21767510	0	2	729,1	0,2345	2.38413	3.31032	1.48917
chr1	21867011	21867835	MII_peak_306	36	.	21867011	21867835	0	1	824	0	3.1163	5.78228	3.69022
chr1	22040040	22042654	MII_peak_307	14	.	22040040	22042654	0	2	1,1	0,2613	2.38321	3.30548	1.48413
chr1	22046550	22048713	MII_peak_308	19	.	22046550	22048713	0	3	1,546,1	0,896,2162	2.54713	3.80473	1.9103
chr1	22284233	22286292	MII_peak_309	16	.	22284233	22286292	0	2	516,1	0,2058	2.45498	3.51955	1.66485
chr1	22319383	22321143	MII_peak_310	16	.	22319383	22321143	0	2	679,1	0,1759	2.44228	3.48411	1.63605
chr1	22331844	22334710	MII_peak_311	16	.	22331844	22334710	0	3	1,493,1	0,1122,2865	2.43134	3.45797	1.61686
chr1	22347659	22348738	MII_peak_312	16	.	22347659	22348738	0	2	1,1	0,1078	2.43835	3.47265	1.62652
chr1	22364738	22365222	MII_peak_313	114	.	22364738	22365222	0	1	484	0	4.97492	13.946	11.4198
chr1	22373006	22373664	MII_peak_314	23	.	22373006	22373664	0	1	658	0	2.67888	4.25338	2.31247
chr1	22435085	22435644	MII_peak_315	31	.	22435085	22435644	0	1	559	0	2.94616	5.17532	3.14127
chr1	22444970	22446142	MII_peak_316	53	.	22444970	22446142	0	1	1172	0	3.56975	7.57319	5.35479
chr1	22495672	22496174	MII_peak_317	34	.	22495672	22496174	0	1	502	0	3.04974	5.54552	3.47542
chr1	22547147	22547662	MII_peak_318	24	.	22547147	22547662	0	1	515	0	2.744	4.43949	2.46697
chr1	22617916	22618431	MII_peak_319	33	.	22617916	22618431	0	1	515	0	3.00923	5.39106	3.3337
chr1	22629656	22630221	MII_peak_320	19	.	22629656	22630221	0	1	565	0	2.5478	3.81569	1.92326
chr1	22666725	22668090	MII_peak_321	16	.	22666725	22668090	0	2	1,1	0,1364	2.45978	3.53717	1.68125
chr1	22671419	22672042	MII_peak_322	23	.	22671419	22672042	0	1	623	0	2.70705	4.3385	2.38492
chr1	22765708	22767067	MII_peak_323	13	.	22765708	22767067	0	2	1,1	0,1358	2.33766	3.17121	1.37152
chr1	22781203	22781743	MII_peak_324	36	.	22781203	22781743	0	1	540	0	3.10543	5.73178	3.64256
chr1	22784592	22786768	MII_peak_325	19	.	22784592	22786768	0	2	1459	0,1717	2.55737	3.84196	1.94472
chr1	22810356	22814085	MII_peak_326	27	.	22810356	22814085	0	2	13141872	0,1857	2.81382	4.71131	2.7216
chr1	22828130	22831408	MII_peak_327	55	.	22828130	22831408	0	2	1050581	0,2697	3.55955	7.74821	5.55963
chr1	22865647	22866467	MII_peak_328	16	.	22865647	22866467	0	1	820	0	2.45513	3.52207	1.66794
chr1	22887913	22890912	MII_peak_329	27	.	22887913	22890912	0	3	1,1308,1	0,526,2998	2.78935	4.67924	2.7081
chr1	22897227	22898062	MII_peak_330	15	.	22897227	22898062	0	2	1,1	0,834	2.39828	3.34915	1.52041
chr1	23053684	23054344	MII_peak_331	205	.	23053684	23054344	0	1	660	0	6.61179	23.3131	20.5871
chr1	23138896	23139359	MII_peak_332	113	.	23138896	23139359	0	1	463	0	4.91268	13.8076	11.3111
chr1	23166712	23167146	MII_peak_333	14	.	23166712	23167146	0	1	434	0	2.3798	3.29492	1.47503
chr1	23274028	23276692	MII_peak_334	24	.	23274028	23276692	0	3	1727638	0,784,2026	2.72893	4.39736	2.43208
chr1	23291905	23292617	MII_peak_335	15	.	23291905	23292617	0	1	712	0	2.399	3.35315	1.52463
chr1	23296102	23299513	MII_peak_336	16	.	23296102	23299513	0	2	1918,1	0,3410	2.45133	3.51171	1.6596
chr1	23380382	23381877	MII_peak_337	19	.	23380382	23381877	0	2	1734	0,761	2.5414	3.79201	1.90148
chr1	23384707	23386573	MII_peak_338	16	.	23384707	23386573	0	2	1,1	0,1865	2.44524	3.49127	1.64134
chr1	23460915	23461527	MII_peak_339	18	.	23460915	23461527	0	2	1,1	0,611	2.51158	3.70627	1.83039
chr1	23469575	23473322	MII_peak_340	30	.	23469575	23473322	0	3	1900487	0,1898,3260	2.89202	5.01135	3.00064
chr1	23490347	23490842	MII_peak_341	19	.	23490347	23490842	0	1	495	0	2.5673	3.86951	1.96711
chr1	23498320	23498738	MII_peak_342	17	.	23498320	23498738	0	1	418	0	2.49792	3.64863	1.7743
chr1	23531490	23531970	MII_peak_343	30	.	23531490	23531970	0	1	480	0	2.94012	5.10958	3.06825
chr1	23620700	23621306	MII_peak_344	14	.	23620700	23621306	0	1	606	0	2.38693	3.31667	1.49363
chr1	23734821	23736094	MII_peak_345	251	.	23734821	23736094	0	1	1273	0	7.29145	27.8808	25.1186
chr1	23738416	23739505	MII_peak_346	17	.	23738416	23739505	0	1	1089	0	2.50484	3.66984	1.79242
chr1	23784287	23784969	MII_peak_347	19	.	23784287	23784969	0	1	682	0	2.55934	3.84069	1.94047
chr1	23792302	23793040	MII_peak_348	26	.	23792302	23793040	0	1	738	0	2.78793	4.64465	2.66946
chr1	23823256	23825403	MII_peak_349	16	.	23823256	23825403	0	2	723,1	0,2146	2.45779	3.53283	1.67832
chr1	23929128	23931988	MII_peak_350	14	.	23929128	23931988	0	2	1,1	0,2859	2.37999	3.29548	1.4755
chr1	23992957	23993408	MII_peak_351	13	.	23992957	23993408	0	1	451	0	2.33662	3.16817	1.36897
chr1	24013523	24013988	MII_peak_352	14	.	24013523	24013988	0	1	465	0	2.36847	3.26249	1.44828
chr1	24018088	24019413	MII_peak_353	22	.	24018088	24019413	0	1	1325	0	2.65639	4.16766	2.23239
chr1	24022517	24024879	MII_peak_354	27	.	24022517	24024879	0	2	1866	0,1496	2.82337	4.74212	2.7487
chr1	24082597	24083286	MII_peak_355	25	.	24082597	24083286	0	1	689	0	2.77183	4.51833	2.53189
chr1	24103003	24104218	MII_peak_356	30	.	24103003	24104218	0	2	1,1	0,1214	2.88299	5.03634	3.03874
chr1	24113749	24116207	MII_peak_357	15	.	24113749	24116207	0	2	690,1	0,2457	2.40795	3.37908	1.54618
chr1	24135826	24136261	MII_peak_358	18	.	24135826	24136261	0	1	435	0	2.53658	3.78457	1.89818
chr1	24142106	24144078	MII_peak_359	43	.	24142106	24144078	0	2	616,1	0,1971	3.28534	6.46452	4.32881
chr1	24156617	24157940	MII_peak_360	19	.	24156617	24157940	0	2	1754	0,569	2.54805	3.81268	1.91936
chr1	24168527	24169065	MII_peak_361	13	.	24168527	24169065	0	1	538	0	2.33993	3.17788	1.37709
chr1	24172781	24173272	MII_peak_362	59	.	24172781	24173272	0	1	491	0	3.78962	8.29153	5.99565
chr1	24219085	24220977	MII_peak_363	13	.	24219085	24220977	0	2	533,1	0,1891	2.34385	3.18939	1.38672
chr1	24229430	24230056	MII_peak_364	28	.	24229430	24230056	0	1	626	0	2.842	4.83249	2.83702
chr1	24399080	24399993	MII_peak_365	20	.	24399080	24399993	0	1	913	0	2.59907	3.97358	2.05899
chr1	24494339	24497306	MII_peak_366	13	.	24494339	24497306	0	2	1,1	0,2966	2.33046	3.15007	1.35382
chr1	24527253	24527717	MII_peak_367	24	.	24527253	24527717	0	1	464	0	2.73708	4.4085	2.43664
chr1	24548989	24550396	MII_peak_368	17	.	24548989	24550396	0	2	478,1	0,1406	2.46885	3.56473	1.70474
chr1	24553508	24555782	MII_peak_369	20	.	24553508	24555782	0	2	11729	0,545	2.5753	3.91354	2.01278
chr1	24576104	24577779	MII_peak_370	13	.	24576104	24577779	0	2	1,1	0,1674	2.33922	3.17579	1.37534
chr1	24729774	24733723	MII_peak_371	32	.	24729774	24733723	0	2	1348690	0,3259	2.98024	5.31205	3.26714
chr1	24748430	24749390	MII_peak_372	308	.	24748430	24749390	0	1	960	0	8.28752	33.7323	30.8533
chr1	24853795	24855893	MII_peak_373	25	.	24853795	24855893	0	2	1,1	0,2097	2.76637	4.54252	2.56862
chr1	25009259	25009745	MII_peak_374	63	.	25009259	25009745	0	1	486	0	3.80167	8.58527	6.31748
chr1	25056757	25057479	MII_peak_375	23	.	25056757	25057479	0	1	722	0	2.69479	4.28637	2.33441
chr1	25076326	25076870	MII_peak_376	21	.	25076326	25076870	0	1	544	0	2.64831	4.12051	2.1832
chr1	25094010	25094563	MII_peak_377	43	.	25094010	25094563	0	1	553	0	3.30966	6.47345	4.31882
chr1	25244997	25247523	MII_peak_378	49	.	25244997	25247523	0	2	853520	0,2006	3.4463	7.10844	4.92824
chr1	25251962	25252463	MII_peak_379	41	.	25251962	25252463	0	1	501	0	3.27573	6.32593	4.17819
chr1	25311029	25313072	MII_peak_380	28	.	25311029	25313072	0	2	742770	0,1273	2.83853	4.84772	2.85781
chr1	25315540	25316691	MII_peak_381	69	.	25315540	25316691	0	1	1151	0	3.95226	9.28596	6.98593
chr1	25371658	25372841	MII_peak_382	17	.	25371658	25372841	0	2	625,1	0,1182	2.47324	3.57502	1.71214
chr1	25379523	25380544	MII_peak_383	168	.	25379523	25380544	0	1	1021	0	5.94158	19.464	16.8226
chr1	25469853	25470435	MII_peak_384	16	.	25469853	25470435	0	1	582	0	2.43542	3.46162	1.61615
chr1	25688773	25689707	MII_peak_385	428	.	25688773	25689707	0	1	934	0	10.2646	45.9305	42.8515
chr1	25958939	25959992	MII_peak_386	25	.	25958939	25959992	0	1	1053	0	2.76438	4.53501	2.56085
chr1	26051252	26051750	MII_peak_387	28	.	26051252	26051750	0	1	498	0	2.88161	4.89265	2.86769
chr1	26065132	26065908	MII_peak_388	105	.	26065132	26065908	0	1	776	0	4.78576	13.023	10.5339
chr1	26088063	26088682	MII_peak_389	89	.	26088063	26088682	0	1	619	0	4.48961	11.3782	8.92491
chr1	26097212	26097777	MII_peak_390	66	.	26097212	26097777	0	1	565	0	3.89613	8.92462	6.6247
chr1	26126285	26126941	MII_peak_391	13	.	26126285	26126941	0	1	656	0	2.34581	3.19514	1.39154
chr1	26338872	26339548	MII_peak_392	103	.	26338872	26339548	0	1	676	0	4.61906	12.7434	10.3324
chr1	26455691	26456790	MII_peak_393	61	.	26455691	26456790	0	1	1099	0	3.7788	8.45618	6.18723
chr1	26593462	26594438	MII_peak_394	440	.	26593462	26594438	0	1	976	0	10.4243	47.1247	44.0367
chr1	26665680	26666847	MII_peak_395	28	.	26665680	26666847	0	2	1,1	0,1166	2.84933	4.81087	2.80336
chr1	26759645	26760717	MII_peak_396	395	.	26759645	26760717	0	1	1072	0	9.65615	42.6124	39.5811
chr1	26781868	26782405	MII_peak_397	18	.	26781868	26782405	0	1	537	0	2.53641	3.76942	1.87898
chr1	26990839	26991398	MII_peak_398	41	.	26990839	26991398	0	1	559	0	3.25806	6.30004	4.16215
chr1	27002321	27008618	MII_peak_399	34	.	27002321	27008618	0	4	643,766,1522,1	0,2146,3831,6296	3.01343	5.49619	3.45231
chr1	27498551	27501483	MII_peak_400	19	.	27498551	27501483	0	2	1010,1	0,2931	2.56913	3.87964	1.97765
chr1	27509556	27510196	MII_peak_401	15	.	27509556	27510196	0	1	640	0	2.4228	3.42473	1.58534
chr1	27511934	27516853	MII_peak_402	15	.	27511934	27516853	0	2	13386	0,1533	2.40199	3.36357	1.53412
chr1	27531589	27534293	MII_peak_403	21	.	27531589	27534293	0	2	11297	0,1407	2.62693	4.07764	2.15552
chr1	27536121	27539670	MII_peak_404	18	.	27536121	27539670	0	3	1157697687	0,1696,2862	2.53091	3.7697	1.88619
chr1	27765115	27766013	MII_peak_405	17	.	27765115	27766013	0	1	898	0	2.47429	3.59141	1.73177
chr1	27768629	27770501	MII_peak_406	16	.	27768629	27770501	0	2	1,1	0,1871	2.45855	3.53549	1.68071
chr1	27781734	27782581	MII_peak_407	91	.	27781734	27782581	0	1	847	0	4.49288	11.582	9.14663
chr1	28001130	28001823	MII_peak_408	32	.	28001130	28001823	0	1	693	0	3.00351	5.30409	3.23506
chr1	28004608	28005435	MII_peak_409	46	.	28004608	28005435	0	1	827	0	3.37158	6.80965	4.65311
chr1	28159757	28160202	MII_peak_410	34	.	28159757	28160202	0	1	445	0	3.05116	5.51191	3.43522
chr1	28176846	28177527	MII_peak_411	24	.	28176846	28177527	0	1	681	0	2.74735	4.45311	2.47978
chr1	28382843	28386100	MII_peak_412	26	.	28382843	28386100	0	2	649809	0,2448	2.78959	4.61965	2.6365
chr1	28400287	28401904	MII_peak_413	83	.	28400287	28401904	0	1	1617	0	4.17416	10.6254	8.30711
chr1	28554701	28555756	MII_peak_414	15	.	28554701	28555756	0	2	1,1	0,1054	2.40139	3.35827	1.52805
chr1	28740668	28744109	MII_peak_415	15	.	28740668	28744109	0	2	1,1	0,3440	2.40838	3.37981	1.54655
chr1	28795004	28796510	MII_peak_416	30	.	28795004	28796510	0	2	1510	0,996	2.92745	5.07976	3.0454
chr1	28955707	28956802	MII_peak_417	19	.	28955707	28956802	0	1	1095	0	2.57123	3.89197	1.99064
chr1	28982159	28985498	MII_peak_418	23	.	28982159	28985498	0	2	1,1	0,3338	2.69033	4.29013	2.34502
chr1	28998248	28998839	MII_peak_419	59	.	28998248	28998839	0	1	591	0	3.74299	8.18755	5.91352
chr1	29110050	29110776	MII_peak_420	48	.	29110050	29110776	0	1	726	0	3.44593	7.06189	4.87794
chr1	29197809	29198318	MII_peak_421	25	.	29197809	29198318	0	1	509	0	2.76476	4.51543	2.53708
chr1	29240575	29241309	MII_peak_422	22	.	29240575	29241309	0	2	1,1	0,733	2.68435	4.22949	2.27575
chr1	29373878	29377335	MII_peak_423	26	.	29373878	29377335	0	2	1876637	0,2820	2.78992	4.61237	2.62741
chr1	29384023	29384751	MII_peak_424	14	.	29384023	29384751	0	1	728	0	2.38377	3.31027	1.48961
chr1	29398343	29398798	MII_peak_425	25	.	29398343	29398798	0	1	455	0	2.7607	4.48771	2.507
chr1	29521301	29523785	MII_peak_426	14	.	29521301	29523785	0	2	1359516	0,1968	2.38842	3.32251	1.4992
chr1	29542166	29543614	MII_peak_427	45	.	29542166	29543614	0	2	1475	0,973	3.32319	6.70335	4.57149
chr1	29566558	29567894	MII_peak_428	49	.	29566558	29567894	0	1	1336	0	3.46478	7.14214	4.94985
chr1	29579001	29583837	MII_peak_429	34	.	29579001	29583837	0	2	3484,1	0,4835	3.01739	5.4765	3.42526
chr1	29647946	29648524	MII_peak_430	16	.	29647946	29648524	0	1	578	0	2.45106	3.50408	1.65007
chr1	29654306	29654993	MII_peak_431	286	.	29654306	29654993	0	1	687	0	8.02092	31.514	28.6204
chr1	29694540	29695259	MII_peak_432	17	.	29694540	29695259	0	2	1,1	0,718	2.46577	3.56039	1.70327
chr1	29699407	29702574	MII_peak_433	448	.	29699407	29702574	0	2	12068	0,1099	10.3333	47.9036	44.8955
chr1	29787098	29788389	MII_peak_434	17	.	29787098	29788389	0	1	1291	0	2.47831	3.60707	1.74662
chr1	29790080	29790653	MII_peak_435	18	.	29790080	29790653	0	1	573	0	2.52732	3.7438	1.85803
chr1	29809416	29810183	MII_peak_436	20	.	29809416	29810183	0	1	767	0	2.58236	3.92537	2.01888
chr1	29884700	29890750	MII_peak_437	28	.	29884700	29890750	0	3	655755747	0,3524,5303	2.84065	4.8424	2.84945
chr1	29930858	29943907	MII_peak_438	67	.	29930858	29943907	0	3	166551029	0,4726,12020	3.86591	8.99828	6.73012
chr1	29946191	29946772	MII_peak_439	15	.	29946191	29946772	0	1	581	0	2.39934	3.35227	1.52302
chr1	29948836	29950255	MII_peak_440	22	.	29948836	29950255	0	2	1545	0,874	2.66338	4.17193	2.22933
chr1	29976917	29978107	MII_peak_441	44	.	29976917	29978107	0	1	1190	0	3.33451	6.60085	4.44239
chr1	30043545	30044199	MII_peak_442	16	.	30043545	30044199	0	2	1,1	0,653	2.44266	3.48469	1.6363
chr1	30087774	30088192	MII_peak_443	20	.	30087774	30088192	0	1	418	0	2.60721	3.99819	2.07972
chr1	30091834	30092332	MII_peak_444	26	.	30091834	30092332	0	1	498	0	2.82984	4.7026	2.69258
chr1	30094128	30097885	MII_peak_445	15	.	30094128	30097885	0	2	748,1	0,3756	2.42983	3.44327	1.59989
chr1	30099681	30103027	MII_peak_446	39	.	30099681	30103027	0	2	1796629	0,2717	3.13954	6.03313	3.95843
chr1	30114143	30116814	MII_peak_447	15	.	30114143	30116814	0	2	2018,1	0,2670	2.4051	3.37373	1.54312
chr1	30119171	30122005	MII_peak_448	21	.	30119171	30122005	0	1	2834	0	2.64944	4.12835	2.1917
chr1	30131527	30136430	MII_peak_449	32	.	30131527	30136430	0	3	115241247	0,1020,3656	2.97304	5.28692	3.24602
chr1	30177387	30178096	MII_peak_450	19	.	30177387	30178096	0	1	709	0	2.55111	3.81535	1.91871
chr1	30241751	30243532	MII_peak_451	17	.	30241751	30243532	0	1	1781	0	2.47331	3.58556	1.72568
chr1	30252768	30253982	MII_peak_452	16	.	30252768	30253982	0	2	515,1	0,1213	2.45286	3.51286	1.65905
chr1	30260589	30261761	MII_peak_453	60	.	30260589	30261761	0	1	1172	0	3.64712	8.26169	6.06811
chr1	30270326	30270850	MII_peak_454	25	.	30270326	30270850	0	1	524	0	2.76934	4.53379	2.55421
chr1	30315211	30315813	MII_peak_455	15	.	30315211	30315813	0	1	602	0	2.42074	3.4151	1.5756
chr1	30334807	30335284	MII_peak_456	14	.	30334807	30335284	0	1	477	0	2.37991	3.29556	1.47573
chr1	30376084	30376528	MII_peak_457	19	.	30376084	30376528	0	1	444	0	2.56133	3.84236	1.93994
chr1	30428122	30428948	MII_peak_458	86	.	30428122	30428948	0	1	826	0	4.27019	11.0198	8.67605
chr1	30468638	30472763	MII_peak_459	16	.	30468638	30472763	0	2	476,1	0,4124	2.43274	3.45196	1.60722
chr1	30489074	30495474	MII_peak_460	33	.	30489074	30495474	0	4	1,1478,430,1	0,910,3718,6399	3.02163	5.41522	3.34963
chr1	30510521	30512050	MII_peak_461	15	.	30510521	30512050	0	2	1,1	0,1528	2.40495	3.37187	1.5409
chr1	30519438	30520011	MII_peak_462	13	.	30519438	30520011	0	2	1,1	0,572	2.33251	3.1561	1.35887
chr1	30559200	30559743	MII_peak_463	22	.	30559200	30559743	0	1	543	0	2.67893	4.21898	2.26952
chr1	30561648	30563491	MII_peak_464	39	.	30561648	30563491	0	1	1843	0	3.20899	6.12017	3.99982
chr1	30566482	30567012	MII_peak_465	13	.	30566482	30567012	0	2	1,1	0,529	2.33046	3.15007	1.35382
chr1	30611706	30612363	MII_peak_466	22	.	30611706	30612363	0	1	657	0	2.64676	4.16321	2.23764
chr1	30631455	30633056	MII_peak_467	34	.	30631455	30633056	0	2	634,1	0,1600	3.03589	5.47724	3.41017
chr1	30636782	30637709	MII_peak_468	63	.	30636782	30637709	0	1	927	0	3.83378	8.62943	6.3419
chr1	30726358	30730711	MII_peak_469	27	.	30726358	30730711	0	2	5222372	0,1981	2.81657	4.72307	2.73203
chr1	30732615	30735682	MII_peak_470	17	.	30732615	30735682	0	2	1908	0,2159	2.4812	3.60629	1.74195
chr1	30737784	30738614	MII_peak_471	22	.	30737784	30738614	0	1	830	0	2.65503	4.19037	2.26261
chr1	30742162	30744862	MII_peak_472	15	.	30742162	30744862	0	2	1523	0,2177	2.41746	3.4074	1.57007
chr1	30795326	30795785	MII_peak_473	13	.	30795326	30795785	0	1	459	0	2.34885	3.20406	1.39901
chr1	30817920	30818521	MII_peak_474	18	.	30817920	30818521	0	1	601	0	2.54186	3.78821	1.89601
chr1	30830873	30831794	MII_peak_475	13	.	30830873	30831794	0	2	1479	0,442	2.33971	3.17722	1.37654
chr1	30893712	30895050	MII_peak_476	28	.	30893712	30895050	0	2	1627	0,711	2.86083	4.85981	2.8513
chr1	30936587	30938860	MII_peak_477	52	.	30936587	30938860	0	2	583708	0,1565	3.53621	7.44716	5.24049
chr1	31035265	31036652	MII_peak_478	14	.	31035265	31036652	0	2	1826	0,561	2.35499	3.22208	1.41408
chr1	31164959	31166030	MII_peak_479	41	.	31164959	31166030	0	2	1482	0,589	3.22679	6.26178	4.14561
chr1	31221305	31224812	MII_peak_480	34	.	31221305	31224812	0	2	1503	0,3004	2.9909	5.45155	3.42235
chr1	31346264	31348751	MII_peak_481	21	.	31346264	31348751	0	2	1056893	0,1594	2.64665	4.12846	2.19539
chr1	31533094	31533547	MII_peak_482	30	.	31533094	31533547	0	1	453	0	2.9279	5.11535	3.08757
chr1	31620541	31621110	MII_peak_483	68	.	31620541	31621110	0	1	569	0	3.96465	9.19636	6.87775
chr1	31624672	31625419	MII_peak_484	32	.	31624672	31625419	0	1	747	0	3.00381	5.34717	3.28618
chr1	31780596	31781014	MII_peak_485	21	.	31780596	31781014	0	1	418	0	2.63009	4.07167	2.14407
chr1	31837884	31838799	MII_peak_486	79	.	31837884	31838799	0	1	915	0	4.17867	10.3207	7.97151
chr1	31865452	31865910	MII_peak_487	27	.	31865452	31865910	0	1	458	0	2.83457	4.76995	2.7701
chr1	32340059	32342155	MII_peak_488	41	.	32340059	32342155	0	2	1642	0,1454	3.22686	6.24086	4.12261
chr1	32398276	32399543	MII_peak_489	113	.	32398276	32399543	0	1	1267	0	4.89633	13.7946	11.3061
chr1	32522456	32523717	MII_peak_490	15	.	32522456	32523717	0	2	1,1	0,1260	2.42103	3.41595	1.57631
chr1	32599773	32601078	MII_peak_491	29	.	32599773	32601078	0	2	529,1	0,1304	2.88506	4.9332	2.91314
chr1	32824114	32824603	MII_peak_492	20	.	32824114	32824603	0	1	489	0	2.58361	3.9333	2.02745
chr1	32903460	32905507	MII_peak_493	51	.	32903460	32905507	0	2	11359	0,688	3.48755	7.33229	5.14767
chr1	33209668	33210243	MII_peak_494	13	.	33209668	33210243	0	1	575	0	2.34852	3.2031	1.3982
chr1	33276693	33277423	MII_peak_495	13	.	33276693	33277423	0	2	1,1	0,729	2.33046	3.15007	1.35382
chr1	33308401	33308871	MII_peak_496	23	.	33308401	33308871	0	1	470	0	2.71249	4.33505	2.37429
chr1	33415727	33417721	MII_peak_497	61	.	33415727	33417721	0	2	1560	0,1434	3.7827	8.41433	6.14166
chr1	33440652	33442477	MII_peak_498	15	.	33440652	33442477	0	2	1,1	0,1824	2.42241	3.42288	1.58346
chr1	33451227	33452001	MII_peak_499	14	.	33451227	33452001	0	1	774	0	2.3771	3.28698	1.4684
chr1	33508389	33509683	MII_peak_500	17	.	33508389	33509683	0	2	580,1	0,1293	2.48973	3.62825	1.75893
chr1	33627909	33629208	MII_peak_501	62	.	33627909	33629208	0	1	1299	0	3.80567	8.50251	6.22051
chr1	33641134	33645675	MII_peak_502	24	.	33641134	33645675	0	3	8756241028	0,1336,3513	2.73385	4.43502	2.47268
chr1	33698721	33699568	MII_peak_503	80	.	33698721	33699568	0	1	847	0	4.24395	10.4508	8.0729
chr1	33908848	33909393	MII_peak_504	59	.	33908848	33909393	0	1	545	0	3.71988	8.17071	5.91339
chr1	33920370	33920970	MII_peak_505	14	.	33920370	33920970	0	1	600	0	2.34906	3.20515	1.40013
chr1	33926284	33927612	MII_peak_506	169	.	33926284	33927612	0	1	1328	0	6.02846	19.668	16.9898
chr1	33974274	33975200	MII_peak_507	69	.	33974274	33975200	0	1	926	0	3.96829	9.25435	6.9378
chr1	34074457	34076161	MII_peak_508	15	.	34074457	34076161	0	2	1,1	0,1703	2.40979	3.38438	1.55058
chr1	34126395	34128167	MII_peak_509	81	.	34126395	34128167	0	2	1701	0,1071	4.14514	10.4373	8.11908
chr1	34146649	34147404	MII_peak_510	42	.	34146649	34147404	0	1	755	0	3.3085	6.41506	4.25172
chr1	34164341	34165546	MII_peak_511	14	.	34164341	34165546	0	2	637,1	0,1204	2.35471	3.22126	1.4134
chr1	34197534	34198251	MII_peak_512	14	.	34197534	34198251	0	2	1,1	0,716	2.38405	3.3079	1.48614
chr1	34205163	34207744	MII_peak_513	21	.	34205163	34207744	0	2	1861	0,1720	2.62644	4.05233	2.12429
chr1	34241225	34242412	MII_peak_514	55	.	34241225	34242412	0	1	1187	0	3.63734	7.79629	5.55659
chr1	34283692	34288391	MII_peak_515	81	.	34283692	34288391	0	3	15891591	0,1960,3108	4.08552	10.4442	8.16924
chr1	34441400	34444163	MII_peak_516	14	.	34441400	34444163	0	2	1,1	0,2762	2.37582	3.28324	1.46526
chr1	34505289	34506491	MII_peak_517	14	.	34505289	34506491	0	2	1,1	0,1201	2.35574	3.22429	1.41594
chr1	34516838	34518074	MII_peak_518	323	.	34516838	34518074	0	1	1236	0	8.1558	35.078	32.3441
chr1	34520390	34521905	MII_peak_519	14	.	34520390	34521905	0	2	1,1	0,1514	2.3522	3.21389	1.40723
chr1	34545336	34545859	MII_peak_520	13	.	34545336	34545859	0	2	1,1	0,522	2.33046	3.15007	1.35382
chr1	34551702	34558728	MII_peak_521	90	.	34551702	34558728	0	4	1989793487	0,2697,4899,6539	4.42557	11.4919	9.09485
chr1	34561944	34562710	MII_peak_522	27	.	34561944	34562710	0	1	766	0	2.84487	4.76741	2.75539
chr1	34583617	34585396	MII_peak_523	20	.	34583617	34585396	0	2	1,1	0,1778	2.59341	3.9552	2.04273
chr1	34653416	34654030	MII_peak_524	30	.	34653416	34654030	0	1	614	0	2.94452	5.115	3.06944
chr1	34708846	34709821	MII_peak_525	13	.	34708846	34709821	0	2	1,1	0,974	2.33148	3.15307	1.35633
chr1	34749103	34749804	MII_peak_526	14	.	34749103	34749804	0	1	701	0	2.36175	3.24194	1.4307
chr1	34776240	34776776	MII_peak_527	16	.	34776240	34776776	0	1	536	0	2.43498	3.4664	1.62296
chr1	34782068	34783279	MII_peak_528	39	.	34782068	34783279	0	2	1494	0,717	3.17415	6.03403	3.92928
chr1	35017502	35018107	MII_peak_529	17	.	35017502	35018107	0	1	605	0	2.48334	3.611	1.74516
chr1	35020187	35023365	MII_peak_530	40	.	35020187	35023365	0	2	1775	0,2403	3.14844	6.11284	4.03903
chr1	35096725	35097663	MII_peak_531	25	.	35096725	35097663	0	1	938	0	2.74412	4.48119	2.51799
chr1	35123884	35125846	MII_peak_532	30	.	35123884	35125846	0	2	1962	0,1000	2.90437	5.04187	3.02415
chr1	35131558	35132379	MII_peak_533	14	.	35131558	35132379	0	2	1,1	0,820	2.35994	3.2388	1.42911
chr1	35138008	35138536	MII_peak_534	47	.	35138008	35138536	0	1	528	0	3.35255	6.85541	4.71905
chr1	35172841	35173298	MII_peak_535	13	.	35172841	35173298	0	2	1,1	0,456	2.33046	3.15007	1.35382
chr1	35185727	35187618	MII_peak_536	70	.	35185727	35187618	0	2	1551	0,1340	3.85526	9.3011	7.06938
chr1	35206166	35206624	MII_peak_537	59	.	35206166	35206624	0	1	458	0	3.70267	8.15283	5.90746
chr1	35264292	35266221	MII_peak_538	13	.	35264292	35266221	0	2	1,1	0,1928	2.3383	3.17309	1.37309
chr1	35273568	35274063	MII_peak_539	30	.	35273568	35274063	0	1	495	0	2.91089	5.04881	3.02607
chr1	35276065	35277058	MII_peak_540	22	.	35276065	35277058	0	2	1493	0,500	2.67692	4.21522	2.26707
chr1	35316685	35319401	MII_peak_541	21	.	35316685	35319401	0	2	1,1	0,2715	2.61213	4.05494	2.14495
chr1	35406413	35406939	MII_peak_542	46	.	35406413	35406939	0	1	526	0	3.33334	6.78115	4.64842
chr1	35453143	35453607	MII_peak_543	42	.	35453143	35453607	0	1	464	0	3.3013	6.42576	4.27142
chr1	35481554	35482934	MII_peak_544	20	.	35481554	35482934	0	2	1,1	0,1379	2.60789	4.00117	2.08276
chr1	35489905	35491481	MII_peak_545	27	.	35489905	35491481	0	2	1584	0,992	2.82606	4.73363	2.73509
chr1	35572091	35572691	MII_peak_546	15	.	35572091	35572691	0	1	600	0	2.40512	3.36981	1.53796
chr1	35588684	35589113	MII_peak_547	45	.	35588684	35589113	0	1	429	0	3.36958	6.71229	4.54164
chr1	35598289	35599250	MII_peak_548	13	.	35598289	35599250	0	2	1,1	0,960	2.33046	3.15007	1.35382
chr1	35608267	35610322	MII_peak_549	113	.	35608267	35610322	0	2	777,1	0,2054	4.9808	13.8952	11.3595
chr1	35640274	35640805	MII_peak_550	30	.	35640274	35640805	0	1	531	0	2.92895	5.08853	3.05369
chr1	35690960	35691407	MII_peak_551	32	.	35690960	35691407	0	1	447	0	2.9963	5.312	3.25228
chr1	35769057	35769534	MII_peak_552	14	.	35769057	35769534	0	1	477	0	2.38303	3.30438	1.48295
chr1	35808654	35809142	MII_peak_553	13	.	35808654	35809142	0	1	488	0	2.33046	3.15007	1.35382
chr1	35854359	35861486	MII_peak_554	19	.	35854359	35861486	0	4	11630548577	0,2842,5255,6550	2.57441	3.89571	1.99126
chr1	35922582	35923870	MII_peak_555	39	.	35922582	35923870	0	2	1,1	0,1287	3.19796	6.07911	3.96244
chr1	36256132	36256625	MII_peak_556	13	.	36256132	36256625	0	1	493	0	2.33046	3.15007	1.35382
chr1	36260909	36261514	MII_peak_557	14	.	36260909	36261514	0	1	605	0	2.36544	3.25276	1.43975
chr1	36265235	36267062	MII_peak_558	15	.	36265235	36267062	0	2	616548	0,1279	2.40926	3.3824	1.54871
chr1	36353467	36354160	MII_peak_559	177	.	36353467	36354160	0	1	693	0	6.12328	20.4554	17.7804
chr1	36367697	36368360	MII_peak_560	33	.	36367697	36368360	0	1	663	0	3.03422	5.45716	3.38681
chr1	36491752	36492208	MII_peak_561	21	.	36491752	36492208	0	1	456	0	2.59602	4.00923	2.1072
chr1	36595593	36596102	MII_peak_562	120	.	36595593	36596102	0	1	509	0	5.08041	14.6095	12.075
chr1	36598325	36599077	MII_peak_563	253	.	36598325	36599077	0	1	752	0	7.2849	28.0699	25.3232
chr1	36699629	36700267	MII_peak_564	14	.	36699629	36700267	0	1	638	0	2.35941	3.23505	1.42494
chr1	37015419	37020376	MII_peak_565	27	.	37015419	37020376	0	4	1,1683,660,1	0,902,3061,4956	2.82527	4.74093	2.74485
chr1	37022163	37024175	MII_peak_566	14	.	37022163	37024175	0	2	814,1	0,2011	2.38309	3.30458	1.48312
chr1	37046904	37050358	MII_peak_567	18	.	37046904	37050358	0	2	1,1	0,3453	2.52942	3.7519	1.86566
chr1	37078961	37082547	MII_peak_568	21	.	37078961	37082547	0	2	569,1	0,3585	2.61199	4.04248	2.1294
chr1	37088237	37091777	MII_peak_569	1092	.	37088237	37091777	0	2	977,1	0,3539	17.3465	112.332	109.296
chr1	37099197	37100221	MII_peak_570	17	.	37099197	37100221	0	1	1024	0	2.49875	3.66889	1.79922
chr1	37114382	37114888	MII_peak_571	16	.	37114382	37114888	0	1	506	0	2.43034	3.44549	1.60208
chr1	37144344	37144791	MII_peak_572	15	.	37144344	37144791	0	1	447	0	2.42031	3.4259	1.59021
chr1	37199801	37205212	MII_peak_573	16	.	37199801	37205212	0	2	1576	0,4835	2.45076	3.50782	1.65535
chr1	37278573	37280204	MII_peak_574	13	.	37278573	37280204	0	2	1,1	0,1630	2.33046	3.15007	1.35382
chr1	37290174	37291250	MII_peak_575	29	.	37290174	37291250	0	1	1076	0	2.86265	4.93278	2.93516
chr1	37315787	37317967	MII_peak_576	15	.	37315787	37317967	0	2	11084	0,1096	2.41882	3.41232	1.57463
chr1	37500045	37500859	MII_peak_577	80	.	37500045	37500859	0	1	814	0	4.25347	10.4359	8.0476
chr1	37534632	37535061	MII_peak_578	43	.	37534632	37535061	0	1	429	0	3.30866	6.50689	4.35908
chr1	37624547	37627300	MII_peak_579	61	.	37624547	37627300	0	1	2753	0	3.74093	8.37517	6.11974
chr1	37666699	37667433	MII_peak_580	17	.	37666699	37667433	0	2	1,1	0,733	2.46797	3.56448	1.70563
chr1	37718481	37720852	MII_peak_581	78	.	37718481	37720852	0	1	2371	0	4.1583	10.1873	7.83302
chr1	37755459	37758730	MII_peak_582	24	.	37755459	37758730	0	2	11893	0,1378	2.713	4.38606	2.4361
chr1	37801856	37802678	MII_peak_583	54	.	37801856	37802678	0	1	822	0	3.61841	7.7276	5.49403
chr1	37963423	37963941	MII_peak_584	58	.	37963423	37963941	0	1	518	0	3.73092	8.14058	5.87022
chr1	38098101	38100307	MII_peak_585	23	.	38098101	38100307	0	2	1004607	0,1599	2.68804	4.28943	2.34599
chr1	38105588	38106603	MII_peak_586	14	.	38105588	38106603	0	2	1439	0,576	2.37698	3.28713	1.46875
chr1	38143877	38144625	MII_peak_587	29	.	38143877	38144625	0	1	748	0	2.88206	4.97355	2.96555
chr1	38154658	38155563	MII_peak_588	56	.	38154658	38155563	0	1	905	0	3.67539	7.90455	5.64681
chr1	38223435	38224535	MII_peak_589	55	.	38223435	38224535	0	1	1100	0	3.66033	7.83289	5.57685
chr1	38303326	38304283	MII_peak_590	49	.	38303326	38304283	0	1	957	0	3.44282	7.0969	4.91812
chr1	38369023	38369803	MII_peak_591	104	.	38369023	38369803	0	1	780	0	4.73967	12.95	10.4855
chr1	38518778	38519413	MII_peak_592	40	.	38518778	38519413	0	1	635	0	3.24455	6.20399	4.06423
chr1	38548199	38549328	MII_peak_593	76	.	38548199	38549328	0	1	1129	0	4.18453	10.0655	7.68344
chr1	38650800	38651314	MII_peak_594	28	.	38650800	38651314	0	1	514	0	2.85251	4.82253	2.81397
chr1	38676526	38677118	MII_peak_595	19	.	38676526	38677118	0	1	592	0	2.54754	3.80723	1.913
chr1	38939201	38939719	MII_peak_596	21	.	38939201	38939719	0	1	518	0	2.6209	4.05406	2.13333
chr1	39041933	39042547	MII_peak_597	25	.	39041933	39042547	0	1	614	0	2.75105	4.47749	2.50606
chr1	39092118	39092638	MII_peak_598	31	.	39092118	39092638	0	1	520	0	2.94573	5.161	3.12419
chr1	39211170	39213738	MII_peak_599	47	.	39211170	39213738	0	2	11560	0,1008	3.34625	6.83579	4.7033
chr1	39249600	39255214	MII_peak_600	38	.	39249600	39255214	0	3	67822671164	0,1482,4450	3.15232	5.98827	3.89473
chr1	39258585	39260168	MII_peak_601	57	.	39258585	39260168	0	2	502439	0,1144	3.5985	7.927	5.73643
chr1	39386168	39395326	MII_peak_602	67	.	39386168	39395326	0	3	39366851308	0,4523,7850	3.75076	8.98299	6.78327
chr1	39408685	39409143	MII_peak_603	16	.	39408685	39409143	0	1	458	0	2.45434	3.51855	1.66442
chr1	39415590	39417128	MII_peak_604	79	.	39415590	39417128	0	1	1538	0	4.1099	10.2985	7.99198
chr1	39437097	39440029	MII_peak_605	25	.	39437097	39440029	0	2	1647,1	0,2931	2.76132	4.52325	2.5501
chr1	39464162	39467929	MII_peak_606	65	.	39464162	39467929	0	3	1119,489,1	0,2711,3766	3.81325	8.80988	6.55588
chr1	39613578	39614296	MII_peak_607	27	.	39613578	39614296	0	1	718	0	2.82603	4.75742	2.76342
chr1	39675332	39676108	MII_peak_608	54	.	39675332	39676108	0	1	776	0	3.62804	7.66125	5.41036
chr1	39924257	39925671	MII_peak_609	22	.	39924257	39925671	0	2	1474	0,940	2.66677	4.19755	2.25764
chr1	40239674	40240545	MII_peak_610	151	.	40239674	40240545	0	1	871	0	5.68109	17.7359	15.1045
chr1	40334960	40335602	MII_peak_611	112	.	40334960	40335602	0	1	642	0	4.91009	13.7421	11.2392
chr1	40416249	40416677	MII_peak_612	15	.	40416249	40416677	0	1	428	0	2.40462	3.36935	1.53806
chr1	40521291	40521719	MII_peak_613	51	.	40521291	40521719	0	1	428	0	3.51323	7.36332	5.16498
chr1	40684538	40686379	MII_peak_614	51	.	40684538	40686379	0	2	490525	0,1316	3.44839	7.29004	5.13031
chr1	40818665	40819460	MII_peak_615	49	.	40818665	40819460	0	1	795	0	3.49043	7.16201	4.95304
chr1	40845072	40846166	MII_peak_616	18	.	40845072	40846166	0	1	1094	0	2.51875	3.71532	1.83268
chr1	41006256	41007411	MII_peak_617	127	.	41006256	41007411	0	1	1155	0	5.19575	15.2539	12.7059
chr1	41044756	41047457	MII_peak_618	18	.	41044756	41047457	0	3	1730478	0,560,2223	2.52566	3.7424	1.85839
chr1	41063003	41063540	MII_peak_619	14	.	41063003	41063540	0	2	1,1	0,536	2.34942	3.20574	1.40041
chr1	41212656	41213958	MII_peak_620	27	.	41212656	41213958	0	1	1302	0	2.82854	4.72424	2.72084
chr1	41220737	41223853	MII_peak_621	18	.	41220737	41223853	0	3	1436803	0,1136,2313	2.53848	3.78788	1.89998
chr1	41245899	41246472	MII_peak_622	23	.	41245899	41246472	0	1	573	0	2.67837	4.24982	2.30825
chr1	41323223	41324612	MII_peak_623	15	.	41323223	41324612	0	2	1434	0,955	2.41699	3.40498	1.56757
chr1	41487819	41493560	MII_peak_624	65	.	41487819	41493560	0	3	9556691872	0,1711,3869	3.81425	8.8132	6.56176
chr1	41548825	41549684	MII_peak_625	20	.	41548825	41549684	0	1	859	0	2.59641	3.96115	2.04646
chr1	41591650	41594658	MII_peak_626	26	.	41591650	41594658	0	3	1,1436,1	0,738,3007	2.80146	4.65549	2.66698
chr1	41607525	41607995	MII_peak_627	13	.	41607525	41607995	0	1	470	0	2.33046	3.15007	1.35382
chr1	41629797	41630415	MII_peak_628	58	.	41629797	41630415	0	1	618	0	3.71629	8.09713	5.83229
chr1	42119096	42119651	MII_peak_629	449	.	42119096	42119651	0	1	555	0	10.4127	47.9662	44.9307
chr1	42273753	42274609	MII_peak_630	22	.	42273753	42274609	0	1	856	0	2.63986	4.14257	2.22088
chr1	42431380	42433225	MII_peak_631	15	.	42431380	42433225	0	2	1518	0,1327	2.41816	3.40866	1.57075
chr1	42463769	42465891	MII_peak_632	37	.	42463769	42465891	0	2	11011	0,1111	3.11477	5.85236	3.77459
chr1	42668462	42669217	MII_peak_633	15	.	42668462	42669217	0	2	1,1	0,754	2.4217	3.41792	1.57796
chr1	42814021	42814969	MII_peak_634	89	.	42814021	42814969	0	1	948	0	4.42665	11.378	8.96732
chr1	42900665	42901354	MII_peak_635	825	.	42900665	42901354	0	1	689	0	15.0581	85.6723	82.5187
chr1	43046874	43047442	MII_peak_636	61	.	43046874	43047442	0	1	568	0	3.78201	8.45032	6.1783
chr1	43109695	43110285	MII_peak_637	34	.	43109695	43110285	0	1	590	0	3.03496	5.49458	3.42928
chr1	43128200	43128786	MII_peak_638	21	.	43128200	43128786	0	1	586	0	2.63213	4.07881	2.15075
chr1	43269273	43272143	MII_peak_639	22	.	43269273	43272143	0	2	646661	0,2209	2.65309	4.15809	2.22467
chr1	43419353	43419897	MII_peak_640	69	.	43419353	43419897	0	1	544	0	3.96952	9.25087	6.93541
chr1	43423062	43423834	MII_peak_641	115	.	43423062	43423834	0	1	772	0	5.00225	14.1225	11.5923
chr1	43428131	43428960	MII_peak_642	68	.	43428131	43428960	0	1	829	0	3.98322	9.18191	6.84578
chr1	43449173	43451178	MII_peak_643	52	.	43449173	43451178	0	2	638,1	0,2004	3.48008	7.44972	5.28882
chr1	43491799	43493630	MII_peak_644	72	.	43491799	43493630	0	2	1,1	0,1830	4.08368	9.63467	7.27863
chr1	43657757	43658409	MII_peak_645	56	.	43657757	43658409	0	1	652	0	3.59689	7.84129	5.64141
chr1	43674032	43675601	MII_peak_646	32	.	43674032	43675601	0	1	1569	0	2.99653	5.33861	3.28358
chr1	43729958	43730581	MII_peak_647	30	.	43729958	43730581	0	1	623	0	2.92653	5.08773	3.05536
chr1	43812340	43812794	MII_peak_648	20	.	43812340	43812794	0	1	454	0	2.6009	3.99178	2.07963
chr1	43859942	43860544	MII_peak_649	19	.	43859942	43860544	0	1	602	0	2.5635	3.87673	1.98072
chr1	43920583	43921209	MII_peak_650	86	.	43920583	43921209	0	1	626	0	4.36948	11.0337	8.62622
chr1	43928928	43929527	MII_peak_651	108	.	43928928	43929527	0	1	599	0	4.84127	13.3204	10.8241
chr1	43964808	43965227	MII_peak_652	33	.	43964808	43965227	0	1	419	0	2.99154	5.38001	3.33767
chr1	44007678	44008204	MII_peak_653	45	.	44007678	44008204	0	1	526	0	3.31743	6.64548	4.50888
chr1	44043327	44044456	MII_peak_654	21	.	44043327	44044456	0	1	1129	0	2.62273	4.04984	2.12595
chr1	44069055	44070917	MII_peak_655	20	.	44069055	44070917	0	2	1,1	0,1861	2.60407	3.99746	2.08302
chr1	44127478	44128889	MII_peak_656	17	.	44127478	44128889	0	1	1411	0	2.46767	3.56251	1.70347
chr1	44175806	44176614	MII_peak_657	17	.	44175806	44176614	0	1	808	0	2.50407	3.67023	1.79404
chr1	44251455	44252285	MII_peak_658	25	.	44251455	44252285	0	1	830	0	2.77621	4.56514	2.58479
chr1	44267027	44267668	MII_peak_659	24	.	44267027	44267668	0	1	641	0	2.71857	4.37052	2.41114
chr1	44347592	44348276	MII_peak_660	19	.	44347592	44348276	0	1	684	0	2.54465	3.81142	1.92204
chr1	44356408	44357284	MII_peak_661	21	.	44356408	44357284	0	1	876	0	2.63	4.08105	2.15621
chr1	44379210	44379967	MII_peak_662	56	.	44379210	44379967	0	1	757	0	3.66339	7.8775	5.62956
chr1	44395073	44396898	MII_peak_663	50	.	44395073	44396898	0	2	764,1	0,1824	3.42454	7.23786	5.08528
chr1	44442000	44442430	MII_peak_664	85	.	44442000	44442430	0	1	430	0	4.38529	10.9959	8.57524
chr1	44449053	44449650	MII_peak_665	160	.	44449053	44449650	0	1	597	0	5.89502	18.7571	16.082
chr1	44486750	44489084	MII_peak_666	38	.	44486750	44489084	0	1	2334	0	3.16255	5.92426	3.81113
chr1	44523091	44524629	MII_peak_667	121	.	44523091	44524629	0	1	1538	0	5.01963	14.6397	12.1527
chr1	44530707	44531689	MII_peak_668	157	.	44530707	44531689	0	1	982	0	5.74037	18.3283	15.7083
chr1	44536256	44537081	MII_peak_669	15	.	44536256	44537081	0	2	1,1	0,824	2.39351	3.33908	1.5138
chr1	44542427	44544206	MII_peak_670	15	.	44542427	44544206	0	2	1,1	0,1778	2.42622	3.43642	1.59589
chr1	44555029	44556353	MII_peak_671	16	.	44555029	44556353	0	2	1,1	0,1323	2.43366	3.46186	1.61884
chr1	44606149	44610635	MII_peak_672	157	.	44606149	44610635	0	2	16741189	0,3297	5.44218	18.1828	15.7251
chr1	44626792	44628397	MII_peak_673	13	.	44626792	44628397	0	2	1,1	0,1604	2.34657	3.19821	1.39451
chr1	44644017	44644988	MII_peak_674	21	.	44644017	44644988	0	1	971	0	2.63829	4.09626	2.16501
chr1	44704335	44705212	MII_peak_675	32	.	44704335	44705212	0	1	877	0	2.97319	5.26426	3.21908
chr1	44717317	44718288	MII_peak_676	298	.	44717317	44718288	0	1	971	0	8.09313	32.7033	29.8432
chr1	44782621	44783574	MII_peak_677	40	.	44782621	44783574	0	1	953	0	3.19515	6.11812	4.00966
chr1	44815372	44817062	MII_peak_678	33	.	44815372	44817062	0	2	11074	0,616	3.00693	5.36458	3.30491
chr1	44822062	44824319	MII_peak_679	38	.	44822062	44824319	0	2	546,1	0,2256	3.15498	5.98507	3.88895
chr1	44940833	44941523	MII_peak_680	19	.	44940833	44941523	0	1	690	0	2.56223	3.85892	1.96017
chr1	44943230	44944424	MII_peak_681	51	.	44943230	44944424	0	1	1194	0	3.54406	7.38226	5.16128
chr1	45034284	45037176	MII_peak_682	21	.	45034284	45037176	0	2	1214,1	0,2891	2.62194	4.06767	2.14902
chr1	45052983	45054417	MII_peak_683	64	.	45052983	45054417	0	2	1,1	0,1433	3.81387	8.75594	6.49855
chr1	45057148	45059110	MII_peak_684	16	.	45057148	45059110	0	2	1,1	0,1961	2.43989	3.47308	1.62495
chr1	45061008	45062455	MII_peak_685	15	.	45061008	45062455	0	2	1,1	0,1446	2.39813	3.34872	1.52006
chr1	45089337	45089823	MII_peak_686	24	.	45089337	45089823	0	1	486	0	2.73224	4.41571	2.45121
chr1	45130605	45132286	MII_peak_687	17	.	45130605	45132286	0	2	477,1	0,1680	2.50435	3.67489	1.79957
chr1	45150250	45151668	MII_peak_688	17	.	45150250	45151668	0	2	1964	0,454	2.48277	3.60617	1.73969
chr1	45193459	45196115	MII_peak_689	105	.	45193459	45196115	0	2	621740	0,1916	4.76255	12.9911	10.5123
chr1	45225567	45226744	MII_peak_690	14	.	45225567	45226744	0	2	1,1	0,1176	2.36745	3.25866	1.44469
chr1	45251568	45252172	MII_peak_691	18	.	45251568	45252172	0	1	604	0	2.51642	3.70463	1.82196
chr1	45307730	45308327	MII_peak_692	14	.	45307730	45308327	0	1	597	0	2.38705	3.31847	1.4958
chr1	45389916	45392261	MII_peak_693	44	.	45389916	45392261	0	2	598,1	0,2344	3.3465	6.63995	4.47953
chr1	45649507	45650684	MII_peak_694	40	.	45649507	45650684	0	1	1177	0	3.21098	6.17274	4.05872
chr1	45697848	45698764	MII_peak_695	27	.	45697848	45698764	0	1	916	0	2.83385	4.73505	2.72803
chr1	45721195	45721924	MII_peak_696	13	.	45721195	45721924	0	2	1,1	0,728	2.33046	3.15007	1.35382
chr1	45769058	45770110	MII_peak_697	178	.	45769058	45770110	0	1	1052	0	6.09077	20.5098	17.8607
chr1	45835128	45835700	MII_peak_698	34	.	45835128	45835700	0	1	572	0	3.04752	5.50026	3.42465
chr1	45847570	45854277	MII_peak_699	35	.	45847570	45854277	0	4	1147,1420,1926,1	0,1600,3829,6706	3.07222	5.62736	3.55106
chr1	45868112	45869692	MII_peak_700	274	.	45868112	45869692	0	1	1580	0	7.64652	30.1923	27.4038
chr1	45908738	45909256	MII_peak_701	13	.	45908738	45909256	0	1	518	0	2.33635	3.16737	1.3683
chr1	45930219	45932681	MII_peak_702	19	.	45930219	45932681	0	2	1,1	0,2461	2.54519	3.80023	1.90706
chr1	45934977	45935410	MII_peak_703	19	.	45934977	45935410	0	1	433	0	2.56794	3.86883	1.96538
chr1	45954622	45956221	MII_peak_704	16	.	45954622	45956221	0	2	1420	0,1179	2.46425	3.54742	1.68849
chr1	45990334	45992840	MII_peak_705	21	.	45990334	45992840	0	2	1788	0,1718	2.62118	4.06022	2.14052
chr1	46004264	46006168	MII_peak_706	21	.	46004264	46006168	0	1	1904	0	2.62613	4.07581	2.15445
chr1	46033135	46033574	MII_peak_707	23	.	46033135	46033574	0	1	439	0	2.70626	4.33495	2.38173
chr1	46153362	46154023	MII_peak_708	48	.	46153362	46154023	0	1	661	0	3.43777	7.07323	4.89581
chr1	46165595	46167353	MII_peak_709	13	.	46165595	46167353	0	2	1,1	0,1757	2.33046	3.15007	1.35382
chr1	46173290	46174307	MII_peak_710	13	.	46173290	46174307	0	2	1,1	0,1016	2.33046	3.15007	1.35382
chr1	46360310	46362224	MII_peak_711	26	.	46360310	46362224	0	2	1,1	0,1913	2.8042	4.64444	2.65082
chr1	46371476	46375494	MII_peak_712	47	.	46371476	46375494	0	2	3274,1	0,4017	3.4086	6.89567	4.71608
chr1	46385704	46386599	MII_peak_713	20	.	46385704	46386599	0	1	895	0	2.60649	3.99979	2.08246
chr1	46492732	46493197	MII_peak_714	434	.	46492732	46493197	0	1	465	0	10.356	46.5419	43.4463
chr1	46496929	46497437	MII_peak_715	15	.	46496929	46497437	0	1	508	0	2.40444	3.37166	1.54128
chr1	46517605	46518708	MII_peak_716	29	.	46517605	46518708	0	2	477,1	0,1102	2.89004	4.93092	2.90504
chr1	46528585	46529337	MII_peak_717	56	.	46528585	46529337	0	1	752	0	3.62872	7.85421	5.62721
chr1	46547134	46547882	MII_peak_718	68	.	46547134	46547882	0	1	748	0	3.8945	9.10481	6.82904
chr1	46563691	46564202	MII_peak_719	14	.	46563691	46564202	0	1	511	0	2.38938	3.32304	1.49857
chr1	46749619	46750112	MII_peak_720	31	.	46749619	46750112	0	1	493	0	2.9568	5.18184	3.13754
chr1	46772353	46772805	MII_peak_721	14	.	46772353	46772805	0	1	452	0	2.38212	3.30172	1.48072
chr1	47060435	47061544	MII_peak_722	55	.	47060435	47061544	0	2	1556	0,553	3.61387	7.78471	5.56139
chr1	47105233	47105904	MII_peak_723	29	.	47105233	47105904	0	1	671	0	2.88296	4.93272	2.91521
chr1	47190892	47191377	MII_peak_724	70	.	47190892	47191377	0	1	485	0	3.96815	9.32215	7.01777
chr1	47634062	47634845	MII_peak_725	52	.	47634062	47634845	0	1	783	0	3.55351	7.48619	5.27011
chr1	47698441	47699287	MII_peak_726	13	.	47698441	47699287	0	2	1,1	0,845	2.34035	3.1791	1.37811
chr1	47728904	47729842	MII_peak_727	87	.	47728904	47729842	0	1	938	0	4.44601	11.1553	8.70954
chr1	47766553	47767186	MII_peak_728	39	.	47766553	47767186	0	1	633	0	3.21326	6.06391	3.92959
chr1	47841367	47841928	MII_peak_729	16	.	47841367	47841928	0	1	561	0	2.4454	3.49061	1.64027
chr1	47863304	47864162	MII_peak_730	14	.	47863304	47864162	0	2	1,1	0,857	2.37081	3.26853	1.45295
chr1	47869050	47870784	MII_peak_731	14	.	47869050	47870784	0	2	1,1	0,1733	2.38478	3.31077	1.48889
chr1	47910432	47911050	MII_peak_732	99	.	47910432	47911050	0	1	618	0	4.68839	12.4146	9.92869
chr1	47913926	47917013	MII_peak_733	772	.	47913926	47917013	0	2	6951782	0,1305	13.6939	80.2544	77.286
chr1	48068188	48068653	MII_peak_734	16	.	48068188	48068653	0	1	465	0	2.45647	3.52969	1.67599
chr1	48073194	48073725	MII_peak_735	19	.	48073194	48073725	0	1	531	0	2.57849	3.90455	1.99746
chr1	48099357	48100049	MII_peak_736	305	.	48099357	48100049	0	1	692	0	8.28241	33.4232	30.5215
chr1	48101780	48102361	MII_peak_737	22	.	48101780	48102361	0	1	581	0	2.65791	4.15799	2.2186
chr1	48127051	48127483	MII_peak_738	42	.	48127051	48127483	0	1	432	0	3.27567	6.37228	4.23155
chr1	48150128	48150739	MII_peak_739	24	.	48150128	48150739	0	1	611	0	2.71349	4.37281	2.42042
chr1	48185179	48185669	MII_peak_740	16	.	48185179	48185669	0	1	490	0	2.44047	3.48189	1.63564
chr1	48217632	48219183	MII_peak_741	17	.	48217632	48219183	0	2	1,1	0,1550	2.48474	3.61792	1.75222
chr1	48312798	48316376	MII_peak_742	104	.	48312798	48316376	0	3	1,661,1	0,1285,3577	4.76255	12.9557	10.4786
chr1	48327528	48329226	MII_peak_743	19	.	48327528	48329226	0	2	595,1	0,1697	2.55127	3.83893	1.94846
chr1	48333657	48335481	MII_peak_744	70	.	48333657	48335481	0	2	1794	0,1030	3.90746	9.27713	7.00445
chr1	48375165	48377743	MII_peak_745	18	.	48375165	48377743	0	3	1,845,1	0,892,2577	2.53794	3.78572	1.89769
chr1	48384416	48387901	MII_peak_746	42	.	48384416	48387901	0	1	3485	0	3.25972	6.34318	4.21034
chr1	48409193	48409883	MII_peak_747	40	.	48409193	48409883	0	1	690	0	3.25227	6.23978	4.09925
chr1	48418946	48419435	MII_peak_748	17	.	48418946	48419435	0	1	489	0	2.49116	3.62712	1.7555
chr1	48447299	48456333	MII_peak_749	24	.	48447299	48456333	0	5	1,841,885,570,1	0,1778,5490,7459,9033	2.71972	4.39566	2.44088
chr1	48476540	48477011	MII_peak_750	14	.	48476540	48477011	0	1	471	0	2.38147	3.29981	1.47913
chr1	48479588	48484503	MII_peak_751	26	.	48479588	48484503	0	3	2041,658,1	0,3585,4914	2.79345	4.6529	2.6721
chr1	48486638	48487532	MII_peak_752	23	.	48486638	48487532	0	1	894	0	2.68909	4.2849	2.33947
chr1	48500219	48500803	MII_peak_753	70	.	48500219	48500803	0	1	584	0	4.00733	9.35544	7.02249
chr1	48506792	48508959	MII_peak_754	21	.	48506792	48508959	0	2	11041	0,1126	2.64416	4.11363	2.17976
chr1	48512697	48513278	MII_peak_755	15	.	48512697	48513278	0	1	581	0	2.3968	3.34482	1.51679
chr1	48516342	48517899	MII_peak_756	16	.	48516342	48517899	0	2	1,1	0,1556	2.44519	3.4921	1.64249
chr1	48529440	48531474	MII_peak_757	13	.	48529440	48531474	0	2	1,1	0,2033	2.34644	3.19698	1.39308
chr1	48535150	48535854	MII_peak_758	135	.	48535150	48535854	0	1	704	0	5.40124	16.1236	13.5255
chr1	48578248	48578894	MII_peak_759	18	.	48578248	48578894	0	1	646	0	2.52277	3.73242	1.84943
chr1	48611222	48612515	MII_peak_760	18	.	48611222	48612515	0	2	1,1	0,1292	2.51773	3.71346	1.83161
chr1	48635826	48636690	MII_peak_761	19	.	48635826	48636690	0	1	864	0	2.56252	3.8675	1.97043
chr1	48641314	48641866	MII_peak_762	15	.	48641314	48641866	0	1	552	0	2.42848	3.44035	1.59792
chr1	48645785	48647338	MII_peak_763	23	.	48645785	48647338	0	1	1553	0	2.69334	4.27824	2.32644
chr1	48656338	48658908	MII_peak_764	36	.	48656338	48658908	0	2	1728	0,1842	3.07586	5.68887	3.61994
chr1	48660804	48661447	MII_peak_765	22	.	48660804	48661447	0	1	643	0	2.64129	4.13115	2.20506
chr1	48700527	48701362	MII_peak_766	24	.	48700527	48701362	0	1	835	0	2.73229	4.41778	2.45406
chr1	48722820	48724748	MII_peak_767	431	.	48722820	48724748	0	2	11149	0,779	9.37303	45.7938	43.1003
chr1	48731726	48735730	MII_peak_768	85	.	48731726	48735730	0	3	1,745,1	0,1743,4003	4.2732	10.8863	8.533
chr1	48738988	48739469	MII_peak_769	18	.	48738988	48739469	0	1	481	0	2.50674	3.67924	1.80208
chr1	48750121	48750676	MII_peak_770	27	.	48750121	48750676	0	1	555	0	2.85287	4.80955	2.7982
chr1	48783395	48784886	MII_peak_771	30	.	48783395	48784886	0	1	1491	0	2.91928	5.08247	3.05532
chr1	48918122	48920614	MII_peak_772	26	.	48918122	48920614	0	2	932,1	0,2491	2.8005	4.63611	2.64434
chr1	48926589	48929278	MII_peak_773	51	.	48926589	48929278	0	2	578592	0,2097	3.48421	7.29688	5.10769
chr1	48938413	48939035	MII_peak_774	14	.	48938413	48939035	0	2	1,1	0,621	2.38142	3.29965	1.479
chr1	48974551	48980118	MII_peak_775	40	.	48974551	48980118	0	3	918650524	0,2871,5043	3.14283	6.10058	4.03041
chr1	48989897	48990832	MII_peak_776	21	.	48989897	48990832	0	1	935	0	2.63194	4.07356	2.14424
chr1	48994018	48996160	MII_peak_777	21	.	48994018	48996160	0	2	1566	0,1576	2.62336	4.04672	2.12112
chr1	49035836	49036536	MII_peak_778	22	.	49035836	49036536	0	1	700	0	2.67142	4.19787	2.25217
chr1	49049450	49049884	MII_peak_779	34	.	49049450	49049884	0	1	434	0	3.02123	5.48465	3.43013
chr1	49054050	49055855	MII_peak_780	17	.	49054050	49055855	0	2	519,1	0,1804	2.46975	3.57282	1.71402
chr1	49064914	49065512	MII_peak_781	99	.	49064914	49065512	0	1	598	0	4.66008	12.4195	9.95346
chr1	49085765	49086356	MII_peak_782	14	.	49085765	49086356	0	2	1,1	0,590	2.36678	3.25668	1.44304
chr1	49088765	49089242	MII_peak_783	17	.	49088765	49089242	0	1	477	0	2.47467	3.58046	1.71728
chr1	49134047	49135308	MII_peak_784	13	.	49134047	49135308	0	2	1,1	0,1260	2.33046	3.15007	1.35382
chr1	49155376	49156469	MII_peak_785	16	.	49155376	49156469	0	1	1093	0	2.4491	3.5073	1.65696
chr1	49158995	49160838	MII_peak_786	15	.	49158995	49160838	0	2	1,1	0,1842	2.40117	3.36184	1.53301
chr1	49169226	49170940	MII_peak_787	32	.	49169226	49170940	0	2	1521	0,1193	2.97971	5.28788	3.24085
chr1	49179453	49180851	MII_peak_788	14	.	49179453	49180851	0	2	1468	0,930	2.38706	3.31621	1.49285
chr1	49230673	49234044	MII_peak_789	28	.	49230673	49234044	0	2	11116	0,2255	2.86853	4.89469	2.8843
chr1	49244672	49245384	MII_peak_790	53	.	49244672	49245384	0	1	712	0	3.57564	7.60412	5.38753
chr1	49251869	49252589	MII_peak_791	23	.	49251869	49252589	0	1	720	0	2.69126	4.27042	2.31903
chr1	49266891	49268304	MII_peak_792	17	.	49266891	49268304	0	2	1,1	0,1412	2.47914	3.59348	1.72813
chr1	49339987	49342127	MII_peak_793	23	.	49339987	49342127	0	2	960,1	0,2139	2.67548	4.25832	2.32243
chr1	49346101	49354921	MII_peak_794	30	.	49346101	49354921	0	5	1456100717772300	0,1519,2448,4198,6514	2.88013	5.0171	3.01663
chr1	49388806	49389418	MII_peak_795	21	.	49388806	49389418	0	1	612	0	2.63364	4.09389	2.16787
chr1	49401431	49406116	MII_peak_796	28	.	49401431	49406116	0	3	1831,429,1	0,3398,4684	2.84281	4.84666	2.85228
chr1	49429678	49431462	MII_peak_797	26	.	49429678	49431462	0	1	1784	0	2.80526	4.64023	2.64427
chr1	49433618	49435014	MII_peak_798	102	.	49433618	49435014	0	1	1396	0	4.62284	12.6271	10.2091
chr1	49439111	49441078	MII_peak_799	17	.	49439111	49441078	0	2	573,1	0,1966	2.47494	3.58529	1.72319
chr1	49445536	49450115	MII_peak_800	108	.	49445536	49450115	0	4	1,1310,514,1	0,723,3202,4578	4.83499	13.3446	10.853
chr1	49452056	49452652	MII_peak_801	132	.	49452056	49452652	0	1	596	0	5.35441	15.8131	13.2151
chr1	49463371	49463909	MII_peak_802	34	.	49463371	49463909	0	1	538	0	3.01913	5.47259	3.41909
chr1	49488202	49489242	MII_peak_803	28	.	49488202	49489242	0	2	560,1	0,1039	2.878	4.8883	2.86618
chr1	49523554	49525532	MII_peak_804	16	.	49523554	49525532	0	2	1481	0,1497	2.44972	3.50857	1.65769
chr1	49656767	49658881	MII_peak_805	70	.	49656767	49658881	0	1	2114	0	3.96959	9.32965	7.01858
chr1	49668527	49669460	MII_peak_806	43	.	49668527	49669460	0	1	933	0	3.32334	6.54716	4.39195
chr1	49672949	49674040	MII_peak_807	128	.	49672949	49674040	0	1	1091	0	5.15786	15.382	12.8678
chr1	49683307	49684595	MII_peak_808	23	.	49683307	49684595	0	1	1288	0	2.69515	4.32385	2.38051
chr1	49710344	49714000	MII_peak_809	27	.	49710344	49714000	0	3	835,498,1	0,1417,3655	2.82011	4.73319	2.74009
chr1	49727472	49728085	MII_peak_810	56	.	49727472	49728085	0	1	613	0	3.64993	7.89761	5.65944
chr1	49791969	49794972	MII_peak_811	80	.	49791969	49794972	0	2	1126927	0,2076	4.14969	10.3982	8.07252
chr1	49885764	49893464	MII_peak_812	91	.	49885764	49893464	0	4	175112211290	0,1677,3961,6410	4.14453	11.3696	9.13143
chr1	49911042	49911820	MII_peak_813	49	.	49911042	49911820	0	1	778	0	3.41343	7.14202	4.98897
chr1	49957249	49958024	MII_peak_814	110	.	49957249	49958024	0	1	775	0	4.87764	13.5615	11.0636
chr1	49979694	49980301	MII_peak_815	107	.	49979694	49980301	0	1	607	0	4.85782	13.2934	10.7827
chr1	50055759	50056309	MII_peak_816	16	.	50055759	50056309	0	1	550	0	2.4395	3.47676	1.63028
chr1	50081799	50082691	MII_peak_817	22	.	50081799	50082691	0	1	892	0	2.65744	4.18445	2.25166
chr1	50097135	50097733	MII_peak_818	13	.	50097135	50097733	0	1	598	0	2.34821	3.20278	1.39821
chr1	50133632	50134272	MII_peak_819	16	.	50133632	50134272	0	1	640	0	2.4538	3.51757	1.66391
chr1	50179385	50180532	MII_peak_820	18	.	50179385	50180532	0	1	1147	0	2.51357	3.70798	1.83005
chr1	50196350	50197685	MII_peak_821	163	.	50196350	50197685	0	1	1335	0	5.97814	19.0784	16.3796
chr1	50225605	50226227	MII_peak_822	16	.	50225605	50226227	0	1	622	0	2.46138	3.53855	1.68086
chr1	50228371	50231934	MII_peak_823	21	.	50228371	50231934	0	2	1347766	0,2797	2.62874	4.09083	2.16996
chr1	50259843	50261466	MII_peak_824	22	.	50259843	50261466	0	2	1,1	0,1622	2.68154	4.23454	2.28588
chr1	50309569	50310154	MII_peak_825	31	.	50309569	50310154	0	1	585	0	2.95789	5.20213	3.1601
chr1	50586493	50587506	MII_peak_826	16	.	50586493	50587506	0	2	460,1	0,1012	2.45615	3.52442	1.66959
chr1	50644374	50646457	MII_peak_827	45	.	50644374	50646457	0	2	850424	0,1659	3.30905	6.63972	4.50758
chr1	50649953	50651071	MII_peak_828	99	.	50649953	50651071	0	1	1118	0	4.56334	12.3785	9.97597
chr1	50665961	50666772	MII_peak_829	15	.	50665961	50666772	0	1	811	0	2.42302	3.42652	1.58735
chr1	50894425	50896164	MII_peak_830	14	.	50894425	50896164	0	2	1,1	0,1738	2.3511	3.21068	1.40454
chr1	50919812	50920255	MII_peak_831	13	.	50919812	50920255	0	1	443	0	2.33046	3.15007	1.35382
chr1	50997223	50998144	MII_peak_832	193	.	50997223	50998144	0	1	921	0	6.18875	21.9032	19.3186
chr1	51033685	51034476	MII_peak_833	183	.	51033685	51034476	0	1	791	0	6.32679	21.1019	18.3641
chr1	51040905	51041925	MII_peak_834	35	.	51040905	51041925	0	1	1020	0	3.08764	5.64865	3.5612
chr1	51075582	51076076	MII_peak_835	46	.	51075582	51076076	0	1	494	0	3.36764	6.80086	4.64667
chr1	51136392	51136910	MII_peak_836	51	.	51136392	51136910	0	1	518	0	3.51418	7.32709	5.12423
chr1	51141044	51141824	MII_peak_837	14	.	51141044	51141824	0	1	780	0	2.37846	3.29259	1.47384
chr1	51147447	51148101	MII_peak_838	49	.	51147447	51148101	0	1	654	0	3.43918	7.09865	4.92311
chr1	51163329	51165372	MII_peak_839	15	.	51163329	51165372	0	3	1,519,1	0,1079,2042	2.42119	3.42038	1.58188
chr1	51224563	51226091	MII_peak_840	17	.	51224563	51226091	0	2	1470	0,1058	2.47963	3.59456	1.72886
chr1	51262907	51267848	MII_peak_841	50	.	51262907	51267848	0	1	4941	0	3.45708	7.26037	5.08939
chr1	51371471	51374350	MII_peak_842	36	.	51371471	51374350	0	2	11616	0,1263	3.05987	5.70701	3.65579
chr1	51395488	51396242	MII_peak_843	30	.	51395488	51396242	0	1	754	0	2.90579	5.02764	3.00566
chr1	51421289	51422647	MII_peak_844	35	.	51421289	51422647	0	1	1358	0	3.06565	5.6652	3.59895
chr1	51433458	51434123	MII_peak_845	109	.	51433458	51434123	0	1	665	0	4.79058	13.4534	10.9967
chr1	51518715	51519877	MII_peak_846	85	.	51518715	51519877	0	1	1162	0	4.25918	10.8532	8.5058
chr1	51522595	51524141	MII_peak_847	692	.	51522595	51524141	0	1	1546	0	13.5805	72.397	69.244
chr1	51542712	51543335	MII_peak_848	38	.	51542712	51543335	0	1	623	0	3.1257	5.89049	3.80918
chr1	51545850	51546301	MII_peak_849	22	.	51545850	51546301	0	1	451	0	2.67076	4.19711	2.25202
chr1	51615448	51616232	MII_peak_850	88	.	51615448	51616232	0	1	784	0	4.34965	11.219	8.83917
chr1	51640759	51642151	MII_peak_851	13	.	51640759	51642151	0	2	1,1	0,1391	2.33046	3.15007	1.35382
chr1	51705382	51706746	MII_peak_852	14	.	51705382	51706746	0	2	1539	0,825	2.35707	3.22819	1.41919
chr1	51762823	51769150	MII_peak_853	26	.	51762823	51769150	0	4	5765854942074	0,1401,3167,4253	2.78436	4.63765	2.66336
chr1	51801295	51802628	MII_peak_854	28	.	51801295	51802628	0	2	1747	0,586	2.84335	4.81231	2.81183
chr1	52069622	52070109	MII_peak_855	36	.	52069622	52070109	0	1	487	0	3.1249	5.7939	3.69726
chr1	52082545	52083389	MII_peak_856	32	.	52082545	52083389	0	1	844	0	2.96999	5.32493	3.29182
chr1	52165848	52166787	MII_peak_857	154	.	52165848	52166787	0	1	939	0	5.75346	18.0876	15.443
chr1	52172689	52173252	MII_peak_858	18	.	52172689	52173252	0	1	563	0	2.53063	3.76358	1.87871
chr1	52177073	52177638	MII_peak_859	17	.	52177073	52177638	0	1	565	0	2.49316	3.63573	1.76401
chr1	52225815	52227143	MII_peak_860	18	.	52225815	52227143	0	2	1,1	0,1327	2.54522	3.79246	1.89697
chr1	52249265	52249750	MII_peak_861	19	.	52249265	52249750	0	1	485	0	2.56299	3.85514	1.95423
chr1	52277021	52278850	MII_peak_862	13	.	52277021	52278850	0	2	1,1	0,1828	2.33046	3.15007	1.35382
chr1	52312407	52312850	MII_peak_863	19	.	52312407	52312850	0	1	443	0	2.55241	3.83312	1.93991
chr1	52316170	52319641	MII_peak_864	18	.	52316170	52319641	0	2	1,1	0,3470	2.4998	3.6716	1.80133
chr1	52414762	52415874	MII_peak_865	88	.	52414762	52415874	0	1	1112	0	4.37575	11.2377	8.84379
chr1	52426317	52427563	MII_peak_866	43	.	52426317	52427563	0	1	1246	0	3.2981	6.4788	4.33305
chr1	52491085	52492084	MII_peak_867	13	.	52491085	52492084	0	2	1,1	0,998	2.33046	3.15007	1.35382
chr1	52650708	52653751	MII_peak_868	71	.	52650708	52653751	0	3	1589494	0,1314,2549	3.92014	9.41722	7.15781
chr1	52890033	52891074	MII_peak_869	67	.	52890033	52891074	0	1	1041	0	3.91928	9.03735	6.73154
chr1	52950577	52951458	MII_peak_870	78	.	52950577	52951458	0	1	881	0	4.17608	10.217	7.85541
chr1	52999663	53000853	MII_peak_871	27	.	52999663	53000853	0	2	629,1	0,1189	2.84829	4.79033	2.77983
chr1	53061405	53062506	MII_peak_872	45	.	53061405	53062506	0	2	466,1	0,1100	3.34484	6.67294	4.51682
chr1	53130781	53131477	MII_peak_873	78	.	53130781	53131477	0	1	696	0	4.17849	10.2326	7.87782
chr1	53148957	53149405	MII_peak_874	43	.	53148957	53149405	0	1	448	0	3.3244	6.4705	4.30159
chr1	53438810	53440145	MII_peak_875	216	.	53438810	53440145	0	1	1335	0	6.71645	24.3917	21.6931
chr1	53493862	53494478	MII_peak_876	78	.	53493862	53494478	0	1	616	0	4.14748	10.2357	7.89278
chr1	53496251	53497738	MII_peak_877	59	.	53496251	53497738	0	1	1487	0	3.70386	8.21073	5.97079
chr1	53500199	53500844	MII_peak_878	83	.	53500199	53500844	0	1	645	0	4.33212	10.8001	8.39493
chr1	53572623	53573055	MII_peak_879	87	.	53572623	53573055	0	1	432	0	4.37423	11.1507	8.7508
chr1	53621008	53621712	MII_peak_880	55	.	53621008	53621712	0	1	704	0	3.51269	7.70168	5.54925
chr1	53768002	53768573	MII_peak_881	47	.	53768002	53768573	0	1	571	0	3.4161	6.92313	4.74289
chr1	53814589	53815374	MII_peak_882	26	.	53814589	53815374	0	1	785	0	2.80292	4.65317	2.66272
chr1	53840500	53841182	MII_peak_883	31	.	53840500	53841182	0	1	682	0	2.95644	5.22145	3.18578
chr1	54071235	54072557	MII_peak_884	83	.	54071235	54072557	0	1	1322	0	4.25874	10.6786	8.30844
chr1	54083499	54085000	MII_peak_885	50	.	54083499	54085000	0	2	738,1	0,1500	3.44798	7.23307	5.06898
chr1	54094946	54095399	MII_peak_886	16	.	54094946	54095399	0	1	453	0	2.45504	3.52425	1.67091
chr1	54106795	54108416	MII_peak_887	14	.	54106795	54108416	0	2	1,1	0,1620	2.35127	3.21115	1.40494
chr1	54118357	54118958	MII_peak_888	53	.	54118357	54118958	0	1	601	0	3.57087	7.60431	5.39037
chr1	54217498	54218161	MII_peak_889	44	.	54217498	54218161	0	1	663	0	3.35107	6.64058	4.47367
chr1	54257732	54258381	MII_peak_890	34	.	54257732	54258381	0	1	649	0	3.01564	5.53271	3.49212
chr1	54270498	54271026	MII_peak_891	40	.	54270498	54271026	0	1	528	0	3.24694	6.18912	4.0446
chr1	54281321	54283350	MII_peak_892	66	.	54281321	54283350	0	2	1456	0,1573	3.88969	8.90842	6.61214
chr1	54377358	54377888	MII_peak_893	15	.	54377358	54377888	0	1	530	0	2.40392	3.36573	1.53429
chr1	54381488	54382327	MII_peak_894	72	.	54381488	54382327	0	1	839	0	3.91583	9.53464	7.2839
chr1	54389431	54390015	MII_peak_895	90	.	54389431	54390015	0	1	584	0	4.36597	11.3995	9.03015
chr1	54508456	54509166	MII_peak_896	23	.	54508456	54509166	0	1	710	0	2.71418	4.34947	2.3903
chr1	54729284	54730098	MII_peak_897	37	.	54729284	54730098	0	1	814	0	3.14631	5.89185	3.78993
chr1	54810621	54813016	MII_peak_898	25	.	54810621	54813016	0	2	614513	0,1882	2.75465	4.5026	2.53252
chr1	54816401	54818020	MII_peak_899	17	.	54816401	54818020	0	2	1,1	0,1618	2.48149	3.60549	1.74053
chr1	54857850	54859236	MII_peak_900	25	.	54857850	54859236	0	1	1386	0	2.74975	4.50026	2.53569
chr1	54897317	54899758	MII_peak_901	35	.	54897317	54899758	0	2	1642	0,1799	3.03942	5.56256	3.50552
chr1	54905446	54906909	MII_peak_902	19	.	54905446	54906909	0	2	734,1	0,1462	2.57164	3.89256	1.99082
chr1	54926191	54928543	MII_peak_903	24	.	54926191	54928543	0	2	1780	0,1572	2.72896	4.39641	2.43123
chr1	54961237	54962656	MII_peak_904	15	.	54961237	54962656	0	1	1419	0	2.40374	3.36827	1.53786
chr1	54981701	54982211	MII_peak_905	15	.	54981701	54982211	0	1	510	0	2.41476	3.40141	1.56597
chr1	55106938	55107383	MII_peak_906	13	.	55106938	55107383	0	1	445	0	2.33046	3.15007	1.35382
chr1	55212463	55213106	MII_peak_907	73	.	55212463	55213106	0	1	643	0	4.08253	9.69762	7.35029
chr1	55298412	55300069	MII_peak_908	16	.	55298412	55300069	0	2	1,1	0,1656	2.43891	3.47498	1.62876
chr1	55363313	55364582	MII_peak_909	130	.	55363313	55364582	0	1	1269	0	5.25018	15.5757	13.0215
chr1	55384844	55386067	MII_peak_910	34	.	55384844	55386067	0	1	1223	0	3.0475	5.55839	3.49359
chr1	55406222	55407090	MII_peak_911	39	.	55406222	55407090	0	1	868	0	3.20222	6.07139	3.94776
chr1	55448540	55451713	MII_peak_912	61	.	55448540	55451713	0	3	1,778,1	0,1150,3172	3.64745	8.3257	6.1371
chr1	55463774	55464656	MII_peak_913	14	.	55463774	55464656	0	2	1,1	0,881	2.35756	3.22962	1.42039
chr1	55467198	55468530	MII_peak_914	17	.	55467198	55468530	0	2	1,1	0,1331	2.48071	3.60244	1.7376
chr1	55493250	55494068	MII_peak_915	63	.	55493250	55494068	0	1	818	0	3.85359	8.67433	6.37776
chr1	55497147	55498194	MII_peak_916	16	.	55497147	55498194	0	1	1047	0	2.4313	3.45015	1.60683
chr1	55531086	55532248	MII_peak_917	21	.	55531086	55532248	0	2	1,1	0,1161	2.63869	4.09296	2.16045
chr1	55570186	55573134	MII_peak_918	29	.	55570186	55573134	0	3	852527696	0,1273,2252	2.8861	4.95804	2.94272
chr1	55587939	55591274	MII_peak_919	26	.	55587939	55591274	0	2	565550	0,2785	2.79342	4.63503	2.65108
chr1	55614025	55614477	MII_peak_920	527	.	55614025	55614477	0	1	452	0	11.4833	55.8596	52.784
chr1	55640105	55642330	MII_peak_921	24	.	55640105	55642330	0	2	1177,1	0,2224	2.73624	4.41703	2.44823
chr1	55666375	55668201	MII_peak_922	17	.	55666375	55668201	0	2	1,1	0,1825	2.47362	3.58166	1.7202
chr1	55682411	55683511	MII_peak_923	13	.	55682411	55683511	0	2	1,1	0,1099	2.33046	3.15007	1.35382
chr1	55695545	55696158	MII_peak_924	18	.	55695545	55696158	0	1	613	0	2.51552	3.70782	1.82732
chr1	55743984	55746095	MII_peak_925	38	.	55743984	55746095	0	2	1,1	0,2110	3.17192	5.98446	3.87487
chr1	55767674	55768990	MII_peak_926	25	.	55767674	55768990	0	2	1,1	0,1315	2.7668	4.5307	2.55305
chr1	55775874	55776333	MII_peak_927	22	.	55775874	55776333	0	1	459	0	2.67533	4.21493	2.26887
chr1	55904448	55905478	MII_peak_928	44	.	55904448	55905478	0	1	1030	0	3.32745	6.56131	4.40498
chr1	55927291	55927782	MII_peak_929	37	.	55927291	55927782	0	1	491	0	3.14547	5.86935	3.76505
chr1	55976226	55979939	MII_peak_930	41	.	55976226	55979939	0	2	1888765	0,2948	3.1881	6.21775	4.12979
chr1	55984787	55986369	MII_peak_931	13	.	55984787	55986369	0	2	1,1	0,1581	2.33046	3.15007	1.35382
chr1	56025392	56028228	MII_peak_932	14	.	56025392	56028228	0	2	1,1	0,2835	2.35855	3.23259	1.42291
chr1	56031997	56034005	MII_peak_933	23	.	56031997	56034005	0	2	1472	0,1536	2.68188	4.28243	2.34437
chr1	56036392	56038813	MII_peak_934	22	.	56036392	56038813	0	2	11102	0,1319	2.65815	4.15776	2.21791
chr1	56078366	56079100	MII_peak_935	54	.	56078366	56079100	0	1	734	0	3.44271	7.5537	5.43441
chr1	56109793	56110765	MII_peak_936	18	.	56109793	56110765	0	2	1,1	0,971	2.515	3.70438	1.82346
chr1	56114670	56116637	MII_peak_937	57	.	56114670	56116637	0	1	1967	0	3.68521	7.99198	5.73643
chr1	56121394	56123712	MII_peak_938	27	.	56121394	56123712	0	2	783,1	0,2317	2.83336	4.74318	2.73908
chr1	56133468	56133990	MII_peak_939	23	.	56133468	56133990	0	1	522	0	2.71572	4.35263	2.3921
chr1	56345925	56347818	MII_peak_940	42	.	56345925	56347818	0	2	1680	0,1213	3.29189	6.44052	4.2954
chr1	56371149	56371833	MII_peak_941	21	.	56371149	56371833	0	1	684	0	2.64294	4.11535	2.1835
chr1	56373815	56375218	MII_peak_942	19	.	56373815	56375218	0	2	592,1	0,1402	2.55702	3.83255	1.93305
chr1	56378780	56379648	MII_peak_943	23	.	56378780	56379648	0	1	868	0	2.71951	4.35274	2.38801
chr1	56394413	56401520	MII_peak_944	111	.	56394413	56401520	0	2	6673571	0,3536	4.80476	13.6417	11.1918
chr1	56403910	56404992	MII_peak_945	62	.	56403910	56404992	0	1	1082	0	3.77076	8.52391	6.26828
chr1	56582842	56584167	MII_peak_946	19	.	56582842	56584167	0	1	1325	0	2.57676	3.89595	1.9885
chr1	56601749	56602736	MII_peak_947	24	.	56601749	56602736	0	1	987	0	2.71218	4.36614	2.41354
chr1	56629621	56631986	MII_peak_948	16	.	56629621	56631986	0	2	1131,1	0,2364	2.44878	3.50255	1.65118
chr1	56635563	56636125	MII_peak_949	14	.	56635563	56636125	0	1	562	0	2.35504	3.22222	1.4142
chr1	56692536	56692984	MII_peak_950	24	.	56692536	56692984	0	1	448	0	2.72803	4.37293	2.40262
chr1	56713379	56714503	MII_peak_951	63	.	56713379	56714503	0	1	1124	0	3.82307	8.58999	6.3072
chr1	56719662	56720895	MII_peak_952	80	.	56719662	56720895	0	1	1233	0	4.24198	10.4344	8.05471
chr1	56767754	56770198	MII_peak_953	53	.	56767754	56770198	0	2	901993	0,1451	3.51693	7.57109	5.39696
chr1	56822375	56822903	MII_peak_954	38	.	56822375	56822903	0	1	528	0	3.17271	6.00574	3.89978
chr1	56863707	56864479	MII_peak_955	34	.	56863707	56864479	0	1	772	0	3.05594	5.51506	3.43409
chr1	56913959	56916779	MII_peak_956	89	.	56913959	56916779	0	2	11076	0,1744	4.36921	11.2961	8.91191
chr1	56995565	56996235	MII_peak_957	83	.	56995565	56996235	0	1	670	0	4.34191	10.7896	8.37645
chr1	57010519	57011351	MII_peak_958	29	.	57010519	57011351	0	1	832	0	2.90047	4.9577	2.92622
chr1	57013415	57013881	MII_peak_959	13	.	57013415	57013881	0	1	466	0	2.33046	3.15007	1.35382
chr1	57041605	57042430	MII_peak_960	25	.	57041605	57042430	0	1	825	0	2.76078	4.51692	2.54339
chr1	57158505	57159251	MII_peak_961	17	.	57158505	57159251	0	1	746	0	2.49891	3.66519	1.79437
chr1	57261073	57262042	MII_peak_962	13	.	57261073	57262042	0	2	1,1	0,968	2.33046	3.15007	1.35382
chr1	57509533	57510133	MII_peak_963	27	.	57509533	57510133	0	1	600	0	2.82818	4.73338	2.73225
chr1	57576823	57577857	MII_peak_964	154	.	57576823	57577857	0	2	1,1	0,1033	5.72892	18.1218	15.4951
chr1	57699206	57699634	MII_peak_965	16	.	57699206	57699634	0	1	428	0	2.45116	3.50953	1.65703
chr1	57715651	57716206	MII_peak_966	23	.	57715651	57716206	0	1	555	0	2.7207	4.36175	2.39759
chr1	57868827	57870430	MII_peak_967	134	.	57868827	57870430	0	2	1462	0,1141	5.22646	15.964	13.4549
chr1	57881075	57881661	MII_peak_968	19	.	57881075	57881661	0	2	1,1	0,585	2.58236	3.90753	1.99611
chr1	57993797	57996932	MII_peak_969	61	.	57993797	57996932	0	2	1167867	0,2268	3.69022	8.33816	6.11738
chr1	58015116	58015577	MII_peak_970	21	.	58015116	58015577	0	1	461	0	2.62482	4.05914	2.13514
chr1	58018068	58021419	MII_peak_971	64	.	58018068	58021419	0	1	3351	0	3.74769	8.66075	6.4395
chr1	58139298	58142754	MII_peak_972	23	.	58139298	58142754	0	2	1035845	0,2611	2.69764	4.30013	2.34854
chr1	58173553	58176076	MII_peak_973	17	.	58173553	58176076	0	2	1,1	0,2522	2.50253	3.66498	1.78927
chr1	58194046	58194827	MII_peak_974	21	.	58194046	58194827	0	1	781	0	2.62902	4.07379	2.14828
chr1	58201464	58202417	MII_peak_975	13	.	58201464	58202417	0	2	1,1	0,952	2.33046	3.15007	1.35382
chr1	58217687	58220471	MII_peak_976	28	.	58217687	58220471	0	2	1,1	0,2783	2.86135	4.86127	2.85185
chr1	58226248	58227431	MII_peak_977	17	.	58226248	58227431	0	2	1,1	0,1182	2.49786	3.64849	1.77419
chr1	58229993	58231882	MII_peak_978	33	.	58229993	58231882	0	2	1,1	0,1888	3.02114	5.43647	3.37529
chr1	58236436	58237350	MII_peak_979	164	.	58236436	58237350	0	1	914	0	6.03723	19.1304	16.4028
chr1	58334713	58335248	MII_peak_980	24	.	58334713	58335248	0	1	535	0	2.74517	4.45202	2.48116
chr1	58354267	58356300	MII_peak_981	17	.	58354267	58356300	0	2	1,1	0,2032	2.47091	3.56542	1.70282
chr1	58377336	58379017	MII_peak_982	13	.	58377336	58379017	0	2	1,1	0,1680	2.34288	3.18654	1.38434
chr1	58382171	58384613	MII_peak_983	22	.	58382171	58384613	0	2	679508	0,1934	2.67949	4.23566	2.28973
chr1	58389920	58390522	MII_peak_984	14	.	58389920	58390522	0	1	602	0	2.35579	3.22443	1.41605
chr1	58400187	58402433	MII_peak_985	28	.	58400187	58402433	0	2	1724	0,1522	2.85333	4.86572	2.86586
chr1	58506034	58509743	MII_peak_986	38	.	58506034	58509743	0	2	1360550	0,3159	3.13471	5.93783	3.8578
chr1	58530008	58530680	MII_peak_987	14	.	58530008	58530680	0	1	672	0	2.37458	3.27991	1.46262
chr1	58536079	58537460	MII_peak_988	18	.	58536079	58537460	0	2	1,1	0,1380	2.51468	3.71095	1.83248
chr1	58540198	58542105	MII_peak_989	15	.	58540198	58542105	0	2	1037,1	0,1906	2.41928	3.41413	1.57634
chr1	58551500	58557689	MII_peak_990	35	.	58551500	58557689	0	3	11887744	0,949,5445	3.0361	5.61272	3.56382
chr1	58574893	58581919	MII_peak_991	84	.	58574893	58581919	0	4	1,502,1664,1	0,1166,2370,7025	4.21993	10.7507	8.41365
chr1	58590635	58591641	MII_peak_992	13	.	58590635	58591641	0	2	1,1	0,1005	2.33811	3.17284	1.37302
chr1	58622269	58623306	MII_peak_993	14	.	58622269	58623306	0	2	1,1	0,1036	2.36745	3.25866	1.44469
chr1	58625086	58626313	MII_peak_994	35	.	58625086	58626313	0	1	1227	0	3.08449	5.64232	3.55503
chr1	58637457	58638320	MII_peak_995	17	.	58637457	58638320	0	1	863	0	2.4755	3.59121	1.73011
chr1	58659522	58662254	MII_peak_996	64	.	58659522	58662254	0	2	632643	0,2089	3.7873	8.68707	6.43575
chr1	58684021	58684485	MII_peak_997	58	.	58684021	58684485	0	1	464	0	3.73067	8.13162	5.86203
chr1	58723928	58724447	MII_peak_998	14	.	58723928	58724447	0	1	519	0	2.35402	3.21924	1.4117
chr1	58747405	58748836	MII_peak_999	77	.	58747405	58748836	0	2	916,1	0,1430	4.13604	10.0559	7.70769
chr1	58763937	58765671	MII_peak_1000	14	.	58763937	58765671	0	2	820,1	0,1733	2.37112	3.27039	1.45495
chr1	58808722	58809389	MII_peak_1001	14	.	58808722	58809389	0	1	667	0	2.38116	3.29959	1.47927
chr1	58853442	58854072	MII_peak_1002	57	.	58853442	58854072	0	1	630	0	3.71782	8.0522	5.78153
chr1	58867764	58868642	MII_peak_1003	18	.	58867764	58868642	0	1	878	0	2.52374	3.73139	1.84678
chr1	58888142	58889508	MII_peak_1004	17	.	58888142	58889508	0	2	512,1	0,1365	2.47724	3.60615	1.74686
chr1	58968937	58969365	MII_peak_1005	18	.	58968937	58969365	0	1	428	0	2.53075	3.75	1.86146
chr1	59098403	59098868	MII_peak_1006	18	.	59098403	59098868	0	1	465	0	2.50776	3.69648	1.82291
chr1	59119437	59120534	MII_peak_1007	64	.	59119437	59120534	0	1	1097	0	3.8233	8.68244	6.40298
chr1	59123606	59125670	MII_peak_1008	30	.	59123606	59125670	0	2	832,1	0,2063	2.90779	5.06139	3.04182
chr1	59199475	59200014	MII_peak_1009	20	.	59199475	59200014	0	1	539	0	2.60486	3.99556	2.07959
chr1	59276017	59276665	MII_peak_1010	15	.	59276017	59276665	0	2	1,1	0,647	2.39704	3.34553	1.51738
chr1	59386548	59390159	MII_peak_1011	19	.	59386548	59390159	0	2	11117	0,2494	2.57188	3.89143	1.989
chr1	59484519	59485243	MII_peak_1012	1220	.	59484519	59485243	0	1	724	0	20.2598	125.463	122.083
chr1	59579473	59580134	MII_peak_1013	15	.	59579473	59580134	0	2	1,1	0,660	2.40537	3.36996	1.53783
chr1	59587113	59587688	MII_peak_1014	25	.	59587113	59587688	0	1	575	0	2.74605	4.47496	2.50855
chr1	59654501	59656214	MII_peak_1015	13	.	59654501	59656214	0	2	1,1	0,1712	2.34011	3.17852	1.37769
chr1	59687385	59688572	MII_peak_1016	63	.	59687385	59688572	0	1	1187	0	3.85806	8.67432	6.37164
chr1	59696292	59697732	MII_peak_1017	116	.	59696292	59697732	0	1	1440	0	4.70692	14.0463	11.6939
chr1	59746027	59747080	MII_peak_1018	22	.	59746027	59747080	0	2	1,1	0,1052	2.66537	4.17483	2.2306
chr1	59748901	59750903	MII_peak_1019	24	.	59748901	59750903	0	2	432,1	0,2001	2.72628	4.37807	2.41147
chr1	59754801	59755246	MII_peak_1020	13	.	59754801	59755246	0	1	445	0	2.33988	3.17773	1.37697
chr1	59764776	59765598	MII_peak_1021	13	.	59764776	59765598	0	2	1,1	0,821	2.34606	3.19588	1.39216
chr1	59769908	59770511	MII_peak_1022	22	.	59769908	59770511	0	1	603	0	2.67178	4.23117	2.29368
chr1	59890486	59891166	MII_peak_1023	19	.	59890486	59891166	0	1	680	0	2.57639	3.89502	1.9879
chr1	59912112	59912750	MII_peak_1024	26	.	59912112	59912750	0	1	638	0	2.8141	4.69062	2.69564
chr1	59969743	59970265	MII_peak_1025	32	.	59969743	59970265	0	1	522	0	2.98481	5.28739	3.23602
chr1	60149780	60150440	MII_peak_1026	59	.	60149780	60150440	0	1	660	0	3.74765	8.21487	5.94233
chr1	60160984	60162209	MII_peak_1027	220	.	60160984	60162209	0	1	1225	0	6.68702	24.7273	22.0719
chr1	60207505	60213294	MII_peak_1028	62	.	60207505	60213294	0	2	451827	0,4962	3.71708	8.46239	6.23771
chr1	60435800	60436517	MII_peak_1029	24	.	60435800	60436517	0	1	717	0	2.74108	4.4531	2.48669
chr1	60499045	60502597	MII_peak_1030	23	.	60499045	60502597	0	3	1,1045,1	0,481,3551	2.69453	4.31749	2.373
chr1	60545061	60546439	MII_peak_1031	28	.	60545061	60546439	0	1	1378	0	2.84741	4.84663	2.84932
chr1	60600762	60601249	MII_peak_1032	28	.	60600762	60601249	0	1	487	0	2.86197	4.89472	2.8911
chr1	60664204	60666482	MII_peak_1033	14	.	60664204	60666482	0	2	1542	0,1736	2.37127	3.27038	1.45474
chr1	60678350	60679935	MII_peak_1034	31	.	60678350	60679935	0	1	1585	0	2.93685	5.13469	3.10146
chr1	60784670	60785416	MII_peak_1035	102	.	60784670	60785416	0	1	746	0	4.76646	12.7863	10.2876
chr1	60855004	60855526	MII_peak_1036	70	.	60855004	60855526	0	1	522	0	3.98104	9.31938	7.00301
chr1	61048418	61049128	MII_peak_1037	68	.	61048418	61049128	0	1	710	0	3.98171	9.1952	6.86386
chr1	61064383	61064867	MII_peak_1038	42	.	61064383	61064867	0	1	484	0	3.27317	6.39919	4.26249
chr1	61177838	61180306	MII_peak_1039	22	.	61177838	61180306	0	2	760767	0,1701	2.64511	4.13524	2.20594
chr1	61182712	61183667	MII_peak_1040	15	.	61182712	61183667	0	2	1,1	0,954	2.42116	3.41633	1.57664
chr1	61190670	61191849	MII_peak_1041	13	.	61190670	61191849	0	2	1,1	0,1178	2.33046	3.15007	1.35382
chr1	61208991	61209685	MII_peak_1042	227	.	61208991	61209685	0	1	694	0	7.14824	25.5972	22.743
chr1	61622907	61625739	MII_peak_1043	15	.	61622907	61625739	0	2	1,1	0,2831	2.40832	3.37863	1.54508
chr1	61668995	61669715	MII_peak_1044	13	.	61668995	61669715	0	2	1,1	0,719	2.34326	3.18766	1.38528
chr1	62064958	62068424	MII_peak_1045	58	.	62064958	62068424	0	2	9311138	0,2328	3.64748	8.09557	5.88092
chr1	62273220	62273795	MII_peak_1046	81	.	62273220	62273795	0	1	575	0	4.25504	10.5064	8.12064
chr1	62324034	62325359	MII_peak_1047	174	.	62324034	62325359	0	1	1325	0	6.13658	20.1732	17.4699
chr1	62481623	62483223	MII_peak_1048	60	.	62481623	62483223	0	1	1600	0	3.66391	8.23235	6.02122
chr1	62546363	62547017	MII_peak_1049	25	.	62546363	62547017	0	1	654	0	2.78158	4.5738	2.58878
chr1	62551731	62553549	MII_peak_1050	668	.	62551731	62553549	0	1	1818	0	12.1491	69.5789	66.8404
chr1	62728827	62730266	MII_peak_1051	30	.	62728827	62730266	0	2	1,1	0,1438	2.92772	5.08894	3.05635
chr1	62967334	62967788	MII_peak_1052	32	.	62967334	62967788	0	1	454	0	2.9787	5.31984	3.2789
chr1	62991808	62992496	MII_peak_1053	66	.	62991808	62992496	0	1	688	0	3.9341	9.00061	6.67951
chr1	62995395	62996009	MII_peak_1054	59	.	62995395	62996009	0	1	614	0	3.70732	8.20164	5.95485
chr1	63021229	63021960	MII_peak_1055	35	.	63021229	63021960	0	1	731	0	3.07555	5.59514	3.51013
chr1	63024903	63028514	MII_peak_1056	147	.	63024903	63028514	0	2	12120	0,1491	5.7014	17.4221	14.7512
chr1	63150569	63151892	MII_peak_1057	70	.	63150569	63151892	0	1	1323	0	3.94713	9.3267	7.02766
chr1	63443401	63443860	MII_peak_1058	117	.	63443401	63443860	0	1	459	0	5.05368	14.2525	11.7049
chr1	63479175	63480948	MII_peak_1059	152	.	63479175	63480948	0	1	1773	0	5.56849	17.7781	15.2223
chr1	63550103	63550599	MII_peak_1060	25	.	63550103	63550599	0	1	496	0	2.75165	4.47582	2.50285
chr1	63604241	63604840	MII_peak_1061	52	.	63604241	63604840	0	1	599	0	3.57239	7.44379	5.20838
chr1	63631862	63632595	MII_peak_1062	48	.	63631862	63632595	0	1	733	0	3.4262	7.02566	4.8545
chr1	63788416	63788935	MII_peak_1063	54	.	63788416	63788935	0	1	519	0	3.56497	7.6477	5.44322
chr1	63940272	63943369	MII_peak_1064	15	.	63940272	63943369	0	2	1,1	0,3096	2.40007	3.35647	1.52751
chr1	64002555	64003376	MII_peak_1065	50	.	64002555	64003376	0	1	821	0	3.49828	7.2485	5.04717
chr1	64026898	64027635	MII_peak_1066	35	.	64026898	64027635	0	1	737	0	3.07603	5.63721	3.55948
chr1	64036843	64037397	MII_peak_1067	36	.	64036843	64037397	0	1	554	0	3.121	5.75489	3.6539
chr1	64048842	64049350	MII_peak_1068	40	.	64048842	64049350	0	1	508	0	3.22573	6.21721	4.09719
chr1	64093556	64094408	MII_peak_1069	108	.	64093556	64094408	0	1	852	0	4.83336	13.3862	10.8996
chr1	64097250	64097950	MII_peak_1070	49	.	64097250	64097950	0	1	700	0	3.48887	7.14113	4.93259
chr1	64213259	64213709	MII_peak_1071	18	.	64213259	64213709	0	1	450	0	2.51129	3.69124	1.81151
chr1	64275878	64281067	MII_peak_1072	38	.	64275878	64281067	0	2	2653678	0,4511	3.1315	5.89966	3.8131
chr1	64295524	64296494	MII_peak_1073	40	.	64295524	64296494	0	1	970	0	3.214	6.13817	4.01367
chr1	64301387	64303891	MII_peak_1074	19	.	64301387	64303891	0	2	504963	0,1541	2.56068	3.87819	1.98641
chr1	64346391	64347121	MII_peak_1075	13	.	64346391	64347121	0	2	1,1	0,729	2.33158	3.15335	1.35657
chr1	64508457	64509201	MII_peak_1076	32	.	64508457	64509201	0	1	744	0	3.00982	5.35997	3.2955
chr1	64545828	64546420	MII_peak_1077	57	.	64545828	64546420	0	1	592	0	3.69673	8.01975	5.76233
chr1	64870146	64872095	MII_peak_1078	17	.	64870146	64872095	0	2	1,1	0,1948	2.49775	3.65465	1.78234
chr1	64922583	64923855	MII_peak_1079	154	.	64922583	64923855	0	1	1272	0	5.56913	17.9563	15.4143
chr1	64962147	64963830	MII_peak_1080	19	.	64962147	64963830	0	2	1,1	0,1682	2.54657	3.81469	1.92394
chr1	65027794	65029663	MII_peak_1081	13	.	65027794	65029663	0	2	1,1	0,1868	2.33046	3.15007	1.35382
chr1	65036516	65037033	MII_peak_1082	22	.	65036516	65037033	0	1	517	0	2.66255	4.19433	2.25867
chr1	65131144	65137692	MII_peak_1083	23	.	65131144	65137692	0	3	115843286	0,1170,3262	2.7141	4.35684	2.39945
chr1	65172029	65172593	MII_peak_1084	13	.	65172029	65172593	0	2	1,1	0,563	2.33046	3.15007	1.35382
chr1	65259000	65259673	MII_peak_1085	23	.	65259000	65259673	0	1	673	0	2.67545	4.26412	2.32983
chr1	65331542	65332085	MII_peak_1086	79	.	65331542	65332085	0	1	543	0	4.24584	10.3696	7.98086
chr1	65452102	65452928	MII_peak_1087	29	.	65452102	65452928	0	1	826	0	2.90057	4.95343	2.92084
chr1	65564465	65566362	MII_peak_1088	53	.	65564465	65566362	0	1	1897	0	3.55598	7.56069	5.35229
chr1	65569107	65571324	MII_peak_1089	17	.	65569107	65571324	0	2	1,1	0,2216	2.49249	3.63737	1.76702
chr1	65608608	65610015	MII_peak_1090	13	.	65608608	65610015	0	2	1,1	0,1406	2.33046	3.15007	1.35382
chr1	65615882	65616981	MII_peak_1091	15	.	65615882	65616981	0	1	1099	0	2.40748	3.37899	1.54671
chr1	65619428	65620496	MII_peak_1092	23	.	65619428	65620496	0	1	1068	0	2.6893	4.29266	2.34851
chr1	65655170	65655677	MII_peak_1093	16	.	65655170	65655677	0	1	507	0	2.44589	3.50237	1.65481
chr1	65671852	65672299	MII_peak_1094	64	.	65671852	65672299	0	1	447	0	3.76422	8.67087	6.43792
chr1	65696263	65697006	MII_peak_1095	15	.	65696263	65697006	0	1	743	0	2.40305	3.36482	1.5343
chr1	65699444	65700826	MII_peak_1096	23	.	65699444	65700826	0	2	1,1	0,1381	2.69937	4.2924	2.33669
chr1	65713923	65715817	MII_peak_1097	16	.	65713923	65715817	0	2	1627	0,1267	2.45643	3.52845	1.67448
chr1	65754168	65756404	MII_peak_1098	24	.	65754168	65756404	0	2	561777	0,1459	2.72693	4.39207	2.42795
chr1	65758947	65761193	MII_peak_1099	24	.	65758947	65761193	0	2	931,1	0,2245	2.74258	4.43969	2.46874
chr1	65768852	65769348	MII_peak_1100	25	.	65768852	65769348	0	1	496	0	2.77226	4.54523	2.56476
chr1	65779254	65780770	MII_peak_1101	15	.	65779254	65780770	0	2	1831	0,685	2.41902	3.41484	1.57762
chr1	65841833	65842503	MII_peak_1102	49	.	65841833	65842503	0	1	670	0	3.47873	7.13472	4.93183
chr1	65845906	65846344	MII_peak_1103	13	.	65845906	65846344	0	1	438	0	2.33046	3.15007	1.35382
chr1	65851551	65855997	MII_peak_1104	22	.	65851551	65855997	0	3	870458449	0,2040,3997	2.66601	4.2158	2.28031
chr1	65858039	65858702	MII_peak_1105	21	.	65858039	65858702	0	1	663	0	2.61582	4.03204	2.1121
chr1	65874874	65875421	MII_peak_1106	13	.	65874874	65875421	0	2	1,1	0,546	2.33046	3.15007	1.35382
chr1	65882958	65883499	MII_peak_1107	19	.	65882958	65883499	0	1	541	0	2.55342	3.83855	1.94529
chr1	65937759	65939042	MII_peak_1108	17	.	65937759	65939042	0	2	1,1	0,1282	2.49411	3.64411	1.77357
chr1	65946899	65947342	MII_peak_1109	84	.	65946899	65947342	0	1	443	0	4.37947	10.9053	8.47822
chr1	65998186	65998894	MII_peak_1110	62	.	65998186	65998894	0	1	708	0	3.75855	8.46726	6.21713
chr1	66008615	66009305	MII_peak_1111	34	.	66008615	66009305	0	1	690	0	3.06409	5.53886	3.45362
chr1	66223410	66223864	MII_peak_1112	38	.	66223410	66223864	0	1	454	0	3.1866	5.96219	3.83555
chr1	66525537	66526383	MII_peak_1113	65	.	66525537	66526383	0	1	846	0	3.86403	8.83279	6.54815
chr1	66561814	66562407	MII_peak_1114	36	.	66561814	66562407	0	1	593	0	3.11897	5.77162	3.67683
chr1	66958106	66958569	MII_peak_1115	43	.	66958106	66958569	0	1	463	0	3.29265	6.45347	4.31106
chr1	67085055	67085590	MII_peak_1116	69	.	67085055	67085590	0	1	535	0	3.99507	9.2926	6.96335
chr1	67087784	67088530	MII_peak_1117	58	.	67087784	67088530	0	1	746	0	3.67422	8.11732	5.88522
chr1	67154360	67155731	MII_peak_1118	36	.	67154360	67155731	0	1	1371	0	3.11362	5.7576	3.66464
chr1	67175416	67176365	MII_peak_1119	29	.	67175416	67176365	0	1	949	0	2.88525	4.97396	2.96266
chr1	67610215	67610714	MII_peak_1120	26	.	67610215	67610714	0	1	499	0	2.78942	4.60097	2.61413
chr1	67672456	67673346	MII_peak_1121	42	.	67672456	67673346	0	1	890	0	3.20152	6.29148	4.20365
chr1	67736327	67738589	MII_peak_1122	39	.	67736327	67738589	0	2	613,1	0,2261	3.16351	6.08549	3.99714
chr1	67742710	67743938	MII_peak_1123	77	.	67742710	67743938	0	1	1228	0	4.03817	10.0343	7.75524
chr1	67757321	67758825	MII_peak_1124	19	.	67757321	67758825	0	2	1,1	0,1503	2.56933	3.87629	1.97308
chr1	67836544	67837134	MII_peak_1125	61	.	67836544	67837134	0	1	590	0	3.76191	8.41973	6.16176
chr1	67910297	67910732	MII_peak_1126	28	.	67910297	67910732	0	1	435	0	2.85701	4.85295	2.84649
chr1	68199399	68199930	MII_peak_1127	19	.	68199399	68199930	0	1	531	0	2.5653	3.85777	1.95455
chr1	68288954	68291155	MII_peak_1128	47	.	68288954	68291155	0	2	1726	0,1475	3.38056	6.88246	4.72494
chr1	68552601	68553652	MII_peak_1129	42	.	68552601	68553652	0	1	1051	0	3.24003	6.40468	4.2961
chr1	68601212	68601653	MII_peak_1130	44	.	68601212	68601653	0	1	441	0	3.31752	6.56566	4.41754
chr1	68708928	68709453	MII_peak_1131	57	.	68708928	68709453	0	1	525	0	3.71288	8.04281	5.77479
chr1	68801557	68802215	MII_peak_1132	34	.	68801557	68802215	0	1	658	0	3.06385	5.55291	3.47055
chr1	68891296	68891877	MII_peak_1133	107	.	68891296	68891877	0	1	581	0	4.86147	13.294	10.781
chr1	69007917	69009473	MII_peak_1134	51	.	69007917	69009473	0	2	1662	0,894	3.48185	7.30808	5.12591
chr1	69131515	69132001	MII_peak_1135	22	.	69131515	69132001	0	1	486	0	2.65718	4.17447	2.24045
chr1	69184872	69185522	MII_peak_1136	38	.	69184872	69185522	0	1	650	0	3.18837	6.01405	3.89449
chr1	69192423	69193393	MII_peak_1137	75	.	69192423	69193393	0	1	970	0	4.09116	9.85406	7.52074
chr1	69211552	69212144	MII_peak_1138	41	.	69211552	69212144	0	1	592	0	3.26596	6.2577	4.10757
chr1	69411552	69414007	MII_peak_1139	44	.	69411552	69414007	0	2	796,1	0,2454	3.28833	6.57599	4.45254
chr1	69465931	69466941	MII_peak_1140	68	.	69465931	69466941	0	1	1010	0	3.97035	9.13467	6.80306
chr1	69559846	69561597	MII_peak_1141	21	.	69559846	69561597	0	2	1583	0,1168	2.61893	4.03589	2.11301
chr1	69744105	69744975	MII_peak_1142	83	.	69744105	69744975	0	1	870	0	4.32091	10.7204	8.3152
chr1	70057110	70057633	MII_peak_1143	15	.	70057110	70057633	0	1	523	0	2.40534	3.37061	1.53871
chr1	70212860	70217764	MII_peak_1144	42	.	70212860	70217764	0	1	4904	0	3.26521	6.39687	4.26712
chr1	70248714	70249137	MII_peak_1145	24	.	70248714	70249137	0	1	423	0	2.73117	4.39253	2.42357
chr1	70284607	70289092	MII_peak_1146	17	.	70284607	70289092	0	3	18521168	0,1850,3317	2.48484	3.61411	1.74719
chr1	70304060	70305223	MII_peak_1147	14	.	70304060	70305223	0	2	1492	0,671	2.37384	3.27979	1.46347
chr1	70307783	70308499	MII_peak_1148	26	.	70307783	70308499	0	1	716	0	2.8154	4.67489	2.67519
chr1	70311876	70312460	MII_peak_1149	18	.	70311876	70312460	0	1	584	0	2.53096	3.75446	1.86694
chr1	70404738	70405715	MII_peak_1150	137	.	70404738	70405715	0	1	977	0	5.4813	16.4025	13.7778
chr1	70558508	70560300	MII_peak_1151	68	.	70558508	70560300	0	2	1963	0,829	3.92604	9.18196	6.88742
chr1	70936029	70936720	MII_peak_1152	49	.	70936029	70936720	0	1	691	0	3.49298	7.17579	4.96896
chr1	70956063	70959064	MII_peak_1153	19	.	70956063	70959064	0	2	449,1	0,3000	2.56268	3.85216	1.95084
chr1	70964465	70967659	MII_peak_1154	184	.	70964465	70967659	0	2	11722	0,1472	6.08065	21.0291	18.4308
chr1	70992415	70993141	MII_peak_1155	26	.	70992415	70993141	0	1	726	0	2.78408	4.60425	2.62351
chr1	71081777	71082221	MII_peak_1156	28	.	71081777	71082221	0	1	444	0	2.84259	4.80227	2.80053
chr1	71178979	71179587	MII_peak_1157	21	.	71178979	71179587	0	1	608	0	2.61921	4.0428	2.12129
chr1	71189537	71190279	MII_peak_1158	22	.	71189537	71190279	0	1	742	0	2.66868	4.20118	2.25983
chr1	71210754	71211188	MII_peak_1159	39	.	71210754	71211188	0	1	434	0	3.1992	6.06811	3.94822
chr1	71301579	71302782	MII_peak_1160	61	.	71301579	71302782	0	1	1203	0	3.73424	8.36273	6.11563
chr1	71439992	71449073	MII_peak_1161	51	.	71439992	71449073	0	2	7569600	0,8481	3.50645	7.34709	5.15162
chr1	71539781	71540354	MII_peak_1162	13	.	71539781	71540354	0	1	573	0	2.33046	3.15007	1.35382
chr1	71545908	71546939	MII_peak_1163	267	.	71545908	71546939	0	1	1031	0	7.69376	29.6446	26.7921
chr1	71612780	71614536	MII_peak_1164	42	.	71612780	71614536	0	2	1,1	0,1755	3.29102	6.44077	4.29808
chr1	71673994	71674627	MII_peak_1165	13	.	71673994	71674627	0	2	1,1	0,632	2.33046	3.15007	1.35382
chr1	71689605	71693479	MII_peak_1166	243	.	71689605	71693479	0	2	782753	0,3121	6.63372	26.8616	24.3854
chr1	71695204	71697682	MII_peak_1167	70	.	71695204	71697682	0	1	2478	0	3.88471	9.2923	7.03844
chr1	71716518	71717031	MII_peak_1168	26	.	71716518	71717031	0	1	513	0	2.80877	4.65709	2.66084
chr1	71722361	71724492	MII_peak_1169	43	.	71722361	71724492	0	1	2131	0	3.27014	6.44071	4.31128
chr1	71765733	71768423	MII_peak_1170	16	.	71765733	71768423	0	3	1533464	0,1169,2226	2.43163	3.45575	1.61366
chr1	71811889	71812539	MII_peak_1171	13	.	71811889	71812539	0	2	1,1	0,649	2.33046	3.15007	1.35382
chr1	71818794	71820212	MII_peak_1172	293	.	71818794	71820212	0	1	1418	0	7.81757	32.1016	29.3523
chr1	71823682	71825221	MII_peak_1173	1125	.	71823682	71825221	0	1	1539	0	17.5442	115.499	112.532
chr1	71842452	71844437	MII_peak_1174	14	.	71842452	71844437	0	2	11138	0,847	2.36103	3.24049	1.42981
chr1	71848691	71849794	MII_peak_1175	18	.	71848691	71849794	0	1	1103	0	2.51391	3.70684	1.8282
chr1	71880703	71886068	MII_peak_1176	27	.	71880703	71886068	0	3	12476721302	0,2765,4063	2.82652	4.74542	2.74825
chr1	71887745	71895686	MII_peak_1177	31	.	71887745	71895686	0	4	1,1587,1100,1	0,1543,5337,7940	2.91958	5.16696	3.15454
chr1	71967341	71970645	MII_peak_1178	26	.	71967341	71970645	0	2	1232644	0,2660	2.79866	4.67626	2.69422
chr1	71989185	71990320	MII_peak_1179	13	.	71989185	71990320	0	2	1,1	0,1134	2.33046	3.15007	1.35382
chr1	71992144	71998261	MII_peak_1180	28	.	71992144	71998261	0	3	118273039	0,734,3078	2.84253	4.82227	2.82341
chr1	72000403	72001314	MII_peak_1181	23	.	72000403	72001314	0	1	911	0	2.68873	4.2873	2.3428
chr1	72035480	72038195	MII_peak_1182	20	.	72035480	72038195	0	2	1599	0,2116	2.58514	3.93556	2.02826
chr1	72049968	72054999	MII_peak_1183	58	.	72049968	72054999	0	3	554912940	0,2624,4091	3.64252	8.05511	5.83576
chr1	72077423	72078227	MII_peak_1184	27	.	72077423	72078227	0	1	804	0	2.84367	4.80042	2.79747
chr1	72142905	72144574	MII_peak_1185	35	.	72142905	72144574	0	2	1656	0,1013	3.06761	5.59564	3.51852
chr1	72290177	72291298	MII_peak_1186	13	.	72290177	72291298	0	2	1,1	0,1120	2.33046	3.15007	1.35382
chr1	72293544	72294023	MII_peak_1187	26	.	72293544	72294023	0	1	479	0	2.79343	4.63367	2.65004
chr1	72327457	72327911	MII_peak_1188	43	.	72327457	72327911	0	1	454	0	3.31969	6.50388	4.34448
chr1	72396742	72398016	MII_peak_1189	17	.	72396742	72398016	0	1	1274	0	2.47828	3.60645	1.74588
chr1	72408984	72409518	MII_peak_1190	13	.	72408984	72409518	0	2	1,1	0,533	2.3478	3.20097	1.39642
chr1	72446448	72448197	MII_peak_1191	15	.	72446448	72448197	0	2	502,1	0,1748	2.41899	3.41468	1.57746
chr1	72493849	72494423	MII_peak_1192	65	.	72493849	72494423	0	1	574	0	3.88023	8.83283	6.53113
chr1	72509313	72509911	MII_peak_1193	13	.	72509313	72509911	0	2	1,1	0,597	2.33046	3.15007	1.35382
chr1	72514559	72515322	MII_peak_1194	35	.	72514559	72515322	0	1	763	0	3.06743	5.63854	3.5683
chr1	72610738	72614927	MII_peak_1195	27	.	72610738	72614927	0	3	1,801,1	0,1413,4188	2.78606	4.73496	2.77648
chr1	72790008	72792166	MII_peak_1196	108	.	72790008	72792166	0	2	1774	0,1384	4.71364	13.2651	10.8415
chr1	72832995	72837504	MII_peak_1197	19	.	72832995	72837504	0	3	1,882,1	0,932,4508	2.56137	3.86391	1.96742
chr1	72874806	72877423	MII_peak_1198	26	.	72874806	72877423	0	2	5171426	0,1191	2.78909	4.61895	2.63564
chr1	72880685	72882582	MII_peak_1199	39	.	72880685	72882582	0	2	1837	0,1060	3.18339	6.03276	3.92107
chr1	72922749	72923580	MII_peak_1200	69	.	72922749	72923580	0	1	831	0	3.99687	9.24416	6.90723
chr1	72928715	72930561	MII_peak_1201	33	.	72928715	72930561	0	1	1846	0	2.98878	5.38648	3.34675
chr1	73054529	73055307	MII_peak_1202	53	.	73054529	73055307	0	1	778	0	3.53612	7.56953	5.37864
chr1	73068167	73068969	MII_peak_1203	16	.	73068167	73068969	0	1	802	0	2.45957	3.53219	1.67505
chr1	73088910	73091410	MII_peak_1204	23	.	73088910	73091410	0	2	11105	0,1395	2.70365	4.3337	2.38316
chr1	73093692	73101002	MII_peak_1205	58	.	73093692	73101002	0	3	3313,1206,1	0,4396,7309	3.63991	8.05366	5.83844
chr1	73104842	73107948	MII_peak_1206	23	.	73104842	73107948	0	2	915886	0,2220	2.67805	4.28583	2.35211
chr1	73127020	73127935	MII_peak_1207	29	.	73127020	73127935	0	2	1,1	0,914	2.91727	5.00866	2.97002
chr1	73145468	73148129	MII_peak_1208	23	.	73145468	73148129	0	2	12043	0,618	2.67989	4.25299	2.3108
chr1	73153064	73153504	MII_peak_1209	25	.	73153064	73153504	0	1	440	0	2.75712	4.50376	2.53111
chr1	73343495	73344420	MII_peak_1210	26	.	73343495	73344420	0	1	925	0	2.80274	4.64625	2.654
chr1	73355794	73356780	MII_peak_1211	18	.	73355794	73356780	0	1	986	0	2.54653	3.79558	1.89925
chr1	73370944	73372678	MII_peak_1212	25	.	73370944	73372678	0	2	992,1	0,1733	2.746	4.48769	2.52339
chr1	73395177	73396829	MII_peak_1213	19	.	73395177	73396829	0	2	556498	0,1154	2.54594	3.81417	1.92377
chr1	73452696	73453250	MII_peak_1214	14	.	73452696	73453250	0	1	554	0	2.3789	3.29408	1.47517
chr1	73467567	73468108	MII_peak_1215	17	.	73467567	73468108	0	1	541	0	2.50576	3.67215	1.79419
chr1	73475420	73476290	MII_peak_1216	131	.	73475420	73476290	0	1	870	0	5.20113	15.6727	13.1567
chr1	73717176	73717902	MII_peak_1217	50	.	73717176	73717902	0	1	726	0	3.45877	7.20899	5.03041
chr1	73763068	73764252	MII_peak_1218	14	.	73763068	73764252	0	2	1,1	0,1183	2.35735	3.22921	1.42014
chr1	73824952	73826508	MII_peak_1219	75	.	73824952	73826508	0	1	1556	0	4.00172	9.85836	7.57719
chr1	73994550	73995045	MII_peak_1220	14	.	73994550	73995045	0	1	495	0	2.36303	3.24567	1.43383
chr1	74048064	74048588	MII_peak_1221	17	.	74048064	74048588	0	1	524	0	2.46773	3.56121	1.7017
chr1	74053935	74054466	MII_peak_1222	86	.	74053935	74054466	0	1	531	0	4.35997	11.0199	8.62029
chr1	74124854	74125772	MII_peak_1223	13	.	74124854	74125772	0	2	1,1	0,917	2.33046	3.15007	1.35382
chr1	74130180	74131363	MII_peak_1224	102	.	74130180	74131363	0	1	1183	0	4.5873	12.684	10.2871
chr1	74192828	74193612	MII_peak_1225	35	.	74192828	74193612	0	1	784	0	3.08336	5.62522	3.53662
chr1	74232353	74233245	MII_peak_1226	23	.	74232353	74233245	0	2	1,1	0,891	2.72182	4.35478	2.38756
chr1	74250140	74251028	MII_peak_1227	45	.	74250140	74251028	0	1	888	0	3.35828	6.69549	4.5324
chr1	74339747	74341321	MII_peak_1228	81	.	74339747	74341321	0	1	1574	0	4.22052	10.5439	8.18616
chr1	74492220	74492756	MII_peak_1229	24	.	74492220	74492756	0	1	536	0	2.74183	4.4181	2.44272
chr1	74537935	74541245	MII_peak_1230	40	.	74537935	74541245	0	2	12295	0,1015	3.2272	6.22283	4.09952
chr1	74582836	74583535	MII_peak_1231	18	.	74582836	74583535	0	1	699	0	2.51536	3.70219	1.82022
chr1	74588158	74588629	MII_peak_1232	14	.	74588158	74588629	0	1	471	0	2.35295	3.21667	1.40983
chr1	74608440	74610629	MII_peak_1233	13	.	74608440	74610629	0	2	1,1	0,2188	2.33046	3.15007	1.35382
chr1	74669527	74669982	MII_peak_1234	40	.	74669527	74669982	0	1	455	0	3.22167	6.12993	4.00033
chr1	74709837	74711526	MII_peak_1235	13	.	74709837	74711526	0	2	1,1	0,1688	2.33046	3.15007	1.35382
chr1	74726513	74727057	MII_peak_1236	17	.	74726513	74727057	0	1	544	0	2.47451	3.57293	1.70768
chr1	74730192	74732606	MII_peak_1237	35	.	74730192	74732606	0	1	2414	0	3.0587	5.59176	3.52165
chr1	74735234	74736284	MII_peak_1238	17	.	74735234	74736284	0	2	1,1	0,1049	2.47558	3.59678	1.73723
chr1	74842027	74842660	MII_peak_1239	13	.	74842027	74842660	0	2	1,1	0,632	2.33935	3.17618	1.37567
chr1	74844801	74848676	MII_peak_1240	39	.	74844801	74848676	0	3	11104472	0,672,3403	3.1778	6.0275	3.92034
chr1	74859923	74861857	MII_peak_1241	16	.	74859923	74861857	0	2	1442	0,1492	2.45488	3.51936	1.66474
chr1	74865277	74867085	MII_peak_1242	41	.	74865277	74867085	0	1	1808	0	3.25671	6.30707	4.17394
chr1	74940407	74940952	MII_peak_1243	17	.	74940407	74940952	0	1	545	0	2.47162	3.57445	1.71362
chr1	74956986	74959506	MII_peak_1244	21	.	74956986	74959506	0	2	1753	0,1767	2.61092	4.02915	2.1145
chr1	75005831	75010944	MII_peak_1245	98	.	75005831	75010944	0	3	902574757	0,2338,4356	4.6041	12.2873	9.84299
chr1	75026558	75027954	MII_peak_1246	15	.	75026558	75027954	0	2	1498	0,898	2.42282	3.42157	1.5812
chr1	75031185	75031718	MII_peak_1247	25	.	75031185	75031718	0	1	533	0	2.75631	4.48068	2.50328
chr1	75205752	75206223	MII_peak_1248	43	.	75205752	75206223	0	1	471	0	3.28858	6.46844	4.3315
chr1	75219317	75220542	MII_peak_1249	182	.	75219317	75220542	0	1	1225	0	6.1929	20.879	18.201
chr1	75297279	75300908	MII_peak_1250	42	.	75297279	75300908	0	1	3629	0	3.26972	6.41457	4.28395
chr1	75329643	75331061	MII_peak_1251	36	.	75329643	75331061	0	2	1564	0,854	3.07829	5.67644	3.6034
chr1	75333570	75336114	MII_peak_1252	52	.	75333570	75336114	0	1	2544	0	3.4637	7.41956	5.26156
chr1	75364085	75366276	MII_peak_1253	31	.	75364085	75366276	0	2	1484	0,1707	2.92093	5.13589	3.11706
chr1	75368636	75369224	MII_peak_1254	15	.	75368636	75369224	0	1	588	0	2.39399	3.33796	1.51171
chr1	75410511	75411496	MII_peak_1255	46	.	75410511	75411496	0	1	985	0	3.3673	6.78676	4.62985
chr1	75584084	75584660	MII_peak_1256	41	.	75584084	75584660	0	1	576	0	3.28043	6.31578	4.16186
chr1	75598302	75598758	MII_peak_1257	14	.	75598302	75598758	0	1	456	0	2.3646	3.25152	1.43929
chr1	75642086	75642763	MII_peak_1258	65	.	75642086	75642763	0	1	677	0	3.86943	8.85584	6.56723
chr1	75764541	75767826	MII_peak_1259	27	.	75764541	75767826	0	2	1,1	0,3284	2.80235	4.68822	2.70609
chr1	75796911	75800784	MII_peak_1260	56	.	75796911	75800784	0	2	888709	0,3164	3.51164	7.76871	5.61634
chr1	75806958	75809080	MII_peak_1261	90	.	75806958	75809080	0	2	683500	0,1622	4.33113	11.4063	9.06315
chr1	75883267	75883904	MII_peak_1262	61	.	75883267	75883904	0	1	637	0	3.81398	8.43765	6.14112
chr1	75890943	75891438	MII_peak_1263	13	.	75890943	75891438	0	1	495	0	2.33046	3.15007	1.35382
chr1	75922261	75923598	MII_peak_1264	14	.	75922261	75923598	0	2	1,1	0,1336	2.38481	3.30963	1.48734
chr1	75965378	75967042	MII_peak_1265	79	.	75965378	75967042	0	1	1664	0	4.11815	10.2524	7.93218
chr1	75974964	75975543	MII_peak_1266	13	.	75974964	75975543	0	1	579	0	2.34748	3.20004	1.39564
chr1	76088068	76091548	MII_peak_1267	34	.	76088068	76091548	0	1	3480	0	3.0288	5.50596	3.44869
chr1	76119714	76120177	MII_peak_1268	29	.	76119714	76120177	0	1	463	0	2.90112	4.98516	2.95955
chr1	76197734	76198669	MII_peak_1269	140	.	76197734	76198669	0	1	935	0	5.51512	16.6609	14.0376
chr1	76263277	76263737	MII_peak_1270	37	.	76263277	76263737	0	1	460	0	3.12911	5.80203	3.70214
chr1	76341420	76342666	MII_peak_1271	32	.	76341420	76342666	0	2	443,1	0,1245	2.97791	5.25596	3.20513
chr1	76372699	76373492	MII_peak_1272	23	.	76372699	76373492	0	1	793	0	2.68841	4.27906	2.33341
chr1	76539079	76539586	MII_peak_1273	56	.	76539079	76539586	0	1	507	0	3.66379	7.93231	5.68882
chr1	76946699	76947797	MII_peak_1274	33	.	76946699	76947797	0	2	1479	0,619	3.04069	5.457	3.38029
chr1	76994035	76994947	MII_peak_1275	19	.	76994035	76994947	0	1	912	0	2.55691	3.83315	1.93395
chr1	77051553	77052532	MII_peak_1276	99	.	77051553	77052532	0	1	979	0	4.68285	12.4127	9.93206
chr1	77087940	77088747	MII_peak_1277	13	.	77087940	77088747	0	2	1,1	0,806	2.33046	3.15007	1.35382
chr1	77198142	77199928	MII_peak_1278	127	.	77198142	77199928	0	2	1827	0,959	5.09163	15.1823	12.7015
chr1	77352896	77353353	MII_peak_1279	22	.	77352896	77353353	0	1	457	0	2.66489	4.17968	2.23733
chr1	77407218	77407639	MII_peak_1280	139	.	77407218	77407639	0	1	421	0	5.53672	16.5925	13.9511
chr1	77410061	77415149	MII_peak_1281	29	.	77410061	77415149	0	3	1,734,1	0,3170,5087	2.88694	4.97406	2.95959
chr1	77495956	77496558	MII_peak_1282	23	.	77495956	77496558	0	1	602	0	2.70245	4.32041	2.36834
chr1	77620151	77620572	MII_peak_1283	37	.	77620151	77620572	0	1	421	0	3.12678	5.80787	3.70929
chr1	77715390	77716392	MII_peak_1284	14	.	77715390	77716392	0	1	1002	0	2.37679	3.28854	1.47084
chr1	77883701	77886466	MII_peak_1285	46	.	77883701	77886466	0	1	2765	0	3.36968	6.81208	4.65327
chr1	77948804	77950666	MII_peak_1286	13	.	77948804	77950666	0	2	1,1	0,1861	2.33936	3.1762	1.37569
chr1	77988036	77990197	MII_peak_1287	15	.	77988036	77990197	0	2	1516	0,1645	2.41684	3.40364	1.56602
chr1	78054440	78055273	MII_peak_1288	207	.	78054440	78055273	0	1	833	0	6.74258	23.5251	20.7379
chr1	78060962	78061822	MII_peak_1289	19	.	78060962	78061822	0	1	860	0	2.56533	3.88228	1.98569
chr1	78136612	78137638	MII_peak_1290	53	.	78136612	78137638	0	1	1026	0	3.57444	7.54647	5.32287
chr1	78142245	78142761	MII_peak_1291	19	.	78142245	78142761	0	1	516	0	2.56405	3.85457	1.95214
chr1	78155228	78156985	MII_peak_1292	25	.	78155228	78156985	0	2	1441	0,1316	2.75634	4.50451	2.53325
chr1	78159637	78160148	MII_peak_1293	23	.	78159637	78160148	0	1	511	0	2.69814	4.28731	2.33216
chr1	78361669	78362306	MII_peak_1294	15	.	78361669	78362306	0	1	637	0	2.41731	3.40988	1.57348
chr1	78397982	78398887	MII_peak_1295	32	.	78397982	78398887	0	1	905	0	2.99841	5.32439	3.26475
chr1	78450796	78452003	MII_peak_1296	36	.	78450796	78452003	0	1	1207	0	3.08717	5.68136	3.60223
chr1	78510725	78511455	MII_peak_1297	42	.	78510725	78511455	0	1	730	0	3.28062	6.43461	4.29905
chr1	78609564	78610547	MII_peak_1298	19	.	78609564	78610547	0	2	1,1	0,982	2.55542	3.84119	1.94622
chr1	78621820	78622371	MII_peak_1299	36	.	78621820	78622371	0	1	551	0	3.12832	5.79442	3.69354
chr1	78629755	78630513	MII_peak_1300	19	.	78629755	78630513	0	1	758	0	2.57324	3.88487	1.97892
chr1	78720835	78723099	MII_peak_1301	18	.	78720835	78723099	0	2	1,1	0,2263	2.52453	3.74068	1.85775
chr1	78726489	78727237	MII_peak_1302	14	.	78726489	78727237	0	1	748	0	2.37642	3.28499	1.46673
chr1	78768526	78769273	MII_peak_1303	19	.	78768526	78769273	0	1	747	0	2.56015	3.84671	1.94717
chr1	78827685	78830127	MII_peak_1304	22	.	78827685	78830127	0	2	553513	0,1929	2.66538	4.1844	2.2428
chr1	78865501	78866562	MII_peak_1305	15	.	78865501	78866562	0	2	1,1	0,1060	2.40675	3.37403	1.54124
chr1	78898838	78901256	MII_peak_1306	125	.	78898838	78901256	0	2	715592	0,1826	4.7761	14.8664	12.5466
chr1	78920131	78924971	MII_peak_1307	24	.	78920131	78924971	0	3	5291710709	0,1590,4131	2.69589	4.35875	2.42065
chr1	78982386	78983051	MII_peak_1308	13	.	78982386	78983051	0	2	1,1	0,664	2.33046	3.15007	1.35382
chr1	79011181	79012999	MII_peak_1309	32	.	79011181	79012999	0	2	1503	0,1315	2.97223	5.29169	3.25273
chr1	79076948	79077366	MII_peak_1310	49	.	79076948	79077366	0	1	418	0	3.46064	7.0925	4.9006
chr1	79084985	79086464	MII_peak_1311	121	.	79084985	79086464	0	1	1479	0	5.08455	14.6682	12.1362
chr1	79121834	79122588	MII_peak_1312	61	.	79121834	79122588	0	1	754	0	3.81205	8.4383	6.14261
chr1	79133446	79133962	MII_peak_1313	24	.	79133446	79133962	0	1	516	0	2.73806	4.44681	2.48282
chr1	79184303	79185415	MII_peak_1314	86	.	79184303	79185415	0	1	1112	0	4.40569	11.0712	8.64229
chr1	79246185	79247481	MII_peak_1315	75	.	79246185	79247481	0	2	1542	0,754	4.13024	9.94806	7.59586
chr1	79526222	79527176	MII_peak_1316	13	.	79526222	79527176	0	2	1,1	0,953	2.33046	3.15007	1.35382
chr1	79544214	79545400	MII_peak_1317	14	.	79544214	79545400	0	2	659,1	0,1185	2.35011	3.20776	1.4021
chr1	79555141	79555897	MII_peak_1318	14	.	79555141	79555897	0	2	1,1	0,755	2.38	3.2977	1.47839
chr1	79605925	79607327	MII_peak_1319	17	.	79605925	79607327	0	2	1,1	0,1401	2.468	3.56587	1.70735
chr1	79609936	79611454	MII_peak_1320	16	.	79609936	79611454	0	2	1577	0,941	2.43967	3.47446	1.62704
chr1	79675222	79677135	MII_peak_1321	15	.	79675222	79677135	0	2	1,1	0,1912	2.42875	3.43902	1.59581
chr1	79730567	79731175	MII_peak_1322	45	.	79730567	79731175	0	1	608	0	3.3807	6.7392	4.56292
chr1	79750139	79751925	MII_peak_1323	271	.	79750139	79751925	0	1	1786	0	7.30358	29.8108	27.1871
chr1	79793025	79794918	MII_peak_1324	16	.	79793025	79794918	0	2	1,1	0,1892	2.44452	3.494	1.64588
chr1	79803189	79804520	MII_peak_1325	19	.	79803189	79804520	0	2	583,1	0,1330	2.55306	3.84125	1.94913
chr1	79926425	79927826	MII_peak_1326	28	.	79926425	79927826	0	2	454,1	0,1400	2.8659	4.87748	2.86615
chr1	79938522	79939428	MII_peak_1327	20	.	79938522	79939428	0	1	906	0	2.59163	3.94903	2.03704
chr1	79946270	79948397	MII_peak_1328	49	.	79946270	79948397	0	2	1380,1	0,2126	3.37122	7.09387	4.9683
chr1	79952721	79953786	MII_peak_1329	39	.	79952721	79953786	0	1	1065	0	3.17352	6.03959	3.93596
chr1	80039670	80040244	MII_peak_1330	52	.	80039670	80040244	0	1	574	0	3.55717	7.43708	5.21309
chr1	80089457	80090307	MII_peak_1331	76	.	80089457	80090307	0	1	850	0	4.16388	9.98634	7.60972
chr1	80123718	80125996	MII_peak_1332	113	.	80123718	80125996	0	2	620690	0,1588	4.71184	13.7055	11.3205
chr1	80157041	80160151	MII_peak_1333	28	.	80157041	80160151	0	3	532,642,1	0,1893,3109	2.86247	4.88309	2.87708
chr1	80163022	80166443	MII_peak_1334	16	.	80163022	80166443	0	2	11062	0,2359	2.44605	3.49837	1.64943
chr1	80201253	80202001	MII_peak_1335	64	.	80201253	80202001	0	1	748	0	3.82527	8.74883	6.47966
chr1	80264261	80265750	MII_peak_1336	52	.	80264261	80265750	0	1	1489	0	3.5745	7.50281	5.27355
chr1	80268700	80271350	MII_peak_1337	83	.	80268700	80271350	0	1	2650	0	4.27568	10.749	8.37718
chr1	80304626	80305128	MII_peak_1338	316	.	80304626	80305128	0	1	502	0	8.58403	34.6009	31.6246
chr1	80415930	80420193	MII_peak_1339	34	.	80415930	80420193	0	3	1775748	0,1896,3515	3.04279	5.51764	3.45035
chr1	80450913	80451517	MII_peak_1340	14	.	80450913	80451517	0	1	604	0	2.36109	3.24064	1.42991
chr1	80478675	80479292	MII_peak_1341	15	.	80478675	80479292	0	1	617	0	2.40672	3.37738	1.54566
chr1	80482546	80484761	MII_peak_1342	25	.	80482546	80484761	0	2	5501060	0,1155	2.74296	4.4659	2.50077
chr1	80494292	80494716	MII_peak_1343	72	.	80494292	80494716	0	1	424	0	4.04077	9.6035	7.27401
chr1	80554771	80555302	MII_peak_1344	14	.	80554771	80555302	0	1	531	0	2.38836	3.32003	1.49605
chr1	80558369	80560662	MII_peak_1345	31	.	80558369	80560662	0	2	11506	0,787	2.94111	5.21259	3.18786
chr1	80597637	80599579	MII_peak_1346	24	.	80597637	80599579	0	2	856,1	0,1941	2.74048	4.45591	2.49157
chr1	80692391	80693467	MII_peak_1347	75	.	80692391	80693467	0	1	1076	0	4.13183	9.92476	7.56454
chr1	80728101	80728556	MII_peak_1348	59	.	80728101	80728556	0	1	455	0	3.78215	8.28026	5.98943
chr1	80744717	80745439	MII_peak_1349	70	.	80744717	80745439	0	1	722	0	3.94967	9.36788	7.08187
chr1	80757969	80761674	MII_peak_1350	37	.	80757969	80761674	0	2	8311555	0,2150	3.10408	5.78887	3.70994
chr1	80789449	80789890	MII_peak_1351	16	.	80789449	80789890	0	1	441	0	2.45431	3.52159	1.66843
chr1	80810457	80812857	MII_peak_1352	46	.	80810457	80812857	0	2	753,1	0,2399	3.33977	6.80981	4.6781
chr1	80827652	80830554	MII_peak_1353	16	.	80827652	80830554	0	2	992705	0,2197	2.45895	3.53431	1.67865
chr1	80894008	80894593	MII_peak_1354	233	.	80894008	80894593	0	1	585	0	6.9743	26.0349	23.3078
chr1	80924698	80925194	MII_peak_1355	62	.	80924698	80925194	0	1	496	0	3.81686	8.56076	6.27716
chr1	80934305	80934739	MII_peak_1356	39	.	80934305	80934739	0	1	434	0	3.1969	6.0581	3.9382
chr1	80969979	80970624	MII_peak_1357	36	.	80969979	80970624	0	1	645	0	3.07067	5.73773	3.68193
chr1	80997263	81000488	MII_peak_1358	21	.	80997263	81000488	0	3	1,502,1	0,1032,3224	2.61692	4.07431	2.16282
chr1	81084161	81084680	MII_peak_1359	14	.	81084161	81084680	0	1	519	0	2.36412	3.2489	1.43652
chr1	81103719	81105089	MII_peak_1360	133	.	81103719	81105089	0	1	1370	0	5.25921	15.8689	13.3325
chr1	81107468	81108002	MII_peak_1361	131	.	81107468	81108002	0	1	534	0	5.31398	15.7326	13.1525
chr1	81148028	81150604	MII_peak_1362	38	.	81148028	81150604	0	2	979942	0,1634	3.14236	5.89897	3.80343
chr1	81203017	81203866	MII_peak_1363	101	.	81203017	81203866	0	1	849	0	4.6848	12.6515	10.1966
chr1	81236695	81239080	MII_peak_1364	40	.	81236695	81239080	0	2	675457	0,1928	3.19644	6.13626	4.02755
chr1	81271551	81272276	MII_peak_1365	28	.	81271551	81272276	0	1	725	0	2.85875	4.89048	2.88998
chr1	81279124	81279654	MII_peak_1366	28	.	81279124	81279654	0	1	530	0	2.89423	4.92965	2.89883
chr1	81368569	81368994	MII_peak_1367	23	.	81368569	81368994	0	1	425	0	2.68152	4.27471	2.33596
chr1	81502131	81502616	MII_peak_1368	18	.	81502131	81502616	0	1	485	0	2.51844	3.72257	1.84249
chr1	81507788	81509426	MII_peak_1369	60	.	81507788	81509426	0	2	1519	0,1119	3.70533	8.26553	6.02682
chr1	81556911	81557480	MII_peak_1370	19	.	81556911	81557480	0	1	569	0	2.54512	3.80299	1.91076
chr1	81567085	81569452	MII_peak_1371	13	.	81567085	81569452	0	2	1778	0,1589	2.33995	3.17793	1.37714
chr1	81593675	81594723	MII_peak_1372	13	.	81593675	81594723	0	2	1,1	0,1047	2.33046	3.15007	1.35382
chr1	81628217	81628916	MII_peak_1373	22	.	81628217	81628916	0	2	1,1	0,698	2.65688	4.16983	2.23506
chr1	81642444	81644388	MII_peak_1374	30	.	81642444	81644388	0	2	1,1	0,1943	2.93785	5.096	3.05381
chr1	81655668	81656505	MII_peak_1375	26	.	81655668	81656505	0	1	837	0	2.80724	4.65384	2.65891
chr1	81691653	81692747	MII_peak_1376	26	.	81691653	81692747	0	1	1094	0	2.77691	4.58234	2.60516
chr1	81699452	81699990	MII_peak_1377	19	.	81699452	81699990	0	1	538	0	2.5718	3.88212	1.97733
chr1	81713419	81721519	MII_peak_1378	24	.	81713419	81721519	0	4	157710821146	0,1391,4393,6954	2.72817	4.43226	2.47603
chr1	81732951	81733512	MII_peak_1379	13	.	81732951	81733512	0	2	1,1	0,560	2.33046	3.15007	1.35382
chr1	81750369	81751270	MII_peak_1380	13	.	81750369	81751270	0	2	1,1	0,900	2.33046	3.15007	1.35382
chr1	81753023	81754096	MII_peak_1381	18	.	81753023	81754096	0	2	1,1	0,1072	2.52679	3.74025	1.85416
chr1	81762033	81763982	MII_peak_1382	14	.	81762033	81763982	0	2	1,1	0,1948	2.37842	3.29378	1.47544
chr1	81770670	81773580	MII_peak_1383	44	.	81770670	81773580	0	2	553745	0,2165	3.3381	6.60089	4.43912
chr1	81777261	81784022	MII_peak_1384	27	.	81777261	81784022	0	2	23112605	0,4156	2.83797	4.79812	2.79981
chr1	81793777	81795054	MII_peak_1385	21	.	81793777	81795054	0	2	1526	0,751	2.63913	4.11201	2.18367
chr1	81810737	81811314	MII_peak_1386	24	.	81810737	81811314	0	1	577	0	2.70917	4.37467	2.42737
chr1	81815873	81816305	MII_peak_1387	56	.	81815873	81816305	0	1	432	0	3.66949	7.88589	5.63099
chr1	81867002	81867752	MII_peak_1388	106	.	81867002	81867752	0	1	750	0	4.73727	13.1211	10.667
chr1	81870526	81871706	MII_peak_1389	13	.	81870526	81871706	0	2	1,1	0,1179	2.33046	3.15007	1.35382
chr1	81903467	81904955	MII_peak_1390	44	.	81903467	81904955	0	1	1488	0	3.36491	6.63522	4.45575
chr1	81909343	81910044	MII_peak_1391	17	.	81909343	81910044	0	1	701	0	2.4962	3.64943	1.77766
chr1	81947576	81948076	MII_peak_1392	19	.	81947576	81948076	0	1	500	0	2.56326	3.85099	1.94851
chr1	81972643	81974335	MII_peak_1393	14	.	81972643	81974335	0	2	1,1	0,1691	2.36945	3.26548	1.45085
chr1	81996675	81998670	MII_peak_1394	21	.	81996675	81998670	0	2	665,1	0,1994	2.61527	4.02971	2.10972
chr1	82010062	82012689	MII_peak_1395	40	.	82010062	82012689	0	2	684,1	0,2626	3.14656	6.1072	4.03657
chr1	82041849	82042860	MII_peak_1396	15	.	82041849	82042860	0	1	1011	0	2.42023	3.41765	1.57964
chr1	82110811	82111522	MII_peak_1397	14	.	82110811	82111522	0	1	711	0	2.36256	3.24431	1.43268
chr1	82113511	82114091	MII_peak_1398	14	.	82113511	82114091	0	1	580	0	2.36558	3.25342	1.44042
chr1	82169732	82170371	MII_peak_1399	35	.	82169732	82170371	0	1	639	0	3.09477	5.66507	3.57299
chr1	82175187	82176442	MII_peak_1400	27	.	82175187	82176442	0	1	1255	0	2.837	4.77786	2.77759
chr1	82230753	82231336	MII_peak_1401	51	.	82230753	82231336	0	1	583	0	3.47913	7.289	5.10779
chr1	82243424	82244064	MII_peak_1402	17	.	82243424	82244064	0	1	640	0	2.49508	3.64185	1.76934
chr1	82259011	82259568	MII_peak_1403	17	.	82259011	82259568	0	1	557	0	2.48196	3.60261	1.73616
chr1	82284093	82286331	MII_peak_1404	45	.	82284093	82286331	0	2	745,1	0,2237	3.3742	6.71498	4.54008
chr1	82299023	82300694	MII_peak_1405	133	.	82299023	82300694	0	1	1671	0	5.30489	15.9027	13.3433
chr1	82310651	82312498	MII_peak_1406	34	.	82310651	82312498	0	2	639,1	0,1846	3.04045	5.51105	3.44432
chr1	82323643	82324989	MII_peak_1407	68	.	82323643	82324989	0	2	1795	0,551	3.96006	9.16407	6.84576
chr1	82345883	82347598	MII_peak_1408	44	.	82345883	82347598	0	1	1715	0	3.27524	6.55668	4.43942
chr1	82349786	82350314	MII_peak_1409	87	.	82349786	82350314	0	1	528	0	4.29016	11.111	8.76787
chr1	82369165	82369584	MII_peak_1410	51	.	82369165	82369584	0	1	419	0	3.51952	7.32375	5.11564
chr1	82385061	82386214	MII_peak_1411	34	.	82385061	82386214	0	1	1153	0	3.02098	5.49467	3.44181
chr1	82391431	82392035	MII_peak_1412	14	.	82391431	82392035	0	1	604	0	2.36133	3.24068	1.42965
chr1	82401561	82407039	MII_peak_1413	84	.	82401561	82407039	0	3	123811286	0,530,4192	4.06005	10.6752	8.42959
chr1	82488603	82490153	MII_peak_1414	14	.	82488603	82490153	0	2	1,1	0,1549	2.35465	3.22107	1.41324
chr1	82495425	82496643	MII_peak_1415	231	.	82495425	82496643	0	1	1218	0	6.92797	25.9041	23.1962
chr1	82505598	82507783	MII_peak_1416	17	.	82505598	82507783	0	2	1461	0,1724	2.49931	3.65792	1.78447
chr1	82545401	82545836	MII_peak_1417	16	.	82545401	82545836	0	1	435	0	2.42802	3.44205	1.60078
chr1	82548732	82555687	MII_peak_1418	75	.	82548732	82555687	0	2	30062342	0,4613	3.87627	9.792	7.59016
chr1	82595221	82595882	MII_peak_1419	143	.	82595221	82595882	0	1	661	0	5.58162	16.9589	14.3218
chr1	82604033	82611881	MII_peak_1420	70	.	82604033	82611881	0	3	68423653364	0,1545,4484	3.96602	9.3522	7.04718
chr1	82619222	82619736	MII_peak_1421	13	.	82619222	82619736	0	1	514	0	2.33712	3.16962	1.37018
chr1	82624818	82625338	MII_peak_1422	15	.	82624818	82625338	0	1	520	0	2.4001	3.35449	1.52488
chr1	82653170	82653808	MII_peak_1423	122	.	82653170	82653808	0	1	638	0	5.09246	14.7439	12.2163
chr1	82673586	82675956	MII_peak_1424	29	.	82673586	82675956	0	3	1470649	0,665,1721	2.88635	4.97957	2.96859
chr1	82679254	82680441	MII_peak_1425	39	.	82679254	82680441	0	1	1187	0	3.13544	6.01604	3.94382
chr1	82682660	82683557	MII_peak_1426	42	.	82682660	82683557	0	1	897	0	3.29805	6.42773	4.27523
chr1	82721376	82722101	MII_peak_1427	19	.	82721376	82722101	0	1	725	0	2.58074	3.90724	1.99779
chr1	82755895	82757453	MII_peak_1428	14	.	82755895	82757453	0	2	1,1	0,1557	2.38389	3.30692	1.48508
chr1	82780405	82781085	MII_peak_1429	85	.	82780405	82781085	0	1	680	0	4.40609	10.9908	8.55548
chr1	82844261	82844703	MII_peak_1430	39	.	82844261	82844703	0	1	442	0	3.21775	6.11492	3.98464
chr1	82886387	82886989	MII_peak_1431	17	.	82886387	82886989	0	1	602	0	2.48449	3.61222	1.74523
chr1	82908416	82910495	MII_peak_1432	20	.	82908416	82910495	0	2	1741	0,1338	2.60764	3.99222	2.0717
chr1	82927294	82927841	MII_peak_1433	50	.	82927294	82927841	0	1	547	0	3.49782	7.2278	5.024
chr1	82934318	82936178	MII_peak_1434	16	.	82934318	82936178	0	2	449,1	0,1859	2.43703	3.46416	1.61725
chr1	83041205	83041770	MII_peak_1435	37	.	83041205	83041770	0	1	565	0	3.15069	5.82749	3.71081
chr1	83044058	83044697	MII_peak_1436	28	.	83044058	83044697	0	1	639	0	2.87262	4.87253	2.85339
chr1	83093450	83095626	MII_peak_1437	18	.	83093450	83095626	0	2	956,1	0,2175	2.53256	3.7698	1.88443
chr1	83120909	83121687	MII_peak_1438	26	.	83120909	83121687	0	1	778	0	2.80349	4.64785	2.65549
chr1	83126297	83127244	MII_peak_1439	13	.	83126297	83127244	0	2	1,1	0,946	2.342	3.18394	1.38216
chr1	83164692	83165427	MII_peak_1440	55	.	83164692	83165427	0	1	735	0	3.63565	7.77374	5.53087
chr1	83169731	83173847	MII_peak_1441	46	.	83169731	83173847	0	2	14671046	0,3070	3.27349	6.75332	4.66476
chr1	83178235	83179054	MII_peak_1442	69	.	83178235	83179054	0	1	819	0	4.0034	9.24935	6.90737
chr1	83207347	83209910	MII_peak_1443	15	.	83207347	83209910	0	2	1686	0,1877	2.40457	3.3699	1.53885
chr1	83221768	83225879	MII_peak_1444	22	.	83221768	83225879	0	3	1,428,1	0,2004,4110	2.65527	4.15654	2.22015
chr1	83235904	83238261	MII_peak_1445	20	.	83235904	83238261	0	2	4291427	0,930	2.58003	3.92276	2.01833
chr1	83244441	83245700	MII_peak_1446	13	.	83244441	83245700	0	2	1,1	0,1258	2.34326	3.18766	1.38528
chr1	83253490	83254125	MII_peak_1447	15	.	83253490	83254125	0	2	1,1	0,634	2.40293	3.36478	1.53441
chr1	83288350	83290597	MII_peak_1448	20	.	83288350	83290597	0	2	1622	0,1625	2.59555	3.99619	2.09109
chr1	83382235	83382683	MII_peak_1449	42	.	83382235	83382683	0	1	448	0	3.26346	6.41208	4.28816
chr1	83388618	83389199	MII_peak_1450	16	.	83388618	83389199	0	1	581	0	2.42936	3.44678	1.6051
chr1	83405706	83406369	MII_peak_1451	23	.	83405706	83406369	0	1	663	0	2.68479	4.25862	2.31202
chr1	83519203	83520833	MII_peak_1452	39	.	83519203	83520833	0	1	1630	0	3.20932	6.09337	3.96782
chr1	83711469	83711891	MII_peak_1453	19	.	83711469	83711891	0	1	422	0	2.56952	3.89116	1.99186
chr1	83762656	83763504	MII_peak_1454	992	.	83762656	83763504	0	1	848	0	17.1308	102.443	99.2507
chr1	84002493	84002994	MII_peak_1455	42	.	84002493	84002994	0	1	501	0	3.29334	6.43194	4.28408
chr1	84017443	84017898	MII_peak_1456	16	.	84017443	84017898	0	1	455	0	2.43848	3.47075	1.62385
chr1	84065321	84065876	MII_peak_1457	114	.	84065321	84065876	0	1	555	0	5.01693	14.0189	11.4718
chr1	84121325	84122008	MII_peak_1458	42	.	84121325	84122008	0	1	683	0	3.24872	6.33149	4.21046
chr1	84575355	84576786	MII_peak_1459	19	.	84575355	84576786	0	2	1,1	0,1430	2.55493	3.83509	1.93906
chr1	84619329	84619916	MII_peak_1460	20	.	84619329	84619916	0	1	587	0	2.5843	3.93014	2.02249
chr1	84688738	84692381	MII_peak_1461	23	.	84688738	84692381	0	2	1,1	0,3642	2.71708	4.3474	2.38431
chr1	84694520	84695839	MII_peak_1462	32	.	84694520	84695839	0	1	1319	0	2.99573	5.34842	3.29588
chr1	84711326	84712305	MII_peak_1463	136	.	84711326	84712305	0	1	979	0	5.40641	16.209	13.6174
chr1	84786511	84788277	MII_peak_1464	37	.	84786511	84788277	0	2	501,1	0,1765	3.1325	5.84139	3.74679
chr1	84864872	84865395	MII_peak_1465	29	.	84864872	84865395	0	1	523	0	2.90729	5.00446	2.9759
chr1	84883214	84887234	MII_peak_1466	63	.	84883214	84887234	0	2	1181,1	0,4019	3.60928	8.45559	6.30522
chr1	85030596	85031102	MII_peak_1467	19	.	85030596	85031102	0	1	506	0	2.54678	3.80127	1.90628
chr1	85061170	85062796	MII_peak_1468	18	.	85061170	85062796	0	2	1481	0,1145	2.51344	3.70027	1.82035
chr1	85396368	85397050	MII_peak_1469	260	.	85396368	85397050	0	1	682	0	7.71726	29.0092	26.0954
chr1	85491924	85492930	MII_peak_1470	60	.	85491924	85492930	0	1	1006	0	3.70389	8.30943	6.07831
chr1	85552788	85554579	MII_peak_1471	16	.	85552788	85554579	0	2	1,1	0,1790	2.44073	3.47698	1.6289
chr1	85615353	85621274	MII_peak_1472	16	.	85615353	85621274	0	3	1,739,1	0,4581,5920	2.4399	3.47704	1.6301
chr1	85623348	85625259	MII_peak_1473	16	.	85623348	85625259	0	2	564861	0,1050	2.45265	3.51675	1.6644
chr1	86013247	86019406	MII_peak_1474	53	.	86013247	86019406	0	3	31077071369	0,3642,4790	3.54884	7.5262	5.31931
chr1	86042158	86044593	MII_peak_1475	43	.	86042158	86044593	0	1	2435	0	3.32964	6.53492	4.37098
chr1	86058080	86059469	MII_peak_1476	29	.	86058080	86059469	0	2	1474	0,915	2.88506	4.95632	2.93981
chr1	86064395	86065154	MII_peak_1477	26	.	86064395	86065154	0	1	759	0	2.78846	4.60239	2.61719
chr1	86090697	86091434	MII_peak_1478	16	.	86090697	86091434	0	1	737	0	2.44276	3.48344	1.63453
chr1	86101521	86102509	MII_peak_1479	134	.	86101521	86102509	0	1	988	0	5.34647	16.0092	13.4334
chr1	86209669	86210139	MII_peak_1480	43	.	86209669	86210139	0	1	470	0	3.32993	6.50089	4.33225
chr1	86566885	86568291	MII_peak_1481	15	.	86566885	86568291	0	2	1,1	0,1405	2.41677	3.40507	1.56798
chr1	86570145	86571259	MII_peak_1482	13	.	86570145	86571259	0	2	1,1	0,1113	2.33046	3.15007	1.35382
chr1	86713602	86715276	MII_peak_1483	51	.	86713602	86715276	0	1	1674	0	3.49725	7.34785	5.16058
chr1	86755970	86756682	MII_peak_1484	24	.	86755970	86756682	0	1	712	0	2.72177	4.38105	2.42069
chr1	86899230	86901248	MII_peak_1485	152	.	86899230	86901248	0	1	2018	0	5.67461	17.8215	15.2001
chr1	87007218	87007641	MII_peak_1486	18	.	87007218	87007641	0	1	423	0	2.53754	3.77488	1.88454
chr1	87048108	87048761	MII_peak_1487	48	.	87048108	87048761	0	1	653	0	3.45949	7.06298	4.86603
chr1	87170864	87178814	MII_peak_1488	35	.	87170864	87178814	0	2	16444	0,1506	3.05734	5.61066	3.54435
chr1	87181882	87182414	MII_peak_1489	39	.	87181882	87182414	0	1	532	0	3.19443	6.08491	3.97077
chr1	87206640	87207564	MII_peak_1490	80	.	87206640	87207564	0	1	924	0	4.187	10.3621	8.01318
chr1	87255009	87256741	MII_peak_1491	42	.	87255009	87256741	0	2	633,1	0,1731	3.22393	6.34981	4.24878
chr1	87274597	87277204	MII_peak_1492	34	.	87274597	87277204	0	2	1009,1	0,2606	3.01164	5.48517	3.44016
chr1	87283174	87283611	MII_peak_1493	49	.	87283174	87283611	0	1	437	0	3.47817	7.12543	4.92395
chr1	87290043	87293499	MII_peak_1494	23	.	87290043	87293499	0	2	11979	0,1477	2.69093	4.31562	2.3739
chr1	87295796	87297719	MII_peak_1495	28	.	87295796	87297719	0	2	1076,1	0,1922	2.87841	4.91606	2.89942
chr1	87308838	87309821	MII_peak_1496	30	.	87308838	87309821	0	1	983	0	2.93536	5.12434	3.08973
chr1	87345501	87346417	MII_peak_1497	38	.	87345501	87346417	0	1	916	0	3.14248	5.93718	3.8452
chr1	87352660	87358682	MII_peak_1498	43	.	87352660	87358682	0	2	6153834	0,2188	3.30464	6.52674	4.38373
chr1	87362718	87363782	MII_peak_1499	96	.	87362718	87363782	0	1	1064	0	4.60219	12.0703	9.6064
chr1	87369557	87370442	MII_peak_1500	28	.	87369557	87370442	0	1	885	0	2.8632	4.86078	2.84945
chr1	87380966	87382646	MII_peak_1501	205	.	87380966	87382646	0	1	1680	0	6.37745	23.1911	20.5862
chr1	87435476	87436409	MII_peak_1502	14	.	87435476	87436409	0	2	1,1	0,932	2.38555	3.31178	1.48914
chr1	87438273	87438726	MII_peak_1503	23	.	87438273	87438726	0	1	453	0	2.69838	4.30087	2.34867
chr1	87440531	87441528	MII_peak_1504	25	.	87440531	87441528	0	1	997	0	2.76159	4.54709	2.57843
chr1	87445288	87446175	MII_peak_1505	14	.	87445288	87446175	0	2	1,1	0,886	2.38231	3.30324	1.48246
chr1	87462819	87464329	MII_peak_1506	19	.	87462819	87464329	0	2	840,1	0,1509	2.56064	3.85147	1.95255
chr1	87485365	87485855	MII_peak_1507	20	.	87485365	87485855	0	1	490	0	2.58383	3.93129	2.02447
chr1	87663942	87664378	MII_peak_1508	13	.	87663942	87664378	0	1	436	0	2.33046	3.15007	1.35382
chr1	87675024	87676293	MII_peak_1509	42	.	87675024	87676293	0	2	1523	0,746	3.27202	6.3817	4.2472
chr1	87692542	87693106	MII_peak_1510	15	.	87692542	87693106	0	1	564	0	2.3906	3.3278	1.50311
chr1	87753563	87754263	MII_peak_1511	24	.	87753563	87754263	0	1	700	0	2.72609	4.37599	2.4092
chr1	87810811	87811431	MII_peak_1512	44	.	87810811	87811431	0	1	620	0	3.34023	6.57544	4.40903
chr1	87815101	87815678	MII_peak_1513	13	.	87815101	87815678	0	1	577	0	2.33046	3.15007	1.35382
chr1	87818511	87819049	MII_peak_1514	69	.	87818511	87819049	0	1	538	0	3.96166	9.26499	6.95726
chr1	87987255	87987915	MII_peak_1515	23	.	87987255	87987915	0	1	660	0	2.70106	4.29683	2.34031
chr1	88003985	88004702	MII_peak_1516	50	.	88003985	88004702	0	1	717	0	3.52749	7.28644	5.06516
chr1	88615684	88618000	MII_peak_1517	227	.	88615684	88618000	0	2	1889	0,1427	6.87568	25.4765	22.7787
chr1	88664738	88670187	MII_peak_1518	22	.	88664738	88670187	0	2	703950	0,4499	2.64446	4.1471	2.22112
chr1	88675882	88677030	MII_peak_1519	16	.	88675882	88677030	0	1	1148	0	2.44992	3.50681	1.65517
chr1	88684717	88689849	MII_peak_1520	66	.	88684717	88689849	0	2	12722081	0,3051	3.81591	8.9131	6.67213
chr1	88698237	88699740	MII_peak_1521	13	.	88698237	88699740	0	2	1,1	0,1502	2.33046	3.15007	1.35382
chr1	88759414	88760053	MII_peak_1522	17	.	88759414	88760053	0	2	1,1	0,638	2.4755	3.59148	1.73041
chr1	88792549	88794559	MII_peak_1523	35	.	88792549	88794559	0	2	586,1	0,2009	3.05309	5.64165	3.58429
chr1	89087483	89090105	MII_peak_1524	13	.	89087483	89090105	0	2	1,1	0,2621	2.33046	3.15007	1.35382
chr1	89092089	89092588	MII_peak_1525	15	.	89092089	89092588	0	1	499	0	2.42498	3.42944	1.58848
chr1	89219466	89223470	MII_peak_1526	71	.	89219466	89223470	0	2	983623	0,3381	3.96194	9.45614	7.16382
chr1	89232598	89233340	MII_peak_1527	24	.	89232598	89233340	0	1	742	0	2.73181	4.43185	2.4711
chr1	89420304	89421413	MII_peak_1528	19	.	89420304	89421413	0	1	1109	0	2.54173	3.79903	1.91007
chr1	89490861	89491499	MII_peak_1529	60	.	89490861	89491499	0	1	638	0	3.74642	8.27817	6.0129
chr1	90009843	90011528	MII_peak_1530	19	.	90009843	90011528	0	1	1685	0	2.55087	3.8384	1.9484
chr1	90142455	90142879	MII_peak_1531	35	.	90142455	90142879	0	1	424	0	3.05046	5.59703	3.53626
chr1	90342290	90350072	MII_peak_1532	28	.	90342290	90350072	0	4	1,856,3201,1	0,1619,3526,7781	2.85559	4.85899	2.8553
chr1	90356476	90357047	MII_peak_1533	113	.	90356476	90357047	0	1	571	0	4.99122	13.9363	11.3977
chr1	90425166	90428267	MII_peak_1534	19	.	90425166	90428267	0	3	1,535,1	0,1711,3100	2.54934	3.80625	1.90931
chr1	90431947	90438642	MII_peak_1535	22	.	90431947	90438642	0	3	446,2510,1	0,1615,6694	2.65961	4.20703	2.27641
chr1	90440879	90449230	MII_peak_1536	22	.	90440879	90449230	0	4	66831831056431	0,1474,6313,7920	2.65756	4.17955	2.24564
chr1	90712848	90713318	MII_peak_1537	74	.	90712848	90713318	0	1	470	0	4.09247	9.76425	7.41511
chr1	90738577	90740088	MII_peak_1538	56	.	90738577	90740088	0	1	1511	0	3.63979	7.9094	5.67822
chr1	90841304	90841825	MII_peak_1539	34	.	90841304	90841825	0	1	521	0	3.0471	5.5024	3.42775
chr1	90877626	90878336	MII_peak_1540	32	.	90877626	90878336	0	1	710	0	2.9963	5.30188	3.23999
chr1	90895659	90896215	MII_peak_1541	46	.	90895659	90896215	0	1	556	0	3.39868	6.81834	4.63904
chr1	90902857	90903285	MII_peak_1542	32	.	90902857	90903285	0	1	428	0	3.00379	5.33449	3.27164
chr1	90943924	90944805	MII_peak_1543	37	.	90943924	90944805	0	1	881	0	3.14772	5.87626	3.7712
chr1	91171156	91172347	MII_peak_1544	78	.	91171156	91172347	0	1	1191	0	4.11535	10.135	7.81655
chr1	91268516	91269384	MII_peak_1545	19	.	91268516	91269384	0	1	868	0	2.55953	3.84964	1.95171
chr1	91296219	91297117	MII_peak_1546	91	.	91296219	91297117	0	1	898	0	4.47499	11.5429	9.11594
chr1	91315195	91318129	MII_peak_1547	52	.	91315195	91318129	0	1	2934	0	3.44923	7.37154	5.21116
chr1	91342074	91342521	MII_peak_1548	31	.	91342074	91342521	0	1	447	0	2.97332	5.2296	3.17754
chr1	91347981	91348411	MII_peak_1549	36	.	91347981	91348411	0	1	430	0	3.08772	5.71243	3.63704
chr1	91373379	91373979	MII_peak_1550	49	.	91373379	91373979	0	1	600	0	3.50346	7.1847	4.96843
chr1	91549462	91550002	MII_peak_1551	36	.	91549462	91550002	0	1	540	0	3.09351	5.6873	3.60059
chr1	91887327	91889719	MII_peak_1552	261	.	91887327	91889719	0	1	2392	0	7.57037	28.983	26.1421
chr1	91948606	91949221	MII_peak_1553	107	.	91948606	91949221	0	1	615	0	4.86987	13.3109	10.7932
chr1	92074452	92075130	MII_peak_1554	33	.	92074452	92075130	0	1	678	0	3.03534	5.45146	3.37874
chr1	92190269	92191034	MII_peak_1555	68	.	92190269	92191034	0	1	765	0	3.93871	9.11728	6.80875
chr1	92341996	92342484	MII_peak_1556	16	.	92341996	92342484	0	1	488	0	2.44457	3.48588	1.63523
chr1	92616341	92617067	MII_peak_1557	51	.	92616341	92617067	0	1	726	0	3.51827	7.3244	5.11647
chr1	92733107	92733575	MII_peak_1558	15	.	92733107	92733575	0	2	1,1	0,467	2.42384	3.42419	1.58321
chr1	92813011	92813473	MII_peak_1559	19	.	92813011	92813473	0	1	462	0	2.54653	3.80456	1.91079
chr1	92843056	92844096	MII_peak_1560	22	.	92843056	92844096	0	1	1040	0	2.65076	4.13918	2.20373
chr1	92891579	92893488	MII_peak_1561	13	.	92891579	92893488	0	2	1,1	0,1908	2.34006	3.17826	1.37741
chr1	92895776	92897329	MII_peak_1562	13	.	92895776	92897329	0	2	1,1	0,1552	2.34063	3.17993	1.37881
chr1	92917770	92918646	MII_peak_1563	105	.	92917770	92918646	0	1	876	0	4.73609	12.9787	10.517
chr1	92922895	92923406	MII_peak_1564	37	.	92922895	92923406	0	1	511	0	3.16244	5.86888	3.74792
chr1	92950761	92956111	MII_peak_1565	45	.	92950761	92956111	0	3	79312381112	0,1470,4238	3.32835	6.67539	4.53384
chr1	92962605	92964314	MII_peak_1566	14	.	92962605	92964314	0	2	1,1	0,1708	2.3698	3.26557	1.45047
chr1	93088988	93089457	MII_peak_1567	54	.	93088988	93089457	0	1	469	0	3.56419	7.6795	5.48233
chr1	93327197	93329805	MII_peak_1568	44	.	93327197	93329805	0	2	1065,1	0,2607	3.30071	6.54937	4.41382
chr1	93425674	93426554	MII_peak_1569	17	.	93425674	93426554	0	1	880	0	2.47824	3.59581	1.73235
chr1	93600347	93603477	MII_peak_1570	65	.	93600347	93603477	0	3	1,1259,1	0,959,3129	3.82834	8.79291	6.52759
chr1	93610319	93611396	MII_peak_1571	143	.	93610319	93611396	0	1	1077	0	5.5161	16.9057	14.3042
chr1	93821387	93821879	MII_peak_1572	31	.	93821387	93821879	0	1	492	0	2.97567	5.24954	3.19916
chr1	93843652	93844516	MII_peak_1573	18	.	93843652	93844516	0	1	864	0	2.51201	3.70447	1.82758
chr1	93869808	93871819	MII_peak_1574	240	.	93869808	93871819	0	2	571840	0,1171	6.9426	26.6622	24.004
chr1	93877513	93879044	MII_peak_1575	104	.	93877513	93879044	0	1	1531	0	4.76105	12.9231	10.4383
chr1	93914139	93914695	MII_peak_1576	106	.	93914139	93914695	0	1	556	0	4.85103	13.1737	10.656
chr1	94002145	94002640	MII_peak_1577	46	.	94002145	94002640	0	1	495	0	3.38494	6.86032	4.69611
chr1	94064219	94064709	MII_peak_1578	15	.	94064219	94064709	0	1	490	0	2.41589	3.40589	1.57025
chr1	94079013	94079595	MII_peak_1579	15	.	94079013	94079595	0	2	1,1	0,581	2.40893	3.38345	1.55053
chr1	94120995	94121539	MII_peak_1580	35	.	94120995	94121539	0	1	544	0	3.08535	5.63628	3.54827
chr1	94206864	94208136	MII_peak_1581	26	.	94206864	94208136	0	1	1272	0	2.80856	4.67338	2.6812
chr1	94263891	94269033	MII_peak_1582	53	.	94263891	94269033	0	2	7733203	0,1939	3.51632	7.53086	5.34743
chr1	94272214	94272918	MII_peak_1583	13	.	94272214	94272918	0	2	1,1	0,703	2.33046	3.15007	1.35382
chr1	94341371	94342295	MII_peak_1584	45	.	94341371	94342295	0	1	924	0	3.33986	6.66736	4.51397
chr1	94345624	94346236	MII_peak_1585	32	.	94345624	94346236	0	1	612	0	3.00433	5.3476	3.28698
chr1	94445047	94447697	MII_peak_1586	15	.	94445047	94447697	0	2	572,1	0,2649	2.42385	3.42956	1.59019
chr1	94451975	94457125	MII_peak_1587	179	.	94451975	94457125	0	2	1,1	0,5149	6.11042	20.5956	17.9547
chr1	94468340	94469427	MII_peak_1588	17	.	94468340	94469427	0	1	1087	0	2.48745	3.62278	1.75488
chr1	94498176	94502974	MII_peak_1589	67	.	94498176	94502974	0	3	6691162736	0,1367,4062	3.73446	8.92679	6.73148
chr1	94516053	94516535	MII_peak_1590	36	.	94516053	94516535	0	1	482	0	3.08092	5.68452	3.60906
chr1	94562869	94563801	MII_peak_1591	17	.	94562869	94563801	0	2	1,1	0,931	2.48563	3.61685	1.7496
chr1	94830756	94832654	MII_peak_1592	28	.	94830756	94832654	0	2	1,1	0,1897	2.85077	4.82534	2.82059
chr1	94922200	94924129	MII_peak_1593	28	.	94922200	94924129	0	2	1,1	0,1928	2.87458	4.87636	2.85575
chr1	94960350	94961515	MII_peak_1594	18	.	94960350	94961515	0	2	1,1	0,1164	2.51623	3.72773	1.85193
chr1	94965625	94966537	MII_peak_1595	16	.	94965625	94966537	0	2	1,1	0,911	2.44087	3.47419	1.62505
chr1	94971317	94974243	MII_peak_1596	16	.	94971317	94974243	0	2	1,1	0,2925	2.42872	3.44441	1.60288
chr1	94982761	94984746	MII_peak_1597	121	.	94982761	94984746	0	2	605,1	0,1984	5.01034	14.6735	12.1906
chr1	94988268	94991142	MII_peak_1598	39	.	94988268	94991142	0	2	629511	0,2363	3.18155	6.09566	3.99588
chr1	95036335	95037906	MII_peak_1599	64	.	95036335	95037906	0	1	1571	0	3.82286	8.73594	6.46502
chr1	95146746	95147394	MII_peak_1600	33	.	95146746	95147394	0	1	648	0	3.00401	5.38277	3.32777
chr1	95186890	95187916	MII_peak_1601	83	.	95186890	95187916	0	1	1026	0	4.31453	10.7939	8.39722
chr1	95225853	95227166	MII_peak_1602	18	.	95225853	95227166	0	2	662,1	0,1312	2.51154	3.7	1.82256
chr1	95284809	95285376	MII_peak_1603	41	.	95284809	95285376	0	1	567	0	3.24762	6.26839	4.13619
chr1	95311350	95311907	MII_peak_1604	39	.	95311350	95311907	0	1	557	0	3.18581	6.06805	3.95979
chr1	95313640	95314908	MII_peak_1605	19	.	95313640	95314908	0	1	1268	0	2.54515	3.80662	1.91534
chr1	95800679	95805491	MII_peak_1606	25	.	95800679	95805491	0	3	592,516,1	0,1778,4811	2.74892	4.53727	2.58079
chr1	95819441	95822105	MII_peak_1607	16	.	95819441	95822105	0	2	1,1	0,2663	2.43341	3.4579	1.61403
chr1	95846842	95850339	MII_peak_1608	232	.	95846842	95850339	0	2	7862157	0,1340	6.62165	25.7916	23.2089
chr1	95917790	95919612	MII_peak_1609	31	.	95917790	95919612	0	2	1637	0,1185	2.96552	5.23452	3.19076
chr1	96077675	96080897	MII_peak_1610	14	.	96077675	96080897	0	2	664,1	0,3221	2.35613	3.22542	1.41688
chr1	96091099	96092608	MII_peak_1611	21	.	96091099	96092608	0	1	1509	0	2.63373	4.11488	2.19349
chr1	96095418	96098310	MII_peak_1612	19	.	96095418	96098310	0	2	1595482	0,2410	2.54954	3.81791	1.92402
chr1	96172985	96173772	MII_peak_1613	81	.	96172985	96173772	0	1	787	0	4.26971	10.5344	8.14863
chr1	96194873	96196281	MII_peak_1614	16	.	96194873	96196281	0	2	1,1	0,1407	2.46737	3.55551	1.69474
chr1	96212704	96216547	MII_peak_1615	302	.	96212704	96216547	0	2	2171461	0,3382	7.74538	32.9116	30.2247
chr1	96252654	96256607	MII_peak_1616	29	.	96252654	96256607	0	2	962464	0,3489	2.84805	4.90453	2.91551
chr1	96295451	96295978	MII_peak_1617	21	.	96295451	96295978	0	1	527	0	2.63179	4.08425	2.15785
chr1	96334134	96334905	MII_peak_1618	289	.	96334134	96334905	0	1	771	0	7.98712	31.8046	28.9402
chr1	96348066	96348600	MII_peak_1619	525	.	96348066	96348600	0	1	534	0	11.7181	55.7298	52.5452
chr1	96417295	96418521	MII_peak_1620	77	.	96417295	96418521	0	1	1226	0	4.19235	10.1541	7.77723
chr1	96430846	96431412	MII_peak_1621	16	.	96430846	96431412	0	1	566	0	2.43408	3.45618	1.61088
chr1	96546852	96547870	MII_peak_1622	56	.	96546852	96547870	0	1	1018	0	3.64351	7.87015	5.63097
chr1	96740343	96741394	MII_peak_1623	63	.	96740343	96741394	0	1	1051	0	3.73944	8.53858	6.30259
chr1	96815060	96815931	MII_peak_1624	841	.	96815060	96815931	0	1	871	0	15.6865	87.3685	84.1004
chr1	96833360	96834145	MII_peak_1625	14	.	96833360	96834145	0	1	785	0	2.38238	3.30297	1.482
chr1	96837202	96842770	MII_peak_1626	1660	.	96837202	96842770	0	1	5568	0	25.4438	169.568	166.033
chr1	96861328	96861787	MII_peak_1627	58	.	96861328	96861787	0	1	459	0	3.65353	8.06198	5.84505
chr1	96903876	96904716	MII_peak_1628	20	.	96903876	96904716	0	1	840	0	2.57898	3.91676	2.0124
chr1	96918984	96931609	MII_peak_1629	1166	.	96918984	96931609	0	2	40487212	0,5413	19.4248	119.962	116.646
chr1	96933757	96951127	MII_peak_1630	502	.	96933757	96951127	0	2	98497029	0,10341	10.987	53.2811	50.2596
chr1	96955463	96970249	MII_peak_1631	480	.	96955463	96970249	0	3	2029,10293,1	0,3427,14785	10.6489	51.0609	48.0686
chr1	96984910	96985390	MII_peak_1632	15	.	96984910	96985390	0	1	480	0	2.40597	3.37172	1.5393
chr1	97000090	97001635	MII_peak_1633	22	.	97000090	97001635	0	1	1545	0	2.64707	4.13902	2.20787
chr1	97077747	97078542	MII_peak_1634	23	.	97077747	97078542	0	1	795	0	2.70545	4.33568	2.3834
chr1	97128190	97131499	MII_peak_1635	104	.	97128190	97131499	0	2	14701112	0,2197	4.42749	12.7454	10.456
chr1	97194557	97194992	MII_peak_1636	56	.	97194557	97194992	0	1	435	0	3.65623	7.86654	5.6207
chr1	97224093	97226087	MII_peak_1637	21	.	97224093	97226087	0	2	1674	0,1320	2.62882	4.06117	2.13255
chr1	97235150	97236236	MII_peak_1638	39	.	97235150	97236236	0	1	1086	0	3.17478	6.03569	3.93224
chr1	97303413	97305347	MII_peak_1639	26	.	97303413	97305347	0	2	1,1	0,1933	2.77584	4.59295	2.61969
chr1	97344841	97349551	MII_peak_1640	22	.	97344841	97349551	0	3	1595419	0,578,4291	2.68144	4.24414	2.2982
chr1	97656833	97657908	MII_peak_1641	156	.	97656833	97657908	0	1	1075	0	5.7464	18.2508	15.6234
chr1	97756294	97756809	MII_peak_1642	28	.	97756294	97756809	0	1	515	0	2.87542	4.86262	2.83761
chr1	97934962	97935749	MII_peak_1643	36	.	97934962	97935749	0	1	787	0	3.1175	5.71026	3.60461
chr1	98010246	98011183	MII_peak_1644	39	.	98010246	98011183	0	1	937	0	3.18029	6.01342	3.90282
chr1	98190063	98192348	MII_peak_1645	15	.	98190063	98192348	0	3	1,546,1	0,527,2284	2.41712	3.40741	1.57054
chr1	98278663	98279893	MII_peak_1646	101439	.	98278663	98279893	0	1	1230	0	652.879	10148.3	10144
chr1	98317348	98317850	MII_peak_1647	21	.	98317348	98317850	0	1	502	0	2.62856	4.08188	2.1591
chr1	98478107	98481054	MII_peak_1648	23	.	98478107	98481054	0	2	11211121	0,1826	2.68863	4.27998	2.33415
chr1	98515167	98517364	MII_peak_1649	30	.	98515167	98517364	0	3	1471560	0,658,1637	2.92032	5.11675	3.09707
chr1	98642351	98643067	MII_peak_1650	18	.	98642351	98643067	0	1	716	0	2.51377	3.70986	1.83219
chr1	98682696	98683395	MII_peak_1651	13	.	98682696	98683395	0	2	1,1	0,698	2.33046	3.15007	1.35382
chr1	98845686	98846769	MII_peak_1652	14	.	98845686	98846769	0	2	480,1	0,1082	2.35498	3.22265	1.41485
chr1	98905764	98906438	MII_peak_1653	148	.	98905764	98906438	0	1	674	0	5.68216	17.5368	14.8901
chr1	98959499	98960449	MII_peak_1654	17	.	98959499	98960449	0	1	950	0	2.49436	3.63928	1.76698
chr1	99235440	99235859	MII_peak_1655	39	.	99235440	99235859	0	1	419	0	3.18263	6.03792	3.92782
chr1	99278830	99279824	MII_peak_1656	40	.	99278830	99279824	0	1	994	0	3.18933	6.11147	4.00675
chr1	99322999	99324075	MII_peak_1657	16	.	99322999	99324075	0	1	1076	0	2.46803	3.55609	1.69461
chr1	99476216	99476732	MII_peak_1658	29	.	99476216	99476732	0	1	516	0	2.89501	4.96003	2.93448
chr1	99629244	99629703	MII_peak_1659	53	.	99629244	99629703	0	1	459	0	3.54501	7.5239	5.32107
chr1	99631678	99632348	MII_peak_1660	56	.	99631678	99632348	0	1	670	0	3.6532	7.88921	5.64663
chr1	99984921	99986862	MII_peak_1661	13	.	99984921	99986862	0	2	1,1	0,1940	2.34351	3.18839	1.38589
chr1	100070838	100071509	MII_peak_1662	48	.	100070838	100071509	0	1	671	0	3.4612	7.05909	4.86326
chr1	100086323	100086927	MII_peak_1663	76	.	100086323	100086927	0	1	604	0	4.11799	10.0065	7.66697
chr1	100269725	100270378	MII_peak_1664	48	.	100269725	100270378	0	1	653	0	3.46076	7.04295	4.84314
chr1	100286930	100287999	MII_peak_1665	15	.	100286930	100287999	0	2	1,1	0,1068	2.40498	3.37343	1.54286
chr1	100293281	100294727	MII_peak_1666	13	.	100293281	100294727	0	2	1,1	0,1445	2.33046	3.15007	1.35382
chr1	100513097	100514810	MII_peak_1667	15	.	100513097	100514810	0	2	1675	0,1038	2.39293	3.33483	1.50908
chr1	100526452	100527861	MII_peak_1668	21	.	100526452	100527861	0	2	505,1	0,1408	2.63166	4.09487	2.17146
chr1	100597713	100598350	MII_peak_1669	27	.	100597713	100598350	0	1	637	0	2.84482	4.78832	2.78147
chr1	100603036	100604114	MII_peak_1670	34	.	100603036	100604114	0	1	1078	0	3.04435	5.51054	3.43887
chr1	100642862	100643331	MII_peak_1671	68	.	100642862	100643331	0	1	469	0	3.96561	9.18904	6.86835
chr1	100655976	100656498	MII_peak_1672	63	.	100655976	100656498	0	1	522	0	3.84615	8.64488	6.34969
chr1	100678468	100685936	MII_peak_1673	406	.	100678468	100685936	0	1	7468	0	9.64408	43.6423	40.6879
chr1	100818546	100820487	MII_peak_1674	297	.	100818546	100820487	0	1	1941	0	8.25679	32.7044	29.7652
chr1	100851322	100852423	MII_peak_1675	158	.	100851322	100852423	0	1	1101	0	5.84012	18.5286	15.8668
chr1	100925118	100928952	MII_peak_1676	36	.	100925118	100928952	0	2	2264452	0,3382	3.01064	5.65362	3.62803
chr1	100947963	100948634	MII_peak_1677	16	.	100947963	100948634	0	1	671	0	2.46447	3.55084	1.69264
chr1	100984884	100986664	MII_peak_1678	20	.	100984884	100986664	0	1	1780	0	2.59139	3.94903	2.03754
chr1	100996728	101001897	MII_peak_1679	269	.	100996728	101001897	0	2	5932925	0,2244	7.63711	29.7471	26.9302
chr1	101011459	101011993	MII_peak_1680	16	.	101011459	101011993	0	1	534	0	2.43267	3.46153	1.61957
chr1	101027830	101031580	MII_peak_1681	21	.	101027830	101031580	0	2	11541	0,2209	2.61949	4.04073	2.1182
chr1	101037162	101037812	MII_peak_1682	42	.	101037162	101037812	0	1	650	0	3.22704	6.31501	4.20773
chr1	101055666	101058303	MII_peak_1683	148	.	101055666	101058303	0	1	2637	0	5.6125	17.5109	14.8997
chr1	101069209	101069658	MII_peak_1684	13	.	101069209	101069658	0	1	449	0	2.34038	3.17919	1.3782
chr1	101086867	101092386	MII_peak_1685	311	.	101086867	101092386	0	2	29611045	0,4474	7.78373	33.8095	31.1776
chr1	101096889	101097315	MII_peak_1686	25	.	101096889	101097315	0	1	426	0	2.78487	4.55594	2.56321
chr1	101148230	101153049	MII_peak_1687	247	.	101148230	101153049	0	2	14113	0,706	7.16533	27.4538	24.7252
chr1	101159077	101159847	MII_peak_1688	268	.	101159077	101159847	0	1	770	0	7.81049	29.7435	26.8335
chr1	101215318	101216711	MII_peak_1689	30	.	101215318	101216711	0	1	1393	0	2.92477	5.07993	3.04794
chr1	101322032	101323531	MII_peak_1690	123	.	101322032	101323531	0	1	1499	0	5.10755	14.8749	12.3467
chr1	101369999	101371744	MII_peak_1691	13	.	101369999	101371744	0	2	1,1	0,1744	2.34131	3.18194	1.38049
chr1	101380136	101383019	MII_peak_1692	25	.	101380136	101383019	0	3	519,500,1	0,1236,2882	2.74519	4.48202	2.51873
chr1	101404597	101406191	MII_peak_1693	17	.	101404597	101406191	0	2	439,1	0,1593	2.49415	3.65516	1.78763
chr1	101428837	101430181	MII_peak_1694	13	.	101428837	101430181	0	2	1,1	0,1343	2.33046	3.15007	1.35382
chr1	101434558	101442175	MII_peak_1695	20	.	101434558	101442175	0	5	179082217861144	0,1270,2725,4202,6473	2.59306	3.96852	2.05982
chr1	101444231	101449904	MII_peak_1696	221	.	101444231	101449904	0	4	1,635,960,1	0,1286,3528,5672	6.33079	24.5876	22.1019
chr1	101466997	101468152	MII_peak_1697	13	.	101466997	101468152	0	2	1,1	0,1154	2.33046	3.15007	1.35382
chr1	101525637	101530535	MII_peak_1698	20	.	101525637	101530535	0	4	1811968729	0,581,2579,4169	2.56679	3.89789	2.00331
chr1	101538195	101541721	MII_peak_1699	42	.	101538195	101541721	0	3	1,1242,1	0,1745,3525	3.25993	6.33629	4.20292
chr1	101547376	101548190	MII_peak_1700	24	.	101547376	101548190	0	2	1,1	0,813	2.74324	4.42823	2.45381
chr1	101593386	101595832	MII_peak_1701	42	.	101593386	101595832	0	2	11174	0,1272	3.24701	6.39908	4.28707
chr1	101612200	101613641	MII_peak_1702	68	.	101612200	101613641	0	2	1438	0,1003	3.95734	9.17229	6.85564
chr1	101672132	101672598	MII_peak_1703	21	.	101672132	101672598	0	1	466	0	2.63262	4.07009	2.13892
chr1	101693486	101694702	MII_peak_1704	17	.	101693486	101694702	0	1	1216	0	2.47297	3.58859	1.72992
chr1	101697843	101698429	MII_peak_1705	14	.	101697843	101698429	0	1	586	0	2.38359	3.30604	1.48435
chr1	101728034	101729097	MII_peak_1706	16	.	101728034	101729097	0	2	1,1	0,1062	2.45894	3.53147	1.67497
chr1	101768856	101770961	MII_peak_1707	21	.	101768856	101770961	0	2	741,1	0,2104	2.6346	4.08683	2.15772
chr1	101778609	101780039	MII_peak_1708	30	.	101778609	101780039	0	1	1430	0	2.89337	5.01429	3.00056
chr1	101782219	101786220	MII_peak_1709	64	.	101782219	101786220	0	3	1563,668,1	0,2665,4000	3.83175	8.71029	6.43105
chr1	101789535	101793163	MII_peak_1710	26	.	101789535	101793163	0	2	5171215	0,2413	2.81395	4.69364	2.69971
chr1	101795277	101796106	MII_peak_1711	14	.	101795277	101796106	0	1	829	0	2.3618	3.24263	1.43154
chr1	101806195	101808795	MII_peak_1712	104	.	101806195	101808795	0	2	4581601	0,999	4.68749	12.9129	10.4756
chr1	101811789	101812490	MII_peak_1713	16	.	101811789	101812490	0	1	701	0	2.43689	3.46506	1.61861
chr1	101826950	101827665	MII_peak_1714	15	.	101826950	101827665	0	1	715	0	2.404	3.37006	1.53985
chr1	101868903	101871678	MII_peak_1715	16	.	101868903	101871678	0	2	1,1	0,2774	2.43089	3.44839	1.6051
chr1	101873683	101874269	MII_peak_1716	15	.	101873683	101874269	0	1	586	0	2.41105	3.38821	1.55384
chr1	101883141	101887423	MII_peak_1717	16	.	101883141	101887423	0	3	458,527,1	0,2492,4281	2.44123	3.47995	1.63207
chr1	101890036	101893021	MII_peak_1718	61	.	101890036	101893021	0	2	815830	0,2155	3.73424	8.39816	6.15719
chr1	101911394	101913873	MII_peak_1719	18	.	101911394	101913873	0	2	1085,1	0,2478	2.53789	3.78294	1.89444
chr1	101917033	101918853	MII_peak_1720	40	.	101917033	101918853	0	2	575808	0,1012	3.23377	6.18088	4.04689
chr1	101920601	101926539	MII_peak_1721	56	.	101920601	101926539	0	3	2239,592,1	0,4487,5937	3.53601	7.79491	5.62882
chr1	101928394	101935830	MII_peak_1722	50	.	101928394	101935830	0	3	113784475	0,985,2961	3.47712	7.26721	5.08294
chr1	101937956	101941680	MII_peak_1723	51	.	101937956	101941680	0	2	3019,1	0,3723	3.47294	7.36873	5.19701
chr1	101947936	101948910	MII_peak_1724	25	.	101947936	101948910	0	1	974	0	2.75018	4.47632	2.50518
chr1	101952506	101954007	MII_peak_1725	28	.	101952506	101954007	0	1	1501	0	2.82246	4.83073	2.8545
chr1	101960841	101975790	MII_peak_1726	139	.	101960841	101975790	0	2	76176769	0,8180	5.34143	16.4902	13.9529
chr1	101977927	101986615	MII_peak_1727	104	.	101977927	101986615	0	2	11836133	0,2555	4.74925	12.9221	10.4448
chr1	101988442	101988919	MII_peak_1728	18	.	101988442	101988919	0	1	477	0	2.5263	3.73608	1.84941
chr1	102006925	102007451	MII_peak_1729	14	.	102006925	102007451	0	1	526	0	2.36951	3.26563	1.45095
chr1	102030946	102031557	MII_peak_1730	60	.	102030946	102031557	0	1	611	0	3.73516	8.31439	6.06324
chr1	102048646	102049629	MII_peak_1731	13	.	102048646	102049629	0	2	1,1	0,982	2.33046	3.15007	1.35382
chr1	102271472	102272608	MII_peak_1732	83	.	102271472	102272608	0	1	1136	0	4.30396	10.766	8.37188
chr1	102274888	102278223	MII_peak_1733	24	.	102274888	102278223	0	3	1659814	0,1384,2521	2.73229	4.42704	2.46512
chr1	102414361	102416456	MII_peak_1734	473	.	102414361	102416456	0	2	702535	0,1560	9.68366	50.0223	47.3613
chr1	102681374	102683452	MII_peak_1735	18	.	102681374	102683452	0	2	441,1	0,2077	2.50726	3.68214	1.80517
chr1	102748653	102749316	MII_peak_1736	51	.	102748653	102749316	0	1	663	0	3.46925	7.28091	5.10284
chr1	102776283	102777738	MII_peak_1737	16	.	102776283	102777738	0	1	1455	0	2.4357	3.46781	1.62379
chr1	103057427	103059158	MII_peak_1738	24	.	103057427	103059158	0	3	1,523,1	0,474,1730	2.72227	4.41214	2.45836
chr1	103079053	103079546	MII_peak_1739	75	.	103079053	103079546	0	1	493	0	4.09704	9.92075	7.58649
chr1	103132169	103134215	MII_peak_1740	30	.	103132169	103134215	0	2	1,1	0,2045	2.93436	5.09819	3.06
chr1	103236189	103237041	MII_peak_1741	13	.	103236189	103237041	0	1	852	0	2.34589	3.19537	1.39174
chr1	103343104	103343601	MII_peak_1742	57	.	103343104	103343601	0	1	497	0	3.68057	7.99273	5.74243
chr1	103404655	103405074	MII_peak_1743	14	.	103404655	103405074	0	1	419	0	2.36167	3.24169	1.43049
chr1	103489175	103489980	MII_peak_1744	16	.	103489175	103489980	0	1	805	0	2.43508	3.46441	1.62023
chr1	103693995	103695764	MII_peak_1745	22	.	103693995	103695764	0	2	835,1	0,1768	2.66106	4.18282	2.24597
chr1	103942413	103942841	MII_peak_1746	19	.	103942413	103942841	0	1	428	0	2.55691	3.83948	1.94219
chr1	104448700	104449386	MII_peak_1747	17	.	104448700	104449386	0	1	686	0	2.47242	3.57597	1.71446
chr1	104453687	104459537	MII_peak_1748	18	.	104453687	104459537	0	3	1,691,1	0,4030,5849	2.50896	3.69333	1.81732
chr1	104678390	104679096	MII_peak_1749	20	.	104678390	104679096	0	1	706	0	2.58118	3.91255	2.00409
chr1	104714220	104717263	MII_peak_1750	15	.	104714220	104717263	0	2	647,1	0,3042	2.42722	3.4363	1.59436
chr1	104914649	104915185	MII_peak_1751	14	.	104914649	104915185	0	1	536	0	2.35704	3.22831	1.4194
chr1	104986279	104988948	MII_peak_1752	13	.	104986279	104988948	0	2	1,1	0,2668	2.34559	3.19449	1.391
chr1	104994551	104995008	MII_peak_1753	18	.	104994551	104995008	0	1	457	0	2.5288	3.74824	1.86181
chr1	105592804	105593640	MII_peak_1754	66	.	105592804	105593640	0	1	836	0	3.85242	8.9099	6.64216
chr1	105645966	105647796	MII_peak_1755	262	.	105645966	105647796	0	1	1830	0	7.52059	29.0393	26.241
chr1	105657608	105659577	MII_peak_1756	15	.	105657608	105659577	0	2	718549	0,1420	2.39853	3.35292	1.52498
chr1	105664103	105665205	MII_peak_1757	14	.	105664103	105665205	0	2	1,1	0,1101	2.36353	3.24716	1.43507
chr1	105675136	105676473	MII_peak_1758	17	.	105675136	105676473	0	2	436,1	0,1336	2.47134	3.57578	1.71566
chr1	105692201	105693292	MII_peak_1759	17	.	105692201	105693292	0	1	1091	0	2.49011	3.63216	1.76347
chr1	105698421	105704703	MII_peak_1760	46	.	105698421	105704703	0	4	7691176859677	0,1452,4169,5605	3.37953	6.79212	4.62465
chr1	105718389	105726322	MII_peak_1761	57	.	105718389	105726322	0	2	4656723	0,1210	3.61589	7.92225	5.71036
chr1	105773850	105775199	MII_peak_1762	86	.	105773850	105775199	0	1	1349	0	4.42283	11.1257	8.68988
chr1	105793049	105794144	MII_peak_1763	19	.	105793049	105794144	0	2	1,1	0,1094	2.55043	3.81174	1.91493
chr1	105799401	105800684	MII_peak_1764	16	.	105799401	105800684	0	1	1283	0	2.458	3.53254	1.67766
chr1	105802764	105804538	MII_peak_1765	26	.	105802764	105804538	0	2	1879	0,895	2.76967	4.57265	2.60096
chr1	105819285	105820011	MII_peak_1766	37	.	105819285	105820011	0	1	726	0	3.14091	5.83296	3.72631
chr1	105837098	105843152	MII_peak_1767	33	.	105837098	105843152	0	3	2316987571	0,3383,5483	3.0218	5.45357	3.39384
chr1	105852591	105853677	MII_peak_1768	14	.	105852591	105853677	0	1	1086	0	2.35859	3.23264	1.42292
chr1	105855515	105859115	MII_peak_1769	25	.	105855515	105859115	0	3	1,1352,1	0,1361,3599	2.76026	4.51584	2.5418
chr1	105863221	105864109	MII_peak_1770	27	.	105863221	105864109	0	1	888	0	2.8229	4.70359	2.7021
chr1	105867129	105867895	MII_peak_1771	14	.	105867129	105867895	0	1	766	0	2.36362	3.24824	1.43636
chr1	105871723	105873586	MII_peak_1772	22	.	105871723	105873586	0	2	464938	0,925	2.66	4.18697	2.25195
chr1	105889244	105890043	MII_peak_1773	179	.	105889244	105890043	0	1	799	0	6.27303	20.6565	17.915
chr1	105894731	105895512	MII_peak_1774	46	.	105894731	105895512	0	1	781	0	3.37838	6.83924	4.68026
chr1	105904177	105904986	MII_peak_1775	26	.	105904177	105904986	0	1	809	0	2.80023	4.66545	2.68084
chr1	105931962	105935349	MII_peak_1776	115	.	105931962	105935349	0	2	729673	0,2714	4.72964	13.9033	11.532
chr1	105942637	105943227	MII_peak_1777	38	.	105942637	105943227	0	1	590	0	3.16559	5.97674	3.87104
chr1	105948401	105949067	MII_peak_1778	137	.	105948401	105949067	0	1	666	0	5.3765	16.2979	13.7268
chr1	105956577	105960567	MII_peak_1779	24	.	105956577	105960567	0	3	457,839,1	0,1826,3989	2.72897	4.41174	2.45
chr1	105968180	105970855	MII_peak_1780	81	.	105968180	105970855	0	2	1677	0,1998	4.09545	10.4659	8.18757
chr1	105972675	105977583	MII_peak_1781	272	.	105972675	105977583	0	2	13293	0,1615	7.43447	29.9809	27.2528
chr1	105981954	105986234	MII_peak_1782	25	.	105981954	105986234	0	2	7271764	0,2516	2.74816	4.48839	2.52151
chr1	105992422	105992864	MII_peak_1783	20	.	105992422	105992864	0	1	442	0	2.5991	3.99437	2.08528
chr1	105995544	105997212	MII_peak_1784	15	.	105995544	105997212	0	2	1,1	0,1667	2.4223	3.42604	1.58775
chr1	106004946	106009454	MII_peak_1785	16	.	106004946	106009454	0	2	1,1	0,4507	2.44572	3.49097	1.64029
chr1	106017913	106018610	MII_peak_1786	14	.	106017913	106018610	0	2	1,1	0,696	2.37399	3.2797	1.46315
chr1	106041769	106043265	MII_peak_1787	66	.	106041769	106043265	0	2	436,1	0,1495	3.87776	8.93349	6.64965
chr1	106045359	106045951	MII_peak_1788	19	.	106045359	106045951	0	1	592	0	2.56599	3.85823	1.95425
chr1	106064531	106065058	MII_peak_1789	14	.	106064531	106065058	0	1	527	0	2.38595	3.31479	1.49253
chr1	106070019	106076656	MII_peak_1790	21	.	106070019	106076656	0	4	1,518,1371,1	0,2615,3710,6636	2.61349	4.05238	2.13949
chr1	106085925	106086895	MII_peak_1791	13	.	106085925	106086895	0	2	1,1	0,969	2.34559	3.19449	1.391
chr1	106091271	106093033	MII_peak_1792	20	.	106091271	106093033	0	1	1762	0	2.58149	3.91472	2.00646
chr1	106096228	106101607	MII_peak_1793	31	.	106096228	106101607	0	3	2570,738,1	0,3503,5378	2.95011	5.2274	3.19836
chr1	106113514	106119151	MII_peak_1794	15	.	106113514	106119151	0	3	1,1270,1	0,1820,5636	2.42048	3.41989	1.5822
chr1	106130644	106132826	MII_peak_1795	36	.	106130644	106132826	0	1	2182	0	3.06747	5.69812	3.63825
chr1	106148646	106149700	MII_peak_1796	15	.	106148646	106149700	0	2	1,1	0,1053	2.40973	3.38276	1.54854
chr1	106163035	106164326	MII_peak_1797	21	.	106163035	106164326	0	1	1291	0	2.61862	4.02748	2.10252
chr1	106199039	106199720	MII_peak_1798	67	.	106199039	106199720	0	1	681	0	3.94863	9.06644	6.74469
chr1	106217470	106218044	MII_peak_1799	75	.	106217470	106218044	0	1	574	0	4.14788	9.90214	7.53082
chr1	106232256	106234940	MII_peak_1800	29	.	106232256	106234940	0	2	432595	0,2089	2.84364	4.88907	2.90055
chr1	106259063	106259840	MII_peak_1801	47	.	106259063	106259840	0	1	777	0	3.4273	6.92483	4.738
chr1	106290069	106291039	MII_peak_1802	98	.	106290069	106291039	0	1	970	0	4.60772	12.3107	9.86376
chr1	106309000	106309798	MII_peak_1803	16	.	106309000	106309798	0	2	1,1	0,797	2.46191	3.54203	1.68466
chr1	106315624	106316047	MII_peak_1804	14	.	106315624	106316047	0	1	423	0	2.36135	3.24075	1.4297
chr1	106372345	106372851	MII_peak_1805	26	.	106372345	106372851	0	1	506	0	2.80489	4.65135	2.6584
chr1	106448028	106448795	MII_peak_1806	16	.	106448028	106448795	0	2	1,1	0,766	2.4653	3.54693	1.68641
chr1	106460839	106462405	MII_peak_1807	14	.	106460839	106462405	0	2	1,1	0,1565	2.35924	3.23457	1.42454
chr1	106482172	106483219	MII_peak_1808	37	.	106482172	106483219	0	1	1047	0	3.07814	5.78773	3.73073
chr1	106562173	106564212	MII_peak_1809	21	.	106562173	106564212	0	2	1,1	0,2038	2.64136	4.10483	2.17203
chr1	106579814	106584650	MII_peak_1810	21	.	106579814	106584650	0	1	4836	0	2.64546	4.12922	2.19763
chr1	106586599	106589744	MII_peak_1811	38	.	106586599	106589744	0	2	2161523	0,2622	3.14834	5.93436	3.83803
chr1	106592086	106595258	MII_peak_1812	97	.	106592086	106595258	0	2	7691749	0,1423	4.44471	12.1407	9.78905
chr1	106605669	106606493	MII_peak_1813	23	.	106605669	106606493	0	1	824	0	2.67191	4.23896	2.30284
chr1	106618741	106622399	MII_peak_1814	18	.	106618741	106622399	0	3	1,626,1	0,2041,3657	2.54048	3.78911	1.89897
chr1	106624765	106625943	MII_peak_1815	38	.	106624765	106625943	0	1	1178	0	3.16548	5.97663	3.86958
chr1	106635155	106636727	MII_peak_1816	24	.	106635155	106636727	0	1	1572	0	2.72472	4.38365	2.42029
chr1	106643603	106648727	MII_peak_1817	20	.	106643603	106648727	0	3	999,1357,1	0,2271,5123	2.59522	3.9697	2.05864
chr1	106707363	106708181	MII_peak_1818	21	.	106707363	106708181	0	2	1,1	0,817	2.61744	4.03638	2.11525
chr1	106970407	106970825	MII_peak_1819	15	.	106970407	106970825	0	1	418	0	2.40562	3.37149	1.53948
chr1	107017529	107018191	MII_peak_1820	70	.	107017529	107018191	0	1	662	0	3.98577	9.34948	7.02829
chr1	107028145	107029323	MII_peak_1821	23	.	107028145	107029323	0	2	1,1	0,1177	2.70446	4.3207	2.36593
chr1	107031895	107035178	MII_peak_1822	50	.	107031895	107035178	0	2	11507	0,1776	3.46454	7.20566	5.02514
chr1	107043146	107043877	MII_peak_1823	27	.	107043146	107043877	0	1	731	0	2.83085	4.72071	2.71411
chr1	107055325	107059390	MII_peak_1824	17	.	107055325	107059390	0	2	420,1	0,4064	2.46943	3.57313	1.71474
chr1	107074323	107075129	MII_peak_1825	20	.	107074323	107075129	0	1	806	0	2.58693	3.93651	2.02734
chr1	107089353	107092488	MII_peak_1826	23	.	107089353	107092488	0	3	1,1472,1	0,1024,3134	2.68653	4.27841	2.3344
chr1	107096244	107100869	MII_peak_1827	36	.	107096244	107100869	0	2	27491130	0,3495	3.07397	5.74032	3.68011
chr1	107104824	107106112	MII_peak_1828	78	.	107104824	107106112	0	1	1288	0	4.14934	10.1741	7.82938
chr1	107109081	107109572	MII_peak_1829	18	.	107109081	107109572	0	1	491	0	2.52515	3.74482	1.86222
chr1	107118206	107119070	MII_peak_1830	72	.	107118206	107119070	0	1	864	0	4.03206	9.54064	7.21072
chr1	107189270	107191415	MII_peak_1831	14	.	107189270	107191415	0	2	1,1	0,2144	2.35983	3.2363	1.42598
chr1	107237330	107255063	MII_peak_1832	78	.	107237330	107255063	0	4	67785485783516	0,1826,10902,17217	4.14697	10.2349	7.89711
chr1	107290101	107292572	MII_peak_1833	22	.	107290101	107292572	0	2	1185479	0,1992	2.64868	4.15483	2.22527
chr1	107309476	107310687	MII_peak_1834	13	.	107309476	107310687	0	2	1,1	0,1210	2.33046	3.15007	1.35382
chr1	107322602	107324845	MII_peak_1835	86	.	107322602	107324845	0	2	561455	0,1788	4.27987	10.9687	8.61275
chr1	107344017	107344724	MII_peak_1836	14	.	107344017	107344724	0	1	707	0	2.37346	3.2763	1.45946
chr1	107379902	107381156	MII_peak_1837	14	.	107379902	107381156	0	2	1638	0,616	2.35922	3.2347	1.42474
chr1	107392110	107392569	MII_peak_1838	70	.	107392110	107392569	0	1	459	0	3.96958	9.32968	7.02258
chr1	107420739	107423613	MII_peak_1839	30	.	107420739	107423613	0	1	2874	0	2.89989	5.06107	3.04966
chr1	107451763	107452489	MII_peak_1840	18	.	107451763	107452489	0	1	726	0	2.52851	3.74786	1.8617
chr1	107465272	107466218	MII_peak_1841	14	.	107465272	107466218	0	2	1,1	0,945	2.37109	3.26934	1.45363
chr1	107500446	107500864	MII_peak_1842	20	.	107500446	107500864	0	1	418	0	2.59577	3.95178	2.03524
chr1	107504972	107505686	MII_peak_1843	22	.	107504972	107505686	0	1	714	0	2.67944	4.22445	2.27592
chr1	107527767	107528810	MII_peak_1844	13	.	107527767	107528810	0	2	1,1	0,1042	2.33046	3.15007	1.35382
chr1	107535562	107539481	MII_peak_1845	19	.	107535562	107539481	0	2	1652,1	0,3918	2.54299	3.82357	1.93889
chr1	107576444	107577604	MII_peak_1846	96	.	107576444	107577604	0	1	1160	0	4.53603	12.0253	9.6054
chr1	107579645	107580185	MII_peak_1847	110	.	107579645	107580185	0	1	540	0	4.85697	13.5708	11.085
chr1	107586862	107587911	MII_peak_1848	24	.	107586862	107587911	0	2	490,1	0,1048	2.73688	4.44191	2.47854
chr1	107594543	107596179	MII_peak_1849	18	.	107594543	107596179	0	2	1632	0,1004	2.53221	3.75642	1.86784
chr1	107611219	107611941	MII_peak_1850	37	.	107611219	107611941	0	1	722	0	3.15239	5.87736	3.76771
chr1	107645935	107646818	MII_peak_1851	28	.	107645935	107646818	0	1	883	0	2.85156	4.85535	2.85554
chr1	107658287	107659157	MII_peak_1852	58	.	107658287	107659157	0	1	870	0	3.65716	8.05152	5.82776
chr1	107680396	107681048	MII_peak_1853	19	.	107680396	107681048	0	1	652	0	2.54588	3.79831	1.90366
chr1	107691802	107697503	MII_peak_1854	19	.	107691802	107697503	0	5	1,471,828,1687,1	0,577,1596,3184,5700	2.55253	3.83276	1.93886
chr1	107707075	107709327	MII_peak_1855	45	.	107707075	107709327	0	2	1583	0,1669	3.32244	6.64594	4.50652
chr1	107711705	107712173	MII_peak_1856	18	.	107711705	107712173	0	1	468	0	2.50751	3.68215	1.80481
chr1	107719949	107721409	MII_peak_1857	19	.	107719949	107721409	0	2	1,1	0,1459	2.5621	3.84616	1.94382
chr1	107736025	107737077	MII_peak_1858	40	.	107736025	107737077	0	1	1052	0	3.18397	6.10387	4.00422
chr1	107750807	107753260	MII_peak_1859	20	.	107750807	107753260	0	2	799488	0,1965	2.5972	3.97092	2.05789
chr1	107762850	107763371	MII_peak_1860	16	.	107762850	107763371	0	1	521	0	2.42937	3.44361	1.60096
chr1	107794390	107795037	MII_peak_1861	27	.	107794390	107795037	0	1	647	0	2.85454	4.80881	2.7954
chr1	107804581	107805366	MII_peak_1862	15	.	107804581	107805366	0	1	785	0	2.39119	3.32924	1.50418
chr1	107807160	107808358	MII_peak_1863	26	.	107807160	107808358	0	2	619,1	0,1197	2.78707	4.6155	2.6343
chr1	107810900	107812134	MII_peak_1864	13	.	107810900	107812134	0	2	1,1	0,1233	2.34156	3.18265	1.38108
chr1	107817051	107818090	MII_peak_1865	16	.	107817051	107818090	0	2	1,1	0,1038	2.45763	3.53553	1.68203
chr1	107820146	107821552	MII_peak_1866	72	.	107820146	107821552	0	2	518,1	0,1405	3.99216	9.52803	7.22354
chr1	107849695	107850286	MII_peak_1867	19	.	107849695	107850286	0	1	591	0	2.5817	3.9061	1.9951
chr1	107852248	107855477	MII_peak_1868	47	.	107852248	107855477	0	2	1306634	0,2595	3.36203	6.92688	4.7883
chr1	107904353	107906075	MII_peak_1869	14	.	107904353	107906075	0	2	1,1	0,1721	2.38719	3.31662	1.49319
chr1	107931406	107932456	MII_peak_1870	13	.	107931406	107932456	0	2	1,1	0,1049	2.33046	3.15007	1.35382
chr1	107958232	107958655	MII_peak_1871	16	.	107958232	107958655	0	1	423	0	2.44476	3.49329	1.64455
chr1	107966888	107967815	MII_peak_1872	15	.	107966888	107967815	0	1	927	0	2.39182	3.3302	1.50456
chr1	107972899	107973346	MII_peak_1873	49	.	107972899	107973346	0	1	447	0	3.4938	7.17753	4.97023
chr1	108008254	108009663	MII_peak_1874	18	.	108008254	108009663	0	2	1,1	0,1408	2.5039	3.68624	1.81477
chr1	108012617	108013620	MII_peak_1875	15	.	108012617	108013620	0	1	1003	0	2.42404	3.43193	1.59303
chr1	108018518	108022434	MII_peak_1876	19	.	108018518	108022434	0	3	14961210	0,1654,2706	2.56314	3.86707	1.96926
chr1	108026622	108028513	MII_peak_1877	30	.	108026622	108028513	0	2	11153	0,738	2.92682	5.11623	3.09044
chr1	108031738	108033917	MII_peak_1878	79	.	108031738	108033917	0	1	2179	0	4.01037	10.1576	7.90548
chr1	108035619	108036165	MII_peak_1879	100	.	108035619	108036165	0	1	546	0	4.68043	12.5071	10.0364
chr1	108071498	108075741	MII_peak_1880	22	.	108071498	108075741	0	1	4243	0	2.64101	4.1341	2.20828
chr1	108100307	108101590	MII_peak_1881	15	.	108100307	108101590	0	2	1,1	0,1282	2.41126	3.39325	1.56007
chr1	108120088	108121914	MII_peak_1882	46	.	108120088	108121914	0	1	1826	0	3.3692	6.82827	4.67475
chr1	108155866	108156794	MII_peak_1883	19	.	108155866	108156794	0	1	928	0	2.54608	3.81047	1.91917
chr1	108173865	108174639	MII_peak_1884	85	.	108173865	108174639	0	1	774	0	4.3609	10.9293	8.51823
chr1	108179519	108179974	MII_peak_1885	24	.	108179519	108179974	0	1	455	0	2.73192	4.39973	2.43127
chr1	108191231	108195554	MII_peak_1886	19	.	108191231	108195554	0	3	5125171103	0,2255,3220	2.55937	3.85681	1.9608
chr1	108197485	108198797	MII_peak_1887	13	.	108197485	108198797	0	2	1,1	0,1311	2.33046	3.15007	1.35382
chr1	108241268	108241725	MII_peak_1888	16	.	108241268	108241725	0	1	457	0	2.43991	3.47372	1.62576
chr1	108244815	108245286	MII_peak_1889	91	.	108244815	108245286	0	1	471	0	4.51107	11.6144	9.16918
chr1	108348035	108348750	MII_peak_1890	24	.	108348035	108348750	0	1	715	0	2.7317	4.41159	2.44646
chr1	108485667	108486278	MII_peak_1891	15	.	108485667	108486278	0	1	611	0	2.4059	3.37295	1.541
chr1	108497824	108498706	MII_peak_1892	134	.	108497824	108498706	0	1	882	0	5.31865	15.9645	13.4009
chr1	108517367	108518794	MII_peak_1893	93	.	108517367	108518794	0	1	1427	0	4.4415	11.7639	9.37789
chr1	108524932	108525922	MII_peak_1894	13	.	108524932	108525922	0	2	1,1	0,989	2.33046	3.15007	1.35382
chr1	108535220	108537108	MII_peak_1895	45	.	108535220	108537108	0	2	937,1	0,1887	3.33825	6.72306	4.58132
chr1	108541521	108547245	MII_peak_1896	35	.	108541521	108547245	0	3	4661455438	0,1700,5286	3.06519	5.60485	3.53006
chr1	108556820	108557673	MII_peak_1897	19	.	108556820	108557673	0	1	853	0	2.53652	3.78776	1.9022
chr1	108564391	108565501	MII_peak_1898	21	.	108564391	108565501	0	1	1110	0	2.62469	4.06801	2.14654
chr1	108568397	108568827	MII_peak_1899	19	.	108568397	108568827	0	1	430	0	2.5634	3.85141	1.94888
chr1	108578222	108579074	MII_peak_1900	16	.	108578222	108579074	0	2	1,1	0,851	2.44587	3.49238	1.64193
chr1	108607698	108609751	MII_peak_1901	34	.	108607698	108609751	0	2	1,1	0,2052	3.01119	5.45955	3.41205
chr1	108630767	108631914	MII_peak_1902	15	.	108630767	108631914	0	2	1,1	0,1146	2.4071	3.37739	1.54515
chr1	108639078	108640849	MII_peak_1903	36	.	108639078	108640849	0	2	1987	0,784	3.12067	5.78801	3.69268
chr1	108652887	108654495	MII_peak_1904	62	.	108652887	108654495	0	1	1608	0	3.77274	8.49048	6.2295
chr1	108669795	108671883	MII_peak_1905	17	.	108669795	108671883	0	2	1684	0,1404	2.48884	3.6255	1.75656
chr1	108681613	108682163	MII_peak_1906	22	.	108681613	108682163	0	1	550	0	2.65214	4.16824	2.23871
chr1	108685806	108687913	MII_peak_1907	22	.	108685806	108687913	0	2	655,1	0,2106	2.65503	4.16526	2.23133
chr1	108707870	108709604	MII_peak_1908	13	.	108707870	108709604	0	2	1,1	0,1733	2.33046	3.15007	1.35382
chr1	108724679	108725301	MII_peak_1909	27	.	108724679	108725301	0	1	622	0	2.83069	4.74717	2.7467
chr1	108754008	108757824	MII_peak_1910	15	.	108754008	108757824	0	3	1,477,1	0,1167,3815	2.41464	3.39808	1.56179
chr1	108772798	108774394	MII_peak_1911	227	.	108772798	108774394	0	2	510604	0,992	6.60734	25.3343	22.767
chr1	108783854	108785311	MII_peak_1912	161	.	108783854	108785311	0	1	1457	0	5.94474	18.8873	16.1934
chr1	108796253	108797684	MII_peak_1913	15	.	108796253	108797684	0	2	1,1	0,1430	2.4117	3.39242	1.55844
chr1	108826316	108827489	MII_peak_1914	17	.	108826316	108827489	0	2	1,1	0,1172	2.48638	3.61592	1.74747
chr1	108845271	108845888	MII_peak_1915	37	.	108845271	108845888	0	1	617	0	3.12911	5.83282	3.73748
chr1	108850177	108851759	MII_peak_1916	32	.	108850177	108851759	0	2	1,1	0,1581	2.97182	5.30126	3.26536
chr1	108856724	108863074	MII_peak_1917	37	.	108856724	108863074	0	2	27972764	0,3586	3.08799	5.79294	3.72708
chr1	108889455	108889955	MII_peak_1918	13	.	108889455	108889955	0	1	500	0	2.33046	3.15007	1.35382
chr1	108910364	108911861	MII_peak_1919	17	.	108910364	108911861	0	2	1,1	0,1496	2.46912	3.56565	1.70556
chr1	108939179	108941526	MII_peak_1920	19	.	108939179	108941526	0	2	811,1	0,2346	2.54401	3.79482	1.90161
chr1	108947719	108959775	MII_peak_1921	85	.	108947719	108959775	0	4	167067722822	0,697,1901,9234	4.25372	10.8786	8.53041
chr1	108965891	108968825	MII_peak_1922	33	.	108965891	108968825	0	3	1839854	0,562,2080	3.0269	5.45288	3.39003
chr1	109057909	109059370	MII_peak_1923	14	.	109057909	109059370	0	2	1455	0,1006	2.36415	3.24896	1.43658
chr1	109070008	109073290	MII_peak_1924	22	.	109070008	109073290	0	3	431,450,1	0,1336,3281	2.65998	4.17649	2.23929
chr1	109272216	109272655	MII_peak_1925	42	.	109272216	109272655	0	1	439	0	3.31482	6.44484	4.28143
chr1	109562937	109563551	MII_peak_1926	13	.	109562937	109563551	0	1	614	0	2.33046	3.15007	1.35382
chr1	109625332	109626172	MII_peak_1927	14	.	109625332	109626172	0	2	1,1	0,839	2.35527	3.22291	1.41478
chr1	109645614	109646689	MII_peak_1928	21	.	109645614	109646689	0	1	1075	0	2.63313	4.0937	2.16806
chr1	109681249	109681992	MII_peak_1929	17	.	109681249	109681992	0	1	743	0	2.50615	3.67659	1.79938
chr1	109698541	109700819	MII_peak_1930	19	.	109698541	109700819	0	2	642,1	0,2277	2.5467	3.80697	1.9137
chr1	109708014	109709107	MII_peak_1931	13	.	109708014	109709107	0	2	1,1	0,1092	2.33046	3.15007	1.35382
chr1	109713831	109714791	MII_peak_1932	19	.	109713831	109714791	0	2	1,1	0,959	2.54121	3.79779	1.90918
chr1	109731138	109732561	MII_peak_1933	14	.	109731138	109732561	0	1	1423	0	2.37681	3.28716	1.46902
chr1	109734275	109736236	MII_peak_1934	16	.	109734275	109736236	0	2	1,1	0,1960	2.46248	3.5497	1.69383
chr1	109754288	109757183	MII_peak_1935	21	.	109754288	109757183	0	3	17871099	0,528,1796	2.61505	4.0453	2.12924
chr1	109759476	109763374	MII_peak_1936	16	.	109759476	109763374	0	2	11501	0,2397	2.4294	3.45392	1.61419
chr1	109765163	109767931	MII_peak_1937	20	.	109765163	109767931	0	2	642836	0,1932	2.60122	3.99052	2.0778
chr1	109774481	109778569	MII_peak_1938	28	.	109774481	109778569	0	1	4088	0	2.83447	4.81205	2.8192
chr1	109791368	109798178	MII_peak_1939	20	.	109791368	109798178	0	3	1,4091,1	0,868,6809	2.58281	3.9238	2.0163
chr1	109824273	109825275	MII_peak_1940	13	.	109824273	109825275	0	2	1,1	0,1001	2.33046	3.15007	1.35382
chr1	109833426	109836667	MII_peak_1941	53	.	109833426	109836667	0	2	11686	0,1555	3.57039	7.56077	5.34147
chr1	109838948	109840363	MII_peak_1942	22	.	109838948	109840363	0	1	1415	0	2.66973	4.20898	2.26812
chr1	109842960	109844157	MII_peak_1943	30	.	109842960	109844157	0	1	1197	0	2.92037	5.08817	3.06346
chr1	109852359	109854055	MII_peak_1944	34	.	109852359	109854055	0	2	708,1	0,1695	2.99372	5.51058	3.48781
chr1	109856136	109856944	MII_peak_1945	37	.	109856136	109856944	0	2	1,1	0,807	3.1537	5.85051	3.73507
chr1	109859208	109893953	MII_peak_1946	130	.	109859208	109893953	0	6	1.40403e+22	0,15469,19206,24374,32843,34235	5.06068	15.4666	13.0132
chr1	109950991	109957180	MII_peak_1947	24	.	109950991	109957180	0	4	1,1433,1192,1	0,1320,3361,6188	2.7189	4.43228	2.48441
chr1	109960113	109968354	MII_peak_1948	38	.	109960113	109968354	0	5	18701694572714	0,1658,3190,6018,7527	3.1154	5.91888	3.84931
chr1	109980296	109980881	MII_peak_1949	27	.	109980296	109980881	0	1	585	0	2.82953	4.74409	2.74404
chr1	109983425	109984250	MII_peak_1950	80	.	109983425	109984250	0	1	825	0	4.25152	10.4364	8.04881
chr1	109990223	109993970	MII_peak_1951	20	.	109990223	109993970	0	2	11357	0,2390	2.5928	3.96131	2.0514
chr1	110030221	110030693	MII_peak_1952	13	.	110030221	110030693	0	1	472	0	2.33046	3.15007	1.35382
chr1	110035555	110036236	MII_peak_1953	33	.	110035555	110036236	0	1	681	0	3.03508	5.46446	3.39527
chr1	110059067	110060058	MII_peak_1954	15	.	110059067	110060058	0	1	991	0	2.4173	3.40608	1.56857
chr1	110062336	110063923	MII_peak_1955	13	.	110062336	110063923	0	2	1,1	0,1586	2.33556	3.16506	1.36637
chr1	110086580	110087996	MII_peak_1956	17	.	110086580	110087996	0	2	953,1	0,1415	2.48133	3.60489	1.73998
chr1	110099967	110102821	MII_peak_1957	217	.	110099967	110102821	0	2	749653	0,2201	6.44537	24.2693	21.7158
chr1	110105754	110109985	MII_peak_1958	29	.	110105754	110109985	0	3	11776498	0,930,3733	2.8924	4.98783	2.97185
chr1	110112092	110113760	MII_peak_1959	71	.	110112092	110113760	0	1	1668	0	3.87635	9.34982	7.10571
chr1	110117005	110121679	MII_peak_1960	57	.	110117005	110121679	0	2	12251	0,2423	3.56389	7.93838	5.7683
chr1	110123464	110125898	MII_peak_1961	50	.	110123464	110125898	0	2	519810	0,1624	3.46056	7.19545	5.01513
chr1	110140479	110142899	MII_peak_1962	24	.	110140479	110142899	0	2	731,1	0,2419	2.73427	4.42996	2.46601
chr1	110152500	110158258	MII_peak_1963	26	.	110152500	110158258	0	4	1,1517,783,1	0,1221,3813,5757	2.77432	4.58384	2.6098
chr1	110161130	110163400	MII_peak_1964	15	.	110161130	110163400	0	2	522,1	0,2269	2.39802	3.35126	1.52353
chr1	110170573	110173635	MII_peak_1965	16	.	110170573	110173635	0	3	560,544,1	0,1275,3061	2.43482	3.46255	1.61817
chr1	110219630	110220235	MII_peak_1966	21	.	110219630	110220235	0	1	605	0	2.63036	4.07557	2.14882
chr1	110221948	110230506	MII_peak_1967	24	.	110221948	110230506	0	4	11091622687639	0,2762,5570,7919	2.73861	4.44993	2.48598
chr1	110236959	110244090	MII_peak_1968	52	.	110236959	110244090	0	4	1325753872639	0,2553,3970,6492	3.44436	7.36528	5.21808
chr1	110245772	110248335	MII_peak_1969	53	.	110245772	110248335	0	3	527,480,1	0,1196,2562	3.43898	7.43891	5.3018
chr1	110250870	110255687	MII_peak_1970	17	.	110250870	110255687	0	3	115121368	0,1420,3449	2.49833	3.66159	1.79045
chr1	110268440	110269777	MII_peak_1971	18	.	110268440	110269777	0	2	1,1	0,1336	2.51137	3.69687	1.81872
chr1	110297793	110298475	MII_peak_1972	94	.	110297793	110298475	0	1	682	0	4.55501	11.9395	9.49869
chr1	110328051	110328608	MII_peak_1973	33	.	110328051	110328608	0	1	557	0	3.01853	5.43247	3.37389
chr1	110372037	110374553	MII_peak_1974	25	.	110372037	110374553	0	2	1760,1	0,2515	2.76377	4.54946	2.58012
chr1	110497336	110498034	MII_peak_1975	13	.	110497336	110498034	0	2	1,1	0,697	2.33046	3.15007	1.35382
chr1	110505645	110506798	MII_peak_1976	15	.	110505645	110506798	0	2	1,1	0,1152	2.39236	3.33215	1.50637
chr1	110813063	110823156	MII_peak_1977	56674	.	110813063	110823156	0	4	76311355663493	0,2420,4938,6600	300.85	5670.48	5667.49
chr1	110895252	110895743	MII_peak_1978	27	.	110895252	110895743	0	1	491	0	2.81594	4.69869	2.70435
chr1	110926826	110927684	MII_peak_1979	80	.	110926826	110927684	0	1	858	0	4.23223	10.4568	8.0859
chr1	110943128	110950464	MII_peak_1980	43	.	110943128	110950464	0	3	15125912	0,837,6424	3.26322	6.49451	4.38222
chr1	110954399	110955944	MII_peak_1981	15	.	110954399	110955944	0	2	1,1	0,1544	2.41483	3.40034	1.56448
chr1	110957807	110961373	MII_peak_1982	51	.	110957807	110961373	0	3	1823,501,1	0,2328,3565	3.49559	7.32755	5.13803
chr1	111093189	111097301	MII_peak_1983	115	.	111093189	111097301	0	2	13163	0,949	4.91377	14.028	11.543
chr1	111177925	111178651	MII_peak_1984	46	.	111177925	111178651	0	1	726	0	3.38953	6.79135	4.6146
chr1	111187295	111187989	MII_peak_1985	79	.	111187295	111187989	0	1	694	0	4.16663	10.3285	7.99377
chr1	111278534	111281188	MII_peak_1986	99	.	111278534	111281188	0	2	914455	0,2199	4.5637	12.3374	9.92545
chr1	111493691	111494685	MII_peak_1987	14	.	111493691	111494685	0	2	1,1	0,993	2.36199	3.24262	1.43127
chr1	111541522	111542298	MII_peak_1988	324	.	111541522	111542298	0	1	776	0	8.66864	35.4329	32.4696
chr1	111550819	111551543	MII_peak_1989	76	.	111550819	111551543	0	1	724	0	4.15339	10.0114	7.65053
chr1	111576176	111577179	MII_peak_1990	41	.	111576176	111577179	0	2	1,1	0,1002	3.14268	6.23537	4.1881
chr1	111662609	111663140	MII_peak_1991	21	.	111662609	111663140	0	1	531	0	2.62071	4.04281	2.11945
chr1	111683398	111684006	MII_peak_1992	19	.	111683398	111684006	0	1	608	0	2.56092	3.84879	1.94879
chr1	111786325	111786875	MII_peak_1993	22	.	111786325	111786875	0	1	550	0	2.66717	4.22457	2.29122
chr1	111816350	111817766	MII_peak_1994	14	.	111816350	111817766	0	2	1,1	0,1415	2.3879	3.32189	1.4991
chr1	111828559	111829198	MII_peak_1995	35	.	111828559	111829198	0	1	639	0	3.05877	5.57429	3.50247
chr1	111883584	111884111	MII_peak_1996	56	.	111883584	111884111	0	1	527	0	3.64051	7.85996	5.62549
chr1	111905871	111906364	MII_peak_1997	50	.	111905871	111906364	0	1	493	0	3.46411	7.19878	5.01808
chr1	111912700	111919449	MII_peak_1998	49	.	111912700	111919449	0	4	1,1076,424,1	0,2984,4708,6748	3.38858	7.06609	4.92534
chr1	111921562	111922221	MII_peak_1999	34	.	111921562	111922221	0	1	659	0	3.05905	5.54533	3.46638
chr1	111980909	111981662	MII_peak_2000	16	.	111980909	111981662	0	2	1,1	0,752	2.45445	3.51708	1.66237
[truncated: 46,236 more rows]

## Sheet: Morula_peaks
chr1	73	1885	M_peak_1	388	.	73	1885	0	1	1812	0	14.8759	41.5845	38.8703
chr1	7082	11751	M_peak_2	47	.	7082	11751	0	2	31351136	0,3533	4.51005	6.70261	4.76293
chr1	13130	18667	M_peak_3	75	.	13130	18667	0	3	1,2765,1	0,1186,5536	5.63114	9.63996	7.56294
chr1	56053	57041	M_peak_4	31	.	56053	57041	0	1	988	0	3.76882	4.98085	3.14928
chr1	62323	64892	M_peak_5	41	.	62323	64892	0	3	1,797,1	0,426,2568	4.19252	6.05036	4.16624
chr1	69804	70107	M_peak_6	27	.	69804	70107	0	1	303	0	3.58201	4.54679	2.74136
chr1	105263	105608	M_peak_7	14	.	105263	105608	0	1	345	0	2.81475	3.06307	1.40292
chr1	106842	107432	M_peak_8	13	.	106842	107432	0	2	1,1	0,589	2.79709	3.03052	1.37394
chr1	108795	110658	M_peak_9	22	.	108795	110658	0	2	1910	0,953	3.27201	3.97491	2.23155
chr1	113094	113616	M_peak_10	46	.	113094	113616	0	1	522	0	4.53146	6.63148	4.6768
chr1	117895	119338	M_peak_11	201	.	117895	119338	0	1	1443	0	10.0672	22.6434	20.1073
chr1	153323	153655	M_peak_12	16	.	153323	153655	0	1	332	0	2.9628	3.33599	1.6459
chr1	156072	158681	M_peak_13	40	.	156072	158681	0	2	1687318	0,2291	4.23776	5.99937	4.09234
chr1	176579	179502	M_peak_14	52	.	176579	179502	0	2	1439840	0,2083	4.69123	7.2337	5.27752
chr1	184081	187874	M_peak_15	97	.	184081	187874	0	3	12584377	0,357,3416	6.22965	11.8175	9.71168
chr1	210600	215570	M_peak_16	58	.	210600	215570	0	3	13492299	0,682,2671	4.88915	7.79329	5.81757
chr1	217521	218299	M_peak_17	17	.	217521	218299	0	2	1,1	0,777	3.00136	3.40708	1.70919
chr1	227532	228747	M_peak_18	15	.	227532	228747	0	2	1,1	0,1214	2.89426	3.20965	1.53342
chr1	238543	239491	M_peak_19	441	.	238543	239491	0	1	948	0	16.9729	47.159	44.1763
chr1	250960	251474	M_peak_20	13	.	250960	251474	0	2	1,1	0,513	2.79318	3.02331	1.36752
chr1	264764	268719	M_peak_21	45	.	264764	268719	0	3	11438638	0,812,3317	4.35464	6.43212	4.52497
chr1	276254	277023	M_peak_22	18	.	276254	277023	0	2	1,1	0,768	3.07728	3.55134	1.83873
chr1	290242	293083	M_peak_23	55	.	290242	293083	0	3	13751055	0,406,1786	4.89731	7.59236	5.59581
chr1	311124	312844	M_peak_24	25	.	311124	312844	0	1	1720	0	3.45093	4.29393	2.51328
chr1	338978	341672	M_peak_25	27	.	338978	341672	0	2	2012376	0,2318	3.58197	4.59196	2.79191
chr1	343190	343605	M_peak_26	18	.	343190	343605	0	1	415	0	3.09433	3.59289	1.8783
chr1	370826	374670	M_peak_27	614	.	370826	374670	0	2	13741283	0,2561	19.3823	64.0982	61.4282
chr1	378656	379135	M_peak_28	30	.	378656	379135	0	1	479	0	3.75757	4.9129	3.07773
chr1	401969	404841	M_peak_29	46	.	401969	404841	0	2	2505,1	0,2871	4.44104	6.56978	4.64346
chr1	431139	434511	M_peak_30	136	.	431139	434511	0	1	3372	0	7.89641	15.9648	13.6341
chr1	461117	463419	M_peak_31	17	.	461117	463419	0	3	1,526,1	0,551,2301	3.03241	3.48259	1.78098
chr1	495524	496509	M_peak_32	28	.	495524	496509	0	1	985	0	3.61762	4.67436	2.86944
chr1	501526	503237	M_peak_33	27	.	501526	503237	0	2	1762	0,949	3.58589	4.56909	2.76496
chr1	542362	546921	M_peak_34	79	.	542362	546921	0	2	16851922	0,2637	5.70678	10.0434	7.97125
chr1	561536	562524	M_peak_35	56	.	561536	562524	0	1	988	0	4.95268	7.67971	5.67024
chr1	583417	585213	M_peak_36	27	.	583417	585213	0	2	728437	0,1359	3.53607	4.53963	2.75263
chr1	586680	588332	M_peak_37	51	.	586680	588332	0	2	598524	0,1128	4.61049	7.12236	5.18641
chr1	614273	615203	M_peak_38	17	.	614273	615203	0	2	320,1	0,929	3.00516	3.42635	1.72947
chr1	651266	653606	M_peak_39	43	.	651266	653606	0	2	533878	0,1462	4.2354	6.26341	4.38235
chr1	661926	662671	M_peak_40	27	.	661926	662671	0	1	745	0	3.56326	4.52644	2.72665
chr1	673353	673893	M_peak_41	13	.	673353	673893	0	2	1,1	0,539	2.79318	3.02331	1.36752
chr1	681196	681837	M_peak_42	22	.	681196	681837	0	2	1,1	0,640	3.29442	3.96273	2.20785
chr1	719349	719653	M_peak_43	16	.	719349	719653	0	1	304	0	2.93992	3.2938	1.60834
chr1	793096	794236	M_peak_44	15	.	793096	794236	0	2	364,1	0,1139	2.89155	3.20464	1.52896
chr1	828113	829533	M_peak_45	35	.	828113	829533	0	1	1420	0	4.00487	5.45308	3.57843
chr1	904835	905978	M_peak_46	16	.	904835	905978	0	2	1,1	0,1142	2.95729	3.329	1.64049
chr1	936697	937221	M_peak_47	20	.	936697	937221	0	1	524	0	3.18228	3.76528	2.03435
chr1	943113	946040	M_peak_48	71	.	943113	946040	0	1	2927	0	5.44497	9.17075	7.11972
chr1	957093	957541	M_peak_49	22	.	957093	957541	0	1	448	0	3.31512	4.02775	2.27242
chr1	958803	959729	M_peak_50	20	.	958803	959729	0	1	926	0	3.21619	3.82651	2.0886
chr1	962374	964463	M_peak_51	53	.	962374	964463	0	2	1146,1	0,2088	4.74066	7.31874	5.35273
chr1	972441	972750	M_peak_52	27	.	972441	972750	0	1	309	0	3.55909	4.50479	2.70395
chr1	1011329	1013290	M_peak_53	59	.	1011329	1013290	0	2	1703	0,1258	4.80447	7.86978	5.92827
chr1	1027944	1028790	M_peak_54	15	.	1027944	1028790	0	2	1,1	0,845	2.92366	3.26383	1.58166
chr1	1102181	1104594	M_peak_55	20	.	1102181	1104594	0	2	1474,1	0,2412	3.20525	3.80384	2.06773
chr1	1207952	1209444	M_peak_56	77	.	1207952	1209444	0	1	1492	0	5.59383	9.78699	7.73163
chr1	1240086	1241605	M_peak_57	15	.	1240086	1241605	0	2	1,1	0,1518	2.92529	3.26982	1.58775
chr1	1245931	1246758	M_peak_58	18	.	1245931	1246758	0	2	1,1	0,826	3.10824	3.61452	1.89654
chr1	1315625	1316348	M_peak_59	99	.	1315625	1316348	0	1	723	0	6.53969	12.1622	9.98728
chr1	1317868	1318209	M_peak_60	31	.	1317868	1318209	0	1	341	0	3.8042	5.00613	3.16268
chr1	1325216	1326243	M_peak_61	39	.	1325216	1326243	0	1	1027	0	4.18685	5.84462	3.94076
chr1	1341931	1343641	M_peak_62	84	.	1341931	1343641	0	2	1966	0,744	5.88035	10.5097	8.42134
chr1	1344879	1346100	M_peak_63	219	.	1344879	1346100	0	1	1221	0	10.4203	24.5079	21.9832
chr1	1359872	1360307	M_peak_64	16	.	1359872	1360307	0	1	435	0	2.96875	3.34695	1.65566
chr1	1364202	1365405	M_peak_65	158	.	1364202	1365405	0	1	1203	0	8.56495	18.2434	15.859
chr1	1426359	1427589	M_peak_66	458	.	1426359	1427589	0	1	1230	0	17.0394	48.7003	45.8116
chr1	1443306	1444492	M_peak_67	29	.	1443306	1444492	0	2	457,1	0,1185	3.66144	4.76172	2.94849
chr1	1470517	1470934	M_peak_68	17	.	1470517	1470934	0	1	417	0	3.03729	3.47329	1.76814
chr1	1477818	1479255	M_peak_69	118	.	1477818	1479255	0	1	1437	0	7.308	14.1024	11.8257
chr1	1538487	1538890	M_peak_70	15	.	1538487	1538890	0	1	403	0	2.92803	3.27325	1.59039
chr1	1572191	1573557	M_peak_71	22	.	1572191	1573557	0	1	1366	0	3.32716	4.05035	2.29268
chr1	1591171	1592149	M_peak_72	35	.	1591171	1592149	0	1	978	0	3.94716	5.37897	3.52
chr1	1665738	1667223	M_peak_73	59	.	1665738	1667223	0	2	311391	0,1094	4.9395	7.92736	5.94603
chr1	1670683	1672082	M_peak_74	32	.	1670683	1672082	0	1	1399	0	3.844	5.1046	3.25611
chr1	1742871	1743264	M_peak_75	38	.	1742871	1743264	0	1	393	0	4.13849	5.76462	3.87118
chr1	1805928	1808158	M_peak_76	42	.	1805928	1808158	0	2	1093627	0,1603	4.26252	6.13064	4.22732
chr1	1818017	1818822	M_peak_77	29	.	1818017	1818822	0	1	805	0	3.66707	4.73881	2.92082
chr1	1882039	1882372	M_peak_78	32	.	1882039	1882372	0	1	333	0	3.83208	5.09849	3.25408
chr1	1901415	1902245	M_peak_79	22	.	1901415	1902245	0	2	1395	0,435	3.32823	4.05641	2.29909
chr1	1906870	1910116	M_peak_80	64	.	1906870	1910116	0	2	5911036	0,2210	5.17486	8.46754	6.44637
chr1	1912119	1913711	M_peak_81	33	.	1912119	1913711	0	2	989,1	0,1591	3.90896	5.25237	3.3943
chr1	1995407	1995968	M_peak_82	40	.	1995407	1995968	0	1	561	0	4.10619	5.92479	4.06022
chr1	2157696	2158128	M_peak_83	20	.	2157696	2158128	0	1	432	0	3.19327	3.80195	2.07105
chr1	2353781	2354685	M_peak_84	38	.	2353781	2354685	0	1	904	0	4.1271	5.71555	3.82124
chr1	2366933	2368058	M_peak_85	19	.	2366933	2368058	0	1	1125	0	3.13842	3.68222	1.95984
chr1	2530338	2530813	M_peak_86	20	.	2530338	2530813	0	2	1,1	0,474	3.19924	3.77703	2.03989
chr1	2616027	2617026	M_peak_87	103	.	2616027	2617026	0	1	999	0	6.8403	12.5764	10.3348
chr1	2682947	2683392	M_peak_88	20	.	2682947	2683392	0	1	445	0	3.19458	3.78976	2.05663
chr1	2710521	2713100	M_peak_89	73	.	2710521	2713100	0	2	2039,1	0,2578	5.63685	9.41843	7.32349
chr1	2789431	2791615	M_peak_90	18	.	2789431	2791615	0	3	1361321	0,519,1863	3.07025	3.54641	1.8364
chr1	2854492	2859638	M_peak_91	55	.	2854492	2859638	0	3	360,1645,1	0,2941,5145	4.84489	7.53466	5.55171
chr1	2879447	2879959	M_peak_92	46	.	2879447	2879959	0	1	512	0	4.47501	6.60934	4.67381
chr1	2882262	2885487	M_peak_93	43	.	2882262	2885487	0	1	3225	0	4.3263	6.30253	4.39229
chr1	2918897	2919296	M_peak_94	39	.	2918897	2919296	0	1	399	0	4.18827	5.82063	3.91354
chr1	2931803	2932257	M_peak_95	44	.	2931803	2932257	0	1	454	0	4.39983	6.39578	4.46738
chr1	2937372	2938313	M_peak_96	26	.	2937372	2938313	0	1	941	0	3.5084	4.42113	2.63191
chr1	2945885	2948119	M_peak_97	29	.	2945885	2948119	0	1	2234	0	3.6774	4.76665	2.94761
chr1	2996218	2999824	M_peak_98	148	.	2996218	2999824	0	1	3606	0	8.17109	17.2021	14.8666
chr1	3054657	3056215	M_peak_99	33	.	3054657	3056215	0	1	1558	0	3.85713	5.18996	3.3459
chr1	3167976	3168507	M_peak_100	24	.	3167976	3168507	0	1	531	0	3.38657	4.20438	2.44053
chr1	3267219	3269809	M_peak_101	47	.	3267219	3269809	0	2	1117949	0,1641	4.46379	6.64385	4.71549
chr1	3289423	3291621	M_peak_102	27	.	3289423	3291621	0	2	482,1	0,2197	3.56098	4.58716	2.79526
chr1	3335653	3337788	M_peak_103	22	.	3335653	3337788	0	2	11548	0,587	3.32496	4.03428	2.27539
chr1	3389416	3390207	M_peak_104	22	.	3389416	3390207	0	1	791	0	3.33143	4.04565	2.28538
chr1	3391979	3392287	M_peak_105	22	.	3391979	3392287	0	1	308	0	3.29844	3.98545	2.23193
chr1	3421803	3422379	M_peak_106	39	.	3421803	3422379	0	1	576	0	4.11495	5.79941	3.91904
chr1	3470563	3471504	M_peak_107	40	.	3470563	3471504	0	1	941	0	4.19854	5.91615	4.01513
chr1	3522855	3523466	M_peak_108	23	.	3522855	3523466	0	1	611	0	3.38225	4.14342	2.37346
chr1	3665438	3666372	M_peak_109	161	.	3665438	3666372	0	1	934	0	8.73743	18.6013	16.1968
chr1	3711616	3713476	M_peak_110	21	.	3711616	3713476	0	2	598936	0,924	3.23982	3.87959	2.13817
chr1	3740395	3742678	M_peak_111	41	.	3740395	3742678	0	3	1599372	0,572,1911	4.27318	6.07787	4.16524
chr1	3877853	3879817	M_peak_112	79	.	3877853	3879817	0	1	1964	0	5.86023	10.0575	7.93786
chr1	4141811	4143542	M_peak_113	31	.	4141811	4143542	0	1	1731	0	3.70356	4.96747	3.15988
chr1	4213276	4214104	M_peak_114	44	.	4213276	4214104	0	1	828	0	4.44855	6.40387	4.4571
chr1	4217551	4217885	M_peak_115	21	.	4217551	4217885	0	1	334	0	3.24596	3.87344	2.12836
chr1	4257948	4258329	M_peak_116	23	.	4257948	4258329	0	1	381	0	3.36464	4.14786	2.3864
chr1	4275125	4275572	M_peak_117	25	.	4275125	4275572	0	1	447	0	3.46675	4.31633	2.53173
chr1	4337577	4338141	M_peak_118	13	.	4337577	4338141	0	1	564	0	2.79449	3.02572	1.36967
chr1	4465901	4467399	M_peak_119	62	.	4465901	4467399	0	1	1498	0	5.0956	8.24655	6.23727
chr1	4513516	4513860	M_peak_120	33	.	4513516	4513860	0	1	344	0	3.86498	5.16018	3.3094
chr1	4641796	4642588	M_peak_121	25	.	4641796	4642588	0	2	1423	0,369	3.47518	4.35212	2.56838
chr1	4676289	4677271	M_peak_122	19	.	4676289	4677271	0	2	1,1	0,981	3.11704	3.65495	1.93858
chr1	4681685	4682338	M_peak_123	50	.	4681685	4682338	0	1	653	0	4.64805	7.05397	5.09746
chr1	4722523	4723366	M_peak_124	44	.	4722523	4723366	0	1	843	0	4.3286	6.32827	4.42049
chr1	4780955	4781401	M_peak_125	17	.	4780955	4781401	0	1	446	0	3.02003	3.44667	1.74576
chr1	4789657	4794123	M_peak_126	85	.	4789657	4794123	0	2	2103502	0,3964	5.96503	10.6176	8.50708
chr1	4822126	4824911	M_peak_127	21	.	4822126	4824911	0	3	1669512	0,619,2273	3.26933	3.94079	2.1944
chr1	4923398	4924078	M_peak_128	19	.	4923398	4924078	0	2	1,1	0,679	3.15563	3.70492	1.97781
chr1	4994431	4995095	M_peak_129	52	.	4994431	4995095	0	1	664	0	4.7706	7.23011	5.24521
chr1	5075491	5077536	M_peak_130	33	.	5075491	5077536	0	2	3211329	0,716	3.82717	5.17127	3.3373
chr1	5080134	5080927	M_peak_131	37	.	5080134	5080927	0	2	315,1	0,792	4.04688	5.62831	3.75702
chr1	5098503	5099900	M_peak_132	43	.	5098503	5099900	0	2	1626	0,771	4.32909	6.25925	4.3439
chr1	5134230	5134828	M_peak_133	13	.	5134230	5134828	0	2	1,1	0,597	2.79318	3.02331	1.36752
chr1	5191184	5191771	M_peak_134	13	.	5191184	5191771	0	2	1,1	0,586	2.79318	3.02331	1.36752
chr1	5248490	5249590	M_peak_135	50	.	5248490	5249590	0	1	1100	0	4.66963	7.01272	5.04367
chr1	5326929	5330867	M_peak_136	24	.	5326929	5330867	0	3	112591585	0,398,2353	3.37522	4.20246	2.44246
chr1	5418019	5420669	M_peak_137	27	.	5418019	5420669	0	2	876446	0,2204	3.57608	4.57402	2.77465
chr1	5461160	5461798	M_peak_138	42	.	5461160	5461798	0	1	638	0	4.29201	6.11608	4.20047
chr1	5532361	5532949	M_peak_139	16	.	5532361	5532949	0	2	1,1	0,587	2.94764	3.30988	1.62313
chr1	5613766	5614377	M_peak_140	148	.	5613766	5614377	0	1	611	0	8.2548	17.2024	14.8393
chr1	5723615	5724100	M_peak_141	25	.	5723615	5724100	0	1	485	0	3.46617	4.32402	2.54048
chr1	5776629	5776954	M_peak_142	28	.	5776629	5776954	0	1	325	0	3.64893	4.69187	2.87578
chr1	5791440	5792517	M_peak_143	13	.	5791440	5792517	0	2	1,1	0,1076	2.79318	3.02331	1.36752
chr1	5929952	5930691	M_peak_144	15	.	5929952	5930691	0	2	1,1	0,738	2.92688	3.27209	1.5896
chr1	5932951	5935564	M_peak_145	39	.	5932951	5935564	0	1	2613	0	4.15746	5.80485	3.9084
chr1	6001378	6001991	M_peak_146	30	.	6001378	6001991	0	1	613	0	3.72389	4.92018	3.0996
chr1	6113979	6114418	M_peak_147	47	.	6113979	6114418	0	1	439	0	4.50108	6.69673	4.75961
chr1	6119129	6119964	M_peak_148	24	.	6119129	6119964	0	1	835	0	3.43544	4.26994	2.49305
chr1	6359631	6361837	M_peak_149	40	.	6359631	6361837	0	1	2206	0	4.2474	5.97538	4.06161
chr1	6449664	6450638	M_peak_150	17	.	6449664	6450638	0	2	1,1	0,973	3.04596	3.49057	1.78385
chr1	6500567	6501193	M_peak_151	18	.	6500567	6501193	0	2	1,1	0,625	3.09533	3.58567	1.86957
chr1	6646220	6648057	M_peak_152	309	.	6646220	6648057	0	1	1837	0	13.3646	33.7475	30.9673
chr1	6884860	6885945	M_peak_153	17	.	6884860	6885945	0	2	1,1	0,1084	2.99708	3.39919	1.70217
chr1	6932716	6933671	M_peak_154	63	.	6932716	6933671	0	1	955	0	5.15683	8.38475	6.36733
chr1	6943501	6946847	M_peak_155	78	.	6943501	6946847	0	2	3009,1	0,3345	5.72062	9.95282	7.86882
chr1	7049719	7051604	M_peak_156	18	.	7049719	7051604	0	3	1,1018,1	0,425,1884	3.08471	3.57217	1.85909
chr1	7054473	7054977	M_peak_157	16	.	7054473	7054977	0	1	504	0	2.96525	3.34153	1.6511
chr1	7059291	7059801	M_peak_158	35	.	7059291	7059801	0	1	510	0	3.97695	5.41504	3.5481
chr1	7073067	7073606	M_peak_159	13	.	7073067	7073606	0	1	539	0	2.79318	3.02331	1.36752
chr1	7083052	7083774	M_peak_160	86	.	7083052	7083774	0	1	722	0	6.14842	10.8044	8.65134
chr1	7095013	7095986	M_peak_161	87	.	7095013	7095986	0	1	973	0	6.11661	10.9173	8.78201
chr1	7179834	7181610	M_peak_162	46	.	7179834	7181610	0	2	372983	0,793	4.36978	6.51289	4.6079
chr1	7189792	7191390	M_peak_163	61	.	7189792	7191390	0	1	1598	0	5.12915	8.2198	6.19648
chr1	7250329	7250671	M_peak_164	35	.	7250329	7250671	0	1	342	0	3.96972	5.43033	3.56812
chr1	7376121	7381138	M_peak_165	33	.	7376121	7381138	0	2	17302232	0,2785	3.8709	5.23215	3.38712
chr1	7382949	7383682	M_peak_166	19	.	7382949	7383682	0	1	733	0	3.1469	3.70531	1.98227
chr1	7386867	7391802	M_peak_167	53	.	7386867	7391802	0	1	4935	0	4.70587	7.31502	5.36093
chr1	7458071	7458920	M_peak_168	79	.	7458071	7458920	0	1	849	0	5.83404	10.0908	7.98116
chr1	7484073	7486206	M_peak_169	105	.	7484073	7486206	0	1	2133	0	6.75247	12.793	10.5931
chr1	7559888	7560695	M_peak_170	22	.	7559888	7560695	0	1	807	0	3.31902	4.02733	2.27019
chr1	7674829	7675419	M_peak_171	16	.	7674829	7675419	0	1	590	0	2.95784	3.33016	1.64156
chr1	7712830	7713173	M_peak_172	35	.	7712830	7713173	0	1	343	0	4.00072	5.42487	3.54917
chr1	7799639	7801455	M_peak_173	34	.	7799639	7801455	0	2	1536	0,1280	3.90967	5.26957	3.41325
chr1	7896577	7897189	M_peak_174	21	.	7896577	7897189	0	2	1,1	0,611	3.26029	3.91925	2.17401
chr1	7967265	7968274	M_peak_175	35	.	7967265	7968274	0	1	1009	0	3.9602	5.40486	3.54334
chr1	8000586	8003662	M_peak_176	144	.	8000586	8003662	0	1	3076	0	7.95844	16.7971	14.4983
chr1	8057554	8063315	M_peak_177	96	.	8057554	8063315	0	3	4215,421,1	0,4896,5760	6.41319	11.7689	9.60213
chr1	8079477	8080129	M_peak_178	14	.	8079477	8080129	0	2	1,1	0,651	2.84537	3.11952	1.45318
chr1	8097529	8099475	M_peak_179	83	.	8097529	8099475	0	1	1946	0	5.90873	10.4135	8.30762
chr1	8119686	8120942	M_peak_180	92	.	8119686	8120942	0	1	1256	0	6.31165	11.4076	9.24475
chr1	8150861	8152296	M_peak_181	24	.	8150861	8152296	0	2	1438	0,997	3.38436	4.17432	2.40763
chr1	8175312	8176648	M_peak_182	107	.	8175312	8176648	0	1	1336	0	6.93277	12.9576	10.7133
chr1	8243673	8244899	M_peak_183	205	.	8243673	8244899	0	1	1226	0	9.88515	23.0383	20.5753
chr1	8523643	8524133	M_peak_184	146	.	8523643	8524133	0	1	490	0	8.29891	17.013	14.6312
chr1	8556389	8557106	M_peak_185	23	.	8556389	8557106	0	2	1,1	0,716	3.33906	4.06755	2.30685
chr1	8616369	8618181	M_peak_186	76	.	8616369	8618181	0	1	1812	0	5.61012	9.72632	7.66226
chr1	8649653	8650027	M_peak_187	27	.	8649653	8650027	0	1	374	0	3.57736	4.57845	2.7789
chr1	8682248	8682653	M_peak_188	96	.	8682248	8682653	0	1	405	0	6.43367	11.8089	9.6384
chr1	8728794	8729174	M_peak_189	28	.	8728794	8729174	0	1	380	0	3.63279	4.6648	2.85233
chr1	8759654	8760693	M_peak_190	28	.	8759654	8760693	0	1	1039	0	3.61901	4.6537	2.84574
chr1	8841855	8842218	M_peak_191	36	.	8841855	8842218	0	1	363	0	4.00564	5.52386	3.65726
chr1	8847167	8847513	M_peak_192	19	.	8847167	8847513	0	1	346	0	3.16452	3.72417	1.99565
chr1	8988803	8990533	M_peak_193	33	.	8988803	8990533	0	2	11037	0,693	3.81264	5.14639	3.31505
chr1	9012736	9013044	M_peak_194	18	.	9012736	9013044	0	1	308	0	3.07301	3.54074	1.8286
chr1	9015154	9015856	M_peak_195	13	.	9015154	9015856	0	2	1,1	0,701	2.79318	3.02331	1.36752
chr1	9041432	9041887	M_peak_196	19	.	9041432	9041887	0	1	455	0	3.11386	3.6262	1.90727
chr1	9045120	9045646	M_peak_197	21	.	9045120	9045646	0	1	526	0	3.26333	3.9164	2.16935
chr1	9051691	9052111	M_peak_198	25	.	9051691	9052111	0	1	420	0	3.47817	4.33746	2.55049
chr1	9061089	9061648	M_peak_199	14	.	9061089	9061648	0	1	559	0	2.82372	3.07962	1.41766
chr1	9104149	9104891	M_peak_200	24	.	9104149	9104891	0	1	742	0	3.41375	4.26344	2.49505
chr1	9106391	9106833	M_peak_201	27	.	9106391	9106833	0	1	442	0	3.5606	4.52368	2.72457
chr1	9142319	9142663	M_peak_202	13	.	9142319	9142663	0	1	344	0	2.79318	3.02331	1.36752
chr1	9313778	9314551	M_peak_203	23	.	9313778	9314551	0	1	773	0	3.3647	4.11714	2.35142
chr1	9346875	9347245	M_peak_204	15	.	9346875	9347245	0	1	370	0	2.92444	3.26672	1.5846
chr1	9388015	9391395	M_peak_205	95	.	9388015	9391395	0	2	6621552	0,1828	6.25796	11.6727	9.54257
chr1	9410011	9410738	M_peak_206	50	.	9410011	9410738	0	1	727	0	4.72738	7.08051	5.09672
chr1	9417624	9418207	M_peak_207	15	.	9417624	9418207	0	2	1,1	0,582	2.90052	3.22118	1.54368
chr1	9477695	9480887	M_peak_208	33	.	9477695	9480887	0	2	12328	0,864	3.87494	5.23609	3.38978
chr1	9516358	9518263	M_peak_209	33	.	9516358	9518263	0	1	1905	0	3.86448	5.17562	3.32693
chr1	9525169	9528487	M_peak_210	24	.	9525169	9528487	0	3	1,2142,1	0,538,3317	3.4109	4.21665	2.44362
chr1	9535343	9536873	M_peak_211	19	.	9535343	9536873	0	3	1,497,1	0,335,1529	3.11505	3.62247	1.90245
chr1	9538623	9538985	M_peak_212	28	.	9538623	9538985	0	1	362	0	3.60858	4.61341	2.80507
chr1	9565087	9574326	M_peak_213	89	.	9565087	9574326	0	5	1,720,4042,1692,1	0,408,1955,6810,9238	6.094	11.0501	8.92864
chr1	9578222	9581918	M_peak_214	36	.	9578222	9581918	0	3	1,2618,1	0,641,3695	4.02573	5.51827	3.64302
chr1	9599484	9600734	M_peak_215	25	.	9599484	9600734	0	2	1,1	0,1249	3.48495	4.36447	2.57816
chr1	9610214	9610956	M_peak_216	54	.	9610214	9610956	0	1	742	0	4.87017	7.43384	5.43152
chr1	9637333	9638292	M_peak_217	85	.	9637333	9638292	0	1	959	0	6.1163	10.6792	8.5254
chr1	9645545	9646865	M_peak_218	23	.	9645545	9646865	0	1	1320	0	3.32279	4.05663	2.30172
chr1	9666359	9666855	M_peak_219	16	.	9666359	9666855	0	1	496	0	2.97584	3.36391	1.67174
chr1	9706429	9708455	M_peak_220	35	.	9706429	9708455	0	2	849797	0,1229	3.92638	5.40489	3.55696
chr1	9711719	9712829	M_peak_221	45	.	9711719	9712829	0	1	1110	0	4.45218	6.50446	4.56722
chr1	9752300	9753462	M_peak_222	78	.	9752300	9753462	0	1	1162	0	5.79515	9.98186	7.88073
chr1	9766532	9769033	M_peak_223	24	.	9766532	9769033	0	3	437,525,1	0,1519,2500	3.38124	4.18	2.41513
chr1	9773270	9776248	M_peak_224	57	.	9773270	9776248	0	2	2506,1	0,2977	4.94848	7.78983	5.79278
chr1	9817155	9817986	M_peak_225	78	.	9817155	9817986	0	1	831	0	5.76354	9.95978	7.86738
chr1	9821823	9823669	M_peak_226	54	.	9821823	9823669	0	2	1209,1	0,1845	4.81741	7.42524	5.44177
chr1	9843147	9850921	M_peak_227	138	.	9843147	9850921	0	3	749,4655,1	0,2320,7773	7.88158	16.1816	13.8689
chr1	9922244	9928046	M_peak_228	104	.	9922244	9928046	0	2	5034,1	0,5801	6.70347	12.6873	10.4946
chr1	9941398	9941924	M_peak_229	22	.	9941398	9941924	0	1	526	0	3.28887	3.99028	2.2417
chr1	9949294	9949802	M_peak_230	23	.	9949294	9949802	0	1	508	0	3.35732	4.10642	2.34276
chr1	9966325	9966796	M_peak_231	23	.	9966325	9966796	0	1	471	0	3.36813	4.13689	2.37238
chr1	9985167	9990294	M_peak_232	99	.	9985167	9990294	0	2	8623449	0,1678	6.50724	12.1407	9.96759
chr1	10109428	10110018	M_peak_233	97	.	10109428	10110018	0	1	590	0	6.57715	11.9898	9.78704
chr1	10125632	10126085	M_peak_234	19	.	10125632	10126085	0	1	453	0	3.11537	3.6464	1.92964
chr1	10150381	10150875	M_peak_235	37	.	10150381	10150875	0	1	494	0	4.04114	5.62958	3.76085
chr1	10201016	10201964	M_peak_236	23	.	10201016	10201964	0	1	948	0	3.38077	4.15634	2.38879
chr1	10217221	10217608	M_peak_237	149	.	10217221	10217608	0	1	387	0	8.53522	17.3836	14.9579
chr1	10224014	10226119	M_peak_238	46	.	10224014	10226119	0	2	1069,1	0,2104	4.40707	6.58138	4.66815
chr1	10250999	10251360	M_peak_239	19	.	10250999	10251360	0	1	361	0	3.11557	3.62899	1.90967
chr1	10280780	10283860	M_peak_240	211	.	10280780	10283860	0	1	3080	0	10.3029	23.7293	21.1909
chr1	10297892	10301139	M_peak_241	43	.	10297892	10301139	0	3	937,753,1	0,1285,3246	4.29811	6.24018	4.33408
chr1	10352845	10355225	M_peak_242	117	.	10352845	10355225	0	1	2380	0	7.07715	13.9627	11.7414
chr1	10413676	10414323	M_peak_243	30	.	10413676	10414323	0	1	647	0	3.72211	4.8729	3.04797
chr1	10419228	10420763	M_peak_244	70	.	10419228	10420763	0	1	1535	0	5.47813	9.11049	7.0436
chr1	10452846	10453181	M_peak_245	22	.	10452846	10453181	0	1	335	0	3.2992	3.98568	2.23186
chr1	10461492	10463712	M_peak_246	190	.	10461492	10463712	0	1	2220	0	9.70816	21.5068	19.0013
chr1	10495327	10501163	M_peak_247	58	.	10495327	10501163	0	2	3619516	0,5320	4.94765	7.85299	5.86167
chr1	10530178	10531180	M_peak_248	35	.	10530178	10531180	0	1	1002	0	3.97819	5.40452	3.53568
chr1	10548093	10548676	M_peak_249	62	.	10548093	10548676	0	1	583	0	5.13811	8.26312	6.2419
chr1	10562116	10562456	M_peak_250	60	.	10562116	10562456	0	1	340	0	5.07801	8.07307	6.05638
chr1	10568635	10574734	M_peak_251	123	.	10568635	10574734	0	2	5310,1	0,6098	7.44695	14.67	12.3852
chr1	10609815	10613613	M_peak_252	134	.	10609815	10613613	0	2	2360522	0,3276	7.7744	15.7628	13.4529
chr1	10633149	10633898	M_peak_253	26	.	10633149	10633898	0	1	749	0	3.49417	4.41423	2.63023
chr1	10743935	10745675	M_peak_254	58	.	10743935	10745675	0	1	1740	0	4.83897	7.79388	5.83711
chr1	10749832	10751049	M_peak_255	75	.	10749832	10751049	0	1	1217	0	5.69354	9.67661	7.58287
chr1	10759682	10761055	M_peak_256	114622	.	10759682	10761055	0	2	1,1	0,1372	1416.07	11465.9	11462.2
chr1	10764636	10766460	M_peak_257	15	.	10764636	10766460	0	2	1426	0,1398	2.91151	3.24211	1.5625
chr1	10798540	10802242	M_peak_258	93	.	10798540	10802242	0	1	3702	0	6.12527	11.4368	9.33008
chr1	10804548	10810555	M_peak_259	62	.	10804548	10810555	0	3	2715,544,1	0,4998,6006	5.04353	8.26928	6.27734
chr1	10824531	10825731	M_peak_260	20	.	10824531	10825731	0	2	388414	0,786	3.17895	3.75064	2.01919
chr1	10831674	10832665	M_peak_261	18	.	10831674	10832665	0	2	1583	0,408	3.05854	3.51368	1.80441
chr1	10837305	10840904	M_peak_262	18	.	10837305	10840904	0	3	1059,1024,1	0,2039,3598	3.06144	3.55458	1.84936
chr1	10843322	10843823	M_peak_263	17	.	10843322	10843823	0	1	501	0	3.01297	3.43789	1.73901
chr1	10851850	10857073	M_peak_264	92	.	10851850	10857073	0	2	4052530	0,4693	6.25063	11.408	9.26388
chr1	10917401	10925652	M_peak_265	52	.	10917401	10925652	0	4	1560,1634,2742,1	0,1936,4343,8250	4.6489	7.22936	5.28639
chr1	10935511	10937781	M_peak_266	50	.	10935511	10937781	0	2	11756	0,514	4.61236	6.98234	5.03232
chr1	10981391	10984126	M_peak_267	131	.	10981391	10984126	0	2	10241397	0,1338	7.51253	15.4564	13.1992
chr1	10990420	10992224	M_peak_268	89	.	10990420	10992224	0	1	1804	0	6.12859	11.0713	8.94283
chr1	11008263	11009025	M_peak_269	16	.	11008263	11009025	0	2	1,1	0,761	2.97365	3.35965	1.6679
chr1	11029592	11031001	M_peak_270	58	.	11029592	11031001	0	1	1409	0	4.97331	7.83949	5.83829
chr1	11032765	11033301	M_peak_271	18	.	11032765	11033301	0	1	536	0	3.04986	3.50936	1.80353
chr1	11039693	11043113	M_peak_272	112	.	11039693	11043113	0	2	12233	0,1187	7.06271	13.5354	11.2937
chr1	11059602	11060092	M_peak_273	18	.	11059602	11060092	0	1	490	0	3.05453	3.5174	1.81055
chr1	11152848	11153312	M_peak_274	19	.	11152848	11153312	0	1	464	0	3.1257	3.65315	1.93254
chr1	11161192	11161843	M_peak_275	15	.	11161192	11161843	0	1	651	0	2.8945	3.21009	1.53381
chr1	11173139	11173577	M_peak_276	22	.	11173139	11173577	0	1	438	0	3.32928	4.05713	2.29945
chr1	11184404	11185392	M_peak_277	22	.	11184404	11185392	0	1	988	0	3.32136	4.03321	2.2757
chr1	11258505	11259234	M_peak_278	16	.	11258505	11259234	0	1	729	0	2.95574	3.32298	1.63432
chr1	11333184	11334063	M_peak_279	28	.	11333184	11334063	0	1	879	0	3.59457	4.63991	2.84042
chr1	11564222	11567342	M_peak_280	35	.	11564222	11567342	0	2	11061380	0,1740	3.94956	5.40999	3.55313
chr1	11630989	11632547	M_peak_281	29	.	11630989	11632547	0	1	1558	0	3.67103	4.77331	2.9576
chr1	11694070	11694446	M_peak_282	14	.	11694070	11694446	0	1	376	0	2.82452	3.08109	1.41896
chr1	11804265	11804850	M_peak_283	41	.	11804265	11804850	0	1	585	0	4.27809	6.05803	4.14116
chr1	11926046	11926764	M_peak_284	62	.	11926046	11926764	0	1	718	0	5.19344	8.29475	6.25493
chr1	12007760	12009944	M_peak_285	22	.	12007760	12009944	0	2	1934	0,1250	3.29983	3.99588	2.24313
chr1	12036948	12040333	M_peak_286	27	.	12036948	12040333	0	3	1944753	0,1041,2632	3.52656	4.52443	2.7392
chr1	12053695	12058180	M_peak_287	43	.	12053695	12058180	0	2	3152432	0,4053	4.29223	6.28522	4.38601
chr1	12096098	12097890	M_peak_288	103	.	12096098	12097890	0	1	1792	0	6.70639	12.5391	10.3323
chr1	12115826	12116268	M_peak_289	17	.	12115826	12116268	0	1	442	0	3.01165	3.43464	1.73592
chr1	12124700	12128220	M_peak_290	114	.	12124700	12128220	0	1	3520	0	7.1026	13.6684	11.4224
chr1	12158943	12160737	M_peak_291	81	.	12158943	12160737	0	1	1794	0	5.84859	10.2525	8.14936
chr1	12196152	12197796	M_peak_292	16	.	12196152	12197796	0	1	1644	0	2.98817	3.38949	1.69525
chr1	12205959	12206318	M_peak_293	18	.	12205959	12206318	0	1	359	0	3.10432	3.61525	1.89923
chr1	12232576	12234450	M_peak_294	31	.	12232576	12234450	0	2	1085304	0,1570	3.75907	4.99103	3.16408
chr1	12252703	12255781	M_peak_295	130	.	12252703	12255781	0	2	12554	0,524	7.53616	15.3041	13.0352
chr1	12305619	12306826	M_peak_296	36	.	12305619	12306826	0	2	654,1	0,1206	4.00164	5.54935	3.68729
chr1	12313057	12314582	M_peak_297	39	.	12313057	12314582	0	1	1525	0	4.14703	5.86614	3.98045
chr1	12316497	12318393	M_peak_298	37	.	12316497	12318393	0	2	11114	0,782	4.02842	5.58127	3.71132
chr1	12341791	12344336	M_peak_299	20	.	12341791	12344336	0	3	1,390,1	0,1125,2544	3.17305	3.74601	2.01665
chr1	12353238	12356675	M_peak_300	147	.	12353238	12356675	0	2	13108	0,329	8.09546	17.0641	14.741
chr1	12362427	12363128	M_peak_301	20	.	12362427	12363128	0	1	701	0	3.22301	3.83708	2.09749
chr1	12380519	12381491	M_peak_302	18	.	12380519	12381491	0	2	1,1	0,971	3.07468	3.54223	1.82951
chr1	12404075	12406587	M_peak_303	175	.	12404075	12406587	0	1	2512	0	9.10548	20.0249	17.5985
chr1	12443909	12444278	M_peak_304	16	.	12443909	12444278	0	1	369	0	2.97549	3.36234	1.67012
chr1	12447269	12448682	M_peak_305	71	.	12447269	12448682	0	1	1413	0	5.56249	9.24411	7.15988
chr1	12458138	12458909	M_peak_306	38	.	12458138	12458909	0	1	771	0	4.10256	5.73784	3.85658
chr1	12490706	12493009	M_peak_307	147	.	12490706	12493009	0	2	11353	0,950	8.212	17.1024	14.7504
chr1	12495134	12497835	M_peak_308	40	.	12495134	12497835	0	2	1878,1	0,2700	4.1593	5.88915	4.00081
chr1	12501220	12504281	M_peak_309	45	.	12501220	12504281	0	2	11597	0,1464	4.43573	6.51391	4.58386
chr1	12509503	12512305	M_peak_310	107	.	12509503	12512305	0	2	12057	0,745	6.89984	12.9516	10.7185
chr1	12519432	12519764	M_peak_311	18	.	12519432	12519764	0	1	332	0	3.10416	3.61582	1.89991
chr1	12541108	12544872	M_peak_312	56	.	12541108	12544872	0	1	3764	0	4.8222	7.61698	5.64779
chr1	12663822	12665340	M_peak_313	14	.	12663822	12665340	0	2	545,1	0,1517	2.83524	3.10144	1.43724
chr1	12808261	12808689	M_peak_314	86	.	12808261	12808689	0	1	428	0	6.21193	10.828	8.65574
chr1	12813417	12814289	M_peak_315	141	.	12813417	12814289	0	1	872	0	8.16766	16.5417	14.17
chr1	12882551	12883451	M_peak_316	244	.	12882551	12883451	0	1	900	0	11.253	27.0632	24.4556
chr1	12905694	12906426	M_peak_317	42	.	12905694	12906426	0	1	732	0	4.28174	6.17391	4.26838
chr1	13017729	13018085	M_peak_318	13	.	13017729	13018085	0	1	356	0	2.79318	3.02331	1.36752
chr1	13023990	13024329	M_peak_319	33	.	13023990	13024329	0	1	339	0	3.85489	5.18648	3.34265
chr1	13053053	13054758	M_peak_320	33	.	13053053	13054758	0	1	1705	0	3.86407	5.19792	3.35211
chr1	13265302	13265786	M_peak_321	32	.	13265302	13265786	0	1	484	0	3.84763	5.12083	3.27298
chr1	13301807	13302669	M_peak_322	15	.	13301807	13302669	0	2	1419	0,443	2.92043	3.25889	1.57751
chr1	13311188	13314082	M_peak_323	34	.	13311188	13314082	0	2	7571296	0,1598	3.92822	5.32649	3.46889
chr1	13347592	13350227	M_peak_324	125	.	13347592	13350227	0	1	2635	0	7.44221	14.8217	12.5492
chr1	13357285	13359714	M_peak_325	259	.	13357285	13359714	0	1	2429	0	11.6721	28.5895	25.9597
chr1	13380567	13381072	M_peak_326	112	.	13380567	13381072	0	1	505	0	7.01336	13.493	11.2631
chr1	13412193	13413345	M_peak_327	49	.	13412193	13413345	0	1	1152	0	4.53966	6.89861	4.96699
chr1	13425700	13427285	M_peak_328	34	.	13425700	13427285	0	1	1585	0	3.93096	5.32262	3.46348
chr1	13465343	13472771	M_peak_329	143	.	13465343	13472771	0	3	114124386	0,481,3042	7.85144	16.5905	14.3086
chr1	13486036	13486715	M_peak_330	17	.	13486036	13486715	0	1	679	0	3.03959	3.48222	1.77729
chr1	13489466	13491153	M_peak_331	135	.	13489466	13491153	0	1	1687	0	7.87662	15.8523	13.5199
chr1	13520709	13521169	M_peak_332	16	.	13520709	13521169	0	1	460	0	2.95243	3.31709	1.62913
chr1	13527073	13527392	M_peak_333	28	.	13527073	13527392	0	1	319	0	3.64001	4.69343	2.88172
chr1	13537055	13539567	M_peak_334	26	.	13537055	13539567	0	2	654826	0,1686	3.49108	4.39738	2.61233
chr1	13544996	13545362	M_peak_335	20	.	13544996	13545362	0	1	366	0	3.18512	3.76437	2.03204
chr1	13554373	13556730	M_peak_336	34	.	13554373	13556730	0	2	727674	0,1683	3.91507	5.28312	3.42625
chr1	13626977	13627886	M_peak_337	23	.	13626977	13627886	0	2	362,1	0,908	3.36974	4.13256	2.36665
chr1	13644494	13645486	M_peak_338	14	.	13644494	13645486	0	2	1531	0,461	2.86581	3.15891	1.48869
chr1	13800539	13801463	M_peak_339	16	.	13800539	13801463	0	2	1551	0,373	2.97083	3.35156	1.65996
chr1	13812463	13815705	M_peak_340	63	.	13812463	13815705	0	2	2254,1	0,3241	5.17478	8.39653	6.3725
chr1	13817191	13817902	M_peak_341	34	.	13817191	13817902	0	2	1,1	0,710	3.82757	5.27369	3.44904
chr1	13885128	13889025	M_peak_342	40	.	13885128	13889025	0	2	2454,1	0,3896	4.1437	5.90599	4.02373
chr1	13904123	13904901	M_peak_343	15	.	13904123	13904901	0	2	1,1	0,777	2.89142	3.20441	1.52876
chr1	13912780	13913169	M_peak_344	31	.	13912780	13913169	0	1	389	0	3.76971	4.98185	3.14976
chr1	13975487	13980191	M_peak_345	143	.	13975487	13980191	0	3	3005,927,1	0,3350,4703	8.00984	16.6913	14.3754
chr1	14015967	14016299	M_peak_346	18	.	14015967	14016299	0	1	332	0	3.09888	3.60962	1.89529
chr1	14024759	14032621	M_peak_347	37	.	14024759	14032621	0	3	279017262132	0,3695,5730	4.02574	5.59642	3.72927
chr1	14069794	14071310	M_peak_348	28	.	14069794	14071310	0	1	1516	0	3.62674	4.69148	2.88477
chr1	14080120	14082521	M_peak_349	29	.	14080120	14082521	0	1	2401	0	3.66623	4.78991	2.97838
chr1	14087802	14088329	M_peak_350	53	.	14087802	14088329	0	1	527	0	4.76406	7.32364	5.35002
chr1	14098353	14098788	M_peak_351	30	.	14098353	14098788	0	1	435	0	3.72024	4.86625	3.04108
chr1	14133776	14135552	M_peak_352	94	.	14133776	14135552	0	1	1776	0	6.44372	11.6087	9.42127
chr1	14164537	14164964	M_peak_353	14	.	14164537	14164964	0	1	427	0	2.86057	3.14754	1.47812
chr1	14167834	14168623	M_peak_354	20	.	14167834	14168623	0	1	789	0	3.19325	3.77649	2.04208
chr1	14183315	14185947	M_peak_355	60	.	14183315	14185947	0	3	1,565,1	0,487,2631	5.11667	8.10439	6.07576
chr1	14206093	14206786	M_peak_356	26	.	14206093	14206786	0	1	693	0	3.52738	4.45988	2.66702
chr1	14235788	14236631	M_peak_357	22	.	14235788	14236631	0	2	1,1	0,842	3.28708	3.96323	2.21188
chr1	14265723	14268267	M_peak_358	89	.	14265723	14268267	0	1	2544	0	6.1217	11.1044	8.98102
chr1	14276054	14279008	M_peak_359	17	.	14276054	14279008	0	1	2954	0	3.04555	3.49476	1.78884
chr1	14283300	14287314	M_peak_360	97	.	14283300	14287314	0	3	15732004	0,345,2010	6.4796	11.9195	9.7439
chr1	14289959	14290872	M_peak_361	22	.	14289959	14290872	0	1	913	0	3.29145	3.97987	2.22867
chr1	14303261	14305263	M_peak_362	28	.	14303261	14305263	0	2	925,1	0,2001	3.61009	4.62503	2.81739
chr1	14313585	14314768	M_peak_363	18	.	14313585	14314768	0	2	1409	0,774	3.10396	3.61321	1.89701
chr1	14330241	14334751	M_peak_364	122	.	14330241	14334751	0	2	13435	0,1075	7.16484	14.4611	12.2426
chr1	14351874	14352203	M_peak_365	14	.	14351874	14352203	0	1	329	0	2.84161	3.1126	1.44701
chr1	14354547	14355383	M_peak_366	50	.	14354547	14355383	0	1	836	0	4.70812	7.0381	5.05711
chr1	14361466	14362358	M_peak_367	38	.	14361466	14362358	0	2	1345	0,547	4.10651	5.73915	3.85622
chr1	14380222	14381955	M_peak_368	16	.	14380222	14381955	0	2	1507	0,1226	2.97125	3.35913	1.66844
chr1	14383961	14386493	M_peak_369	27	.	14383961	14386493	0	1	2532	0	3.51236	4.48431	2.70075
chr1	14390651	14392903	M_peak_370	25	.	14390651	14392903	0	2	513769	0,1483	3.4373	4.29901	2.52481
chr1	14403484	14408586	M_peak_371	187	.	14403484	14408586	0	2	2937,1	0,5101	9.09797	21.1244	18.7707
chr1	14443103	14445240	M_peak_372	14	.	14443103	14445240	0	2	1,1	0,2136	2.86241	3.15519	1.48603
chr1	14446456	14448670	M_peak_373	66	.	14446456	14448670	0	2	1523,1	0,2213	5.33156	8.73534	6.68675
chr1	14451554	14451948	M_peak_374	24	.	14451554	14451948	0	1	394	0	3.42259	4.23104	2.45479
chr1	14485966	14488169	M_peak_375	27	.	14485966	14488169	0	2	11040	0,1163	3.54204	4.52461	2.7336
chr1	14493608	14494197	M_peak_376	52	.	14493608	14494197	0	1	589	0	4.78288	7.27348	5.2884
chr1	14497956	14501026	M_peak_377	149	.	14497956	14501026	0	1	3070	0	8.3369	17.2975	14.9195
chr1	14502440	14505263	M_peak_378	22	.	14502440	14505263	0	2	6741724	0,1099	3.3073	4.03122	2.27978
chr1	14604140	14604879	M_peak_379	35	.	14604140	14604879	0	1	739	0	3.98261	5.42602	3.558
chr1	14612423	14615546	M_peak_380	151	.	14612423	14615546	0	2	3801842	0,1281	8.2646	17.5308	15.1864
chr1	14653309	14654081	M_peak_381	21	.	14653309	14654081	0	1	772	0	3.22987	3.84899	2.1079
chr1	14677416	14678595	M_peak_382	15	.	14677416	14678595	0	1	1179	0	2.91867	3.25529	1.57422
chr1	14681778	14683799	M_peak_383	31	.	14681778	14683799	0	2	1629,1	0,2020	3.75379	4.95283	3.12383
chr1	14693071	14694769	M_peak_384	16	.	14693071	14694769	0	1	1698	0	2.94743	3.30893	1.62214
chr1	14718763	14721426	M_peak_385	172	.	14718763	14721426	0	2	11684	0,979	9.15019	19.6814	17.222
chr1	14743680	14744393	M_peak_386	18	.	14743680	14744393	0	2	1,1	0,712	3.07798	3.55939	1.84763
chr1	14782124	14789479	M_peak_387	156	.	14782124	14789479	0	4	795,3817,304,1	0,1348,6332,7354	8.18251	17.9582	15.6736
chr1	14810890	14811280	M_peak_388	49	.	14810890	14811280	0	1	390	0	4.58754	6.91766	4.9711
chr1	14814162	14815852	M_peak_389	79	.	14814162	14815852	0	1	1690	0	5.86752	10.0524	7.93156
chr1	14847626	14849861	M_peak_390	122	.	14847626	14849861	0	1	2235	0	7.32685	14.5311	12.2752
chr1	14854468	14855117	M_peak_391	15	.	14854468	14855117	0	2	318,1	0,648	2.89164	3.20481	1.52911
chr1	14897860	14902796	M_peak_392	25	.	14897860	14902796	0	3	474,2153,1	0,2428,4935	3.44892	4.342	2.56811
chr1	14939561	14940272	M_peak_393	236	.	14939561	14940272	0	1	711	0	11.3203	26.3519	23.6818
chr1	14949743	14950159	M_peak_394	58	.	14949743	14950159	0	1	416	0	4.88806	7.8235	5.85262
chr1	14963904	14966131	M_peak_395	32	.	14963904	14966131	0	2	1447,1	0,2226	3.80547	5.10602	3.27344
chr1	14983865	14987661	M_peak_396	104	.	14983865	14987661	0	2	12908	0,888	6.68644	12.6072	10.4146
chr1	15001460	15003914	M_peak_397	34	.	15001460	15003914	0	1	2454	0	3.90241	5.32361	3.47563
chr1	15061779	15063461	M_peak_398	27	.	15061779	15063461	0	2	807,1	0,1681	3.58686	4.56753	2.76264
chr1	15071184	15072541	M_peak_399	16	.	15071184	15072541	0	2	1383	0,974	2.99418	3.39518	1.69894
chr1	15076354	15077825	M_peak_400	27	.	15076354	15077825	0	2	786,1	0,1470	3.46853	4.51551	2.75312
chr1	15079923	15080839	M_peak_401	32	.	15079923	15080839	0	1	916	0	3.80203	5.04454	3.20667
chr1	15095938	15096271	M_peak_402	25	.	15095938	15096271	0	1	333	0	3.49656	4.36878	2.57783
chr1	15113306	15114485	M_peak_403	13	.	15113306	15114485	0	2	1305	0,874	2.79318	3.02331	1.36752
chr1	15118402	15121632	M_peak_404	30	.	15118402	15121632	0	3	11168408	0,1087,2822	3.70861	4.8575	3.03626
chr1	15144415	15146849	M_peak_405	63	.	15144415	15146849	0	1	2434	0	5.14755	8.36839	6.35149
chr1	15169096	15171106	M_peak_406	40	.	15169096	15171106	0	2	813,1	0,2009	4.22535	5.98289	4.07898
chr1	15202682	15203747	M_peak_407	13	.	15202682	15203747	0	2	1,1	0,1064	2.79318	3.02331	1.36752
chr1	15243863	15244648	M_peak_408	19	.	15243863	15244648	0	1	785	0	3.13277	3.67382	1.95289
chr1	15246728	15248454	M_peak_409	25	.	15246728	15248454	0	2	1179,1	0,1725	3.49706	4.38783	2.59902
chr1	15265402	15268133	M_peak_410	179	.	15265402	15268133	0	2	2228,1	0,2730	9.13288	20.3314	17.916
chr1	15342449	15343160	M_peak_411	30	.	15342449	15343160	0	1	711	0	3.67303	4.84347	3.03531
chr1	15416523	15416852	M_peak_412	23	.	15416523	15416852	0	1	329	0	3.35974	4.1161	2.35268
chr1	15487575	15488219	M_peak_413	14	.	15487575	15488219	0	1	644	0	2.86987	3.166	1.4949
chr1	15523472	15524740	M_peak_414	84	.	15523472	15524740	0	1	1268	0	6.13469	10.6191	8.45491
chr1	15652146	15655279	M_peak_415	24	.	15652146	15655279	0	2	7252073	0,1060	3.42511	4.26827	2.4956
chr1	15723608	15723952	M_peak_416	25	.	15723608	15723952	0	1	344	0	3.41461	4.29144	2.52642
chr1	15736925	15737501	M_peak_417	17	.	15736925	15737501	0	2	1,1	0,575	3.01064	3.42417	1.7244
chr1	15821544	15822012	M_peak_418	22	.	15821544	15822012	0	1	468	0	3.27533	3.95431	2.20694
chr1	15840937	15841508	M_peak_419	45	.	15840937	15841508	0	1	571	0	4.42352	6.44254	4.50969
chr1	15843775	15844106	M_peak_420	24	.	15843775	15844106	0	1	331	0	3.4344	4.24913	2.47002
chr1	15946499	15947273	M_peak_421	35	.	15946499	15947273	0	1	774	0	3.93997	5.38826	3.53326
chr1	16105040	16106209	M_peak_422	75	.	16105040	16106209	0	1	1169	0	5.6579	9.61437	7.52984
chr1	16219239	16219738	M_peak_423	44	.	16219239	16219738	0	1	499	0	4.41626	6.36911	4.43159
chr1	16242201	16242743	M_peak_424	18	.	16242201	16242743	0	1	542	0	3.06792	3.53367	1.8229
chr1	16359466	16360819	M_peak_425	97	.	16359466	16360819	0	1	1353	0	6.37985	11.923	9.77962
chr1	16414470	16416397	M_peak_426	34	.	16414470	16416397	0	1	1927	0	3.92101	5.33238	3.47846
chr1	16458220	16459924	M_peak_427	15	.	16458220	16459924	0	2	689,1	0,1703	2.88766	3.19984	1.52529
chr1	16474104	16475406	M_peak_428	85	.	16474104	16475406	0	2	733,1	0,1301	6.02101	10.7133	8.59394
chr1	16500686	16501893	M_peak_429	17	.	16500686	16501893	0	2	1,1	0,1206	3.0488	3.49605	1.7888
chr1	16545293	16546256	M_peak_430	25	.	16545293	16546256	0	2	1555	0,408	3.45095	4.33644	2.56099
chr1	16612524	16613005	M_peak_431	21	.	16612524	16613005	0	1	481	0	3.22241	3.84101	2.10221
chr1	16615966	16619747	M_peak_432	118	.	16615966	16619747	0	2	12681	0,1100	7.30687	14.0885	11.8091
chr1	16697847	16699880	M_peak_433	27	.	16697847	16699880	0	2	531586	0,1447	3.53631	4.57224	2.78899
chr1	16718072	16719402	M_peak_434	158	.	16718072	16719402	0	1	1330	0	8.62315	18.2612	15.8608
chr1	16721592	16722858	M_peak_435	14	.	16721592	16722858	0	2	344,1	0,1265	2.81429	3.06223	1.40217
chr1	16786153	16788898	M_peak_436	226	.	16786153	16788898	0	1	2745	0	10.6902	25.2399	22.6815
chr1	16793079	16794152	M_peak_437	30	.	16793079	16794152	0	1	1073	0	3.66719	4.84453	3.03886
chr1	16823786	16824339	M_peak_438	54	.	16823786	16824339	0	1	553	0	4.7253	7.37262	5.41643
chr1	16847904	16848262	M_peak_439	33	.	16847904	16848262	0	1	358	0	3.86263	5.18757	3.34108
chr1	16927479	16929878	M_peak_440	140	.	16927479	16929878	0	1	2399	0	7.89219	16.3099	14.0018
chr1	16947575	16952192	M_peak_441	158	.	16947575	16952192	0	2	14064	0,553	8.53982	18.2502	15.8765
chr1	16956018	16957086	M_peak_442	17	.	16956018	16957086	0	2	333,1	0,1067	3.02812	3.46349	1.76123
chr1	16982381	16982997	M_peak_443	15	.	16982381	16982997	0	1	616	0	2.8837	3.19017	1.51608
chr1	17013302	17015710	M_peak_444	227	.	17013302	17015710	0	1	2408	0	10.7324	25.353	22.7912
chr1	17051904	17053209	M_peak_445	124	.	17051904	17053209	0	1	1305	0	7.61128	14.7281	12.4021
chr1	17086301	17088985	M_peak_446	139	.	17086301	17088985	0	2	11889	0,795	7.9945	16.2639	13.9237
chr1	17136660	17137037	M_peak_447	23	.	17136660	17137037	0	1	377	0	3.33615	4.08574	2.32881
chr1	17162568	17167436	M_peak_448	104	.	17162568	17167436	0	3	693,3240,1	0,1262,4867	6.6704	12.6615	10.4787
chr1	17169460	17170744	M_peak_449	95	.	17169460	17170744	0	1	1284	0	6.45557	11.7068	9.52187
chr1	17205809	17206912	M_peak_450	20	.	17205809	17206912	0	2	593,1	0,1102	3.20064	3.79879	2.06413
chr1	17213546	17213906	M_peak_451	18	.	17213546	17213906	0	1	360	0	3.10854	3.60997	1.89119
chr1	17471486	17472514	M_peak_452	13	.	17471486	17472514	0	2	1,1	0,1027	2.79318	3.02331	1.36752
chr1	17484947	17486412	M_peak_453	109	.	17484947	17486412	0	1	1465	0	7.04777	13.2554	10.999
chr1	17601769	17602924	M_peak_454	33	.	17601769	17602924	0	1	1155	0	3.85749	5.16605	3.31931
chr1	17622759	17624482	M_peak_455	116	.	17622759	17624482	0	1	1723	0	7.05955	13.8658	11.6461
chr1	17697032	17697515	M_peak_456	19	.	17697032	17697515	0	1	483	0	3.11799	3.63882	1.91979
chr1	17719777	17720174	M_peak_457	22	.	17719777	17720174	0	1	397	0	3.30182	3.99976	2.24672
chr1	17795636	17797324	M_peak_458	74	.	17795636	17797324	0	1	1688	0	5.55416	9.51629	7.45651
chr1	17803779	17807023	M_peak_459	121	.	17803779	17807023	0	1	3244	0	7.31966	14.3709	12.1026
chr1	17812092	17814350	M_peak_460	39	.	17812092	17814350	0	1	2258	0	4.15798	5.80794	3.9114
chr1	17820495	17821727	M_peak_461	48	.	17820495	17821727	0	2	1629	0,603	4.47886	6.73817	4.81366
chr1	17833974	17835927	M_peak_462	136	.	17833974	17835927	0	1	1953	0	7.81806	15.9233	13.61
chr1	17889605	17891080	M_peak_463	46	.	17889605	17891080	0	1	1475	0	4.44181	6.61612	4.69422
chr1	17928893	17929315	M_peak_464	28	.	17928893	17929315	0	1	422	0	3.59605	4.65029	2.85145
chr1	17942707	17943913	M_peak_465	17	.	17942707	17943913	0	1	1206	0	3.00911	3.42855	1.73015
chr1	17961035	17962851	M_peak_466	43	.	17961035	17962851	0	2	810674	0,1142	4.32528	6.22329	4.30539
chr1	17976403	17977879	M_peak_467	33	.	17976403	17977879	0	2	497,1	0,1475	3.81634	5.13785	3.30508
chr1	18057720	18058564	M_peak_468	37	.	18057720	18058564	0	1	844	0	4.0467	5.58761	3.71152
chr1	18070502	18076078	M_peak_469	153	.	18070502	18076078	0	2	3787481	0,5095	8.12035	17.6228	15.3289
chr1	18111891	18115946	M_peak_470	36	.	18111891	18115946	0	3	52312211203	0,1167,2852	3.97648	5.5021	3.64387
chr1	18152467	18152779	M_peak_471	31	.	18152467	18152779	0	1	312	0	3.78946	4.97646	3.13555
chr1	18174574	18177138	M_peak_472	95	.	18174574	18177138	0	2	1358,1	0,2563	6.17455	11.6551	9.54788
chr1	18206445	18206852	M_peak_473	33	.	18206445	18206852	0	1	407	0	3.89417	5.19404	3.3352
chr1	18208322	18208734	M_peak_474	58	.	18208322	18208734	0	1	412	0	5.02849	7.85775	5.83813
chr1	18254681	18255531	M_peak_475	22	.	18254681	18255531	0	2	1364	0,486	3.32396	4.03392	2.27549
chr1	18278633	18280216	M_peak_476	16	.	18278633	18280216	0	3	1,338,1	0,726,1582	2.9573	3.33334	1.64545
chr1	18342262	18346432	M_peak_477	27	.	18342262	18346432	0	4	306423400647	0,1060,2629,3523	3.54566	4.54019	2.74952
chr1	18355190	18358068	M_peak_478	150	.	18355190	18358068	0	1	2878	0	8.22203	17.3937	15.0519
chr1	18377408	18380330	M_peak_479	70	.	18377408	18380330	0	2	2097465	0,2457	5.35977	9.11503	7.08721
chr1	18382512	18384790	M_peak_480	192	.	18382512	18384790	0	1	2278	0	9.59349	21.6998	19.2384
chr1	18386714	18389287	M_peak_481	40	.	18386714	18389287	0	2	8811380	0,1193	4.21686	5.99673	4.09745
chr1	18394224	18394814	M_peak_482	18	.	18394224	18394814	0	1	590	0	3.07064	3.54217	1.83132
chr1	18397401	18401188	M_peak_483	38	.	18397401	18401188	0	2	1765346	0,3441	4.09555	5.73635	3.85687
chr1	18415753	18417949	M_peak_484	18	.	18415753	18417949	0	2	11087	0,1109	3.07228	3.54892	1.83831
chr1	18419458	18419918	M_peak_485	13	.	18419458	18419918	0	1	460	0	2.80018	3.03621	1.37901
chr1	18421474	18423605	M_peak_486	44	.	18421474	18423605	0	2	854,1	0,2130	4.38422	6.39762	4.47445
chr1	18426437	18426838	M_peak_487	13	.	18426437	18426838	0	1	401	0	2.8102	3.05468	1.39545
chr1	18431282	18431878	M_peak_488	30	.	18431282	18431878	0	1	596	0	3.75812	4.91519	3.08013
chr1	18434158	18434889	M_peak_489	18	.	18434158	18434889	0	1	731	0	3.09327	3.59506	1.88125
chr1	18486374	18489439	M_peak_490	30	.	18486374	18489439	0	3	13621336	0,971,1729	3.72673	4.89203	3.06751
chr1	18507822	18509017	M_peak_491	13	.	18507822	18509017	0	2	1,1	0,1194	2.79318	3.02331	1.36752
chr1	18510450	18514674	M_peak_492	168	.	18510450	18514674	0	2	3710,1	0,4223	8.99199	19.2461	16.8072
chr1	18515951	18517032	M_peak_493	31	.	18515951	18517032	0	1	1081	0	3.7625	4.96684	3.13591
chr1	18614004	18614761	M_peak_494	37	.	18614004	18614761	0	1	757	0	4.01795	5.60727	3.7448
chr1	18619534	18621774	M_peak_495	75	.	18619534	18621774	0	1	2240	0	5.61222	9.62661	7.55519
chr1	18692719	18693377	M_peak_496	27	.	18692719	18693377	0	1	658	0	3.57364	4.57177	2.77273
chr1	18762152	18764385	M_peak_497	85	.	18762152	18764385	0	1	2233	0	5.92451	10.6498	8.55302
chr1	18810613	18813570	M_peak_498	40	.	18810613	18813570	0	2	3041960	0,997	4.22952	5.96553	4.05791
chr1	18822422	18822941	M_peak_499	17	.	18822422	18822941	0	1	519	0	3.00386	3.41168	1.71329
chr1	18855273	18855839	M_peak_500	27	.	18855273	18855839	0	1	566	0	3.57053	4.52209	2.71844
chr1	18952175	18952782	M_peak_501	16	.	18952175	18952782	0	2	1,1	0,606	2.93828	3.29078	1.60565
chr1	18998935	18999513	M_peak_502	26	.	18998935	18999513	0	1	578	0	3.49099	4.39354	2.60832
chr1	19047637	19048964	M_peak_503	23	.	19047637	19048964	0	1	1327	0	3.36065	4.1307	2.36872
chr1	19060535	19063077	M_peak_504	58	.	19060535	19063077	0	1	2542	0	4.9685	7.87979	5.8835
chr1	19099868	19102668	M_peak_505	126	.	19099868	19102668	0	1	2800	0	7.27384	14.8493	12.6257
chr1	19136390	19137494	M_peak_506	19	.	19136390	19137494	0	2	1413	0,691	3.1166	3.64714	1.92991
chr1	19140202	19144827	M_peak_507	20	.	19140202	19144827	0	3	554947549	0,2279,4076	3.17467	3.76678	2.03937
chr1	19158140	19160248	M_peak_508	61	.	19158140	19160248	0	2	1764,1	0,2107	5.11476	8.20186	6.18288
chr1	19163610	19165801	M_peak_509	48	.	19163610	19165801	0	1	2191	0	4.54591	6.80346	4.85975
chr1	19180829	19185216	M_peak_510	118	.	19180829	19185216	0	2	3866,1	0,4386	7.04589	14.0893	11.8868
chr1	19203768	19204560	M_peak_511	19	.	19203768	19204560	0	1	792	0	3.11303	3.62878	1.91063
chr1	19210909	19219975	M_peak_512	134	.	19210909	19219975	0	3	158841087	0,976,7979	7.61313	15.7334	13.4684
chr1	19221241	19221572	M_peak_513	16	.	19221241	19221572	0	1	331	0	2.98319	3.37357	1.67936
chr1	19223155	19224055	M_peak_514	16	.	19223155	19224055	0	2	1,1	0,899	2.96929	3.35491	1.66453
chr1	19225583	19226443	M_peak_515	14	.	19225583	19226443	0	1	860	0	2.85125	3.13082	1.46336
chr1	19232005	19243920	M_peak_516	98	.	19232005	19243920	0	2	116510341	0,1574	6.34782	12.0076	9.8746
chr1	19246322	19248456	M_peak_517	39	.	19246322	19248456	0	1	2134	0	4.14308	5.82227	3.93361
chr1	19249814	19252449	M_peak_518	77	.	19249814	19252449	0	1	2635	0	5.76942	9.86298	7.75946
chr1	19312527	19313112	M_peak_519	60	.	19312527	19313112	0	1	585	0	5.12526	8.05975	6.02381
chr1	19395056	19398334	M_peak_520	112	.	19395056	19398334	0	2	2480,1	0,3277	6.98257	13.5071	11.2892
chr1	19404759	19407365	M_peak_521	26	.	19404759	19407365	0	3	3471006327	0,777,2279	3.50784	4.45766	2.67286
chr1	19408672	19410419	M_peak_522	18	.	19408672	19410419	0	2	1551	0,1196	3.06431	3.53594	1.82719
chr1	19415517	19422638	M_peak_523	154	.	19415517	19422638	0	2	6442326	0,6795	8.11608	17.7197	15.4332
chr1	19442219	19443262	M_peak_524	46	.	19442219	19443262	0	1	1043	0	4.44883	6.56374	4.63429
chr1	19526099	19527075	M_peak_525	70	.	19526099	19527075	0	1	976	0	5.46329	9.08667	7.02224
chr1	19538612	19540518	M_peak_526	31	.	19538612	19540518	0	2	582592	0,1314	3.79056	5.02977	3.19472
chr1	19562597	19563290	M_peak_527	13	.	19562597	19563290	0	2	1,1	0,692	2.79318	3.02331	1.36752
chr1	19591550	19592088	M_peak_528	41	.	19591550	19592088	0	1	538	0	4.26319	6.07856	4.1696
chr1	19632622	19632972	M_peak_529	26	.	19632622	19632972	0	1	350	0	3.51256	4.40561	2.61238
chr1	19714663	19716891	M_peak_530	58	.	19714663	19716891	0	1	2228	0	4.95198	7.88547	5.89362
chr1	19718724	19722330	M_peak_531	63	.	19718724	19722330	0	4	1,1418,366,1	0,369,2630,3605	5.12791	8.35106	6.34109
chr1	19729268	19732934	M_peak_532	136	.	19729268	19732934	0	1	3666	0	7.72943	15.8981	13.6091
chr1	19790124	19790975	M_peak_533	38	.	19790124	19790975	0	1	851	0	4.11076	5.72047	3.83328
chr1	19847007	19847971	M_peak_534	117	.	19847007	19847971	0	1	964	0	7.1515	13.943	11.7005
chr1	19868913	19870312	M_peak_535	41	.	19868913	19870312	0	2	704,1	0,1398	4.25251	6.04738	4.13958
chr1	19875462	19879627	M_peak_536	110	.	19875462	19879627	0	2	4603351	0,814	6.81572	13.2232	11.033
chr1	19885934	19887845	M_peak_537	103	.	19885934	19887845	0	1	1911	0	6.80389	12.626	10.3976
chr1	19900771	19904715	M_peak_538	139	.	19900771	19904715	0	2	3952903	0,1041	7.74472	16.2094	13.9355
chr1	19920386	19921675	M_peak_539	21	.	19920386	19921675	0	2	304327	0,962	3.23734	3.86911	2.12744
chr1	19924379	19926496	M_peak_540	74	.	19924379	19926496	0	2	1574,1	0,2116	5.66839	9.56542	7.47193
chr1	19936355	19936905	M_peak_541	34	.	19936355	19936905	0	1	550	0	3.94745	5.36141	3.49969
chr1	19938484	19939624	M_peak_542	27	.	19938484	19939624	0	1	1140	0	3.56041	4.5362	2.73889
chr1	19941170	19943862	M_peak_543	101	.	19941170	19943862	0	1	2692	0	6.47496	12.2955	10.139
chr1	19950203	19950910	M_peak_544	22	.	19950203	19950910	0	2	1324	0,383	3.3027	4.0247	2.2746
chr1	19964507	19968547	M_peak_545	164	.	19964507	19968547	0	2	20641643	0,2397	8.45858	18.7899	16.4708
chr1	19995750	19998720	M_peak_546	52	.	19995750	19998720	0	1	2970	0	4.71786	7.26372	5.29965
chr1	20003853	20005430	M_peak_547	27	.	20003853	20005430	0	2	467601	0,976	3.55413	4.50219	2.70325
chr1	20060762	20067519	M_peak_548	285	.	20060762	20067519	0	3	16004786	0,779,1971	12.3107	31.146	28.5049
chr1	20094569	20094893	M_peak_549	33	.	20094569	20094893	0	1	324	0	3.88434	5.18954	3.33448
chr1	20110490	20111665	M_peak_550	120	.	20110490	20111665	0	1	1175	0	7.30471	14.2885	12.0212
chr1	20161127	20162993	M_peak_551	81	.	20161127	20162993	0	1	1866	0	5.98932	10.3281	8.18807
chr1	20166298	20169491	M_peak_552	46	.	20166298	20169491	0	1	3193	0	4.47396	6.5804	4.6421
chr1	20230427	20231686	M_peak_553	16	.	20230427	20231686	0	2	1680	0,579	2.9484	3.31334	1.62674
chr1	20333797	20334240	M_peak_554	32	.	20333797	20334240	0	1	443	0	3.81795	5.09699	3.25856
chr1	20476828	20479647	M_peak_555	232	.	20476828	20479647	0	1	2819	0	10.8052	25.8414	23.2907
chr1	20513840	20514193	M_peak_556	13	.	20513840	20514193	0	1	353	0	2.79318	3.02331	1.36752
chr1	20525312	20526931	M_peak_557	53	.	20525312	20526931	0	1	1619	0	4.76676	7.29437	5.31799
chr1	20536785	20537848	M_peak_558	17	.	20536785	20537848	0	1	1063	0	3.04355	3.49374	1.78862
chr1	20551843	20553435	M_peak_559	76	.	20551843	20553435	0	1	1592	0	5.70488	9.7778	7.68968
chr1	20555542	20559435	M_peak_560	32	.	20555542	20559435	0	3	1,2859,1	0,359,3892	3.80166	5.07163	3.23675
chr1	20596979	20598053	M_peak_561	87	.	20596979	20598053	0	1	1074	0	6.18994	10.9348	8.77983
chr1	20599574	20605913	M_peak_562	109	.	20599574	20605913	0	2	15602	0,737	6.84061	13.1772	10.9703
chr1	20643247	20647391	M_peak_563	299	.	20643247	20647391	0	1	4144	0	13.1043	32.7186	29.9324
chr1	20649337	20650203	M_peak_564	42	.	20649337	20650203	0	1	866	0	4.32327	6.16509	4.24227
chr1	20659712	20660544	M_peak_565	30	.	20659712	20660544	0	1	832	0	3.70664	4.91386	3.09972
chr1	20668274	20673307	M_peak_566	137	.	20668274	20673307	0	2	8863544	0,1489	7.6734	16.0519	13.7892
chr1	20680118	20680871	M_peak_567	13	.	20680118	20680871	0	2	1,1	0,752	2.79318	3.02331	1.36752
chr1	20704595	20706068	M_peak_568	55	.	20704595	20706068	0	1	1473	0	4.93106	7.57304	5.56152
chr1	20762562	20763700	M_peak_569	14	.	20762562	20763700	0	2	563,1	0,1137	2.83686	3.10383	1.43921
chr1	20779467	20780211	M_peak_570	13	.	20779467	20780211	0	2	1,1	0,743	2.79502	3.02672	1.37055
chr1	20785408	20787008	M_peak_571	39	.	20785408	20787008	0	1	1600	0	4.10304	5.8199	3.94633
chr1	20806845	20807466	M_peak_572	13	.	20806845	20807466	0	2	1,1	0,620	2.79318	3.02331	1.36752
chr1	20809101	20810015	M_peak_573	16	.	20809101	20810015	0	2	1,1	0,913	2.96058	3.33247	1.64291
chr1	20843338	20843893	M_peak_574	25	.	20843338	20843893	0	1	555	0	3.49256	4.37575	2.58757
chr1	20850379	20851398	M_peak_575	17	.	20850379	20851398	0	1	1019	0	3.03674	3.479	1.77495
chr1	20855999	20856444	M_peak_576	16	.	20855999	20856444	0	1	445	0	2.9857	3.3845	1.6907
chr1	20864089	20864429	M_peak_577	21	.	20864089	20864429	0	1	340	0	3.26379	3.90899	2.1607
chr1	20913866	20914690	M_peak_578	25	.	20913866	20914690	0	1	824	0	3.48441	4.36177	2.57525
chr1	20916609	20916994	M_peak_579	51	.	20916609	20916994	0	1	385	0	4.76343	7.14539	5.15456
chr1	20920065	20920496	M_peak_580	24	.	20920065	20920496	0	1	431	0	3.40699	4.20264	2.4296
chr1	20926252	20926676	M_peak_581	26	.	20926252	20926676	0	1	424	0	3.49509	4.4132	2.62872
chr1	20937551	20939210	M_peak_582	80	.	20937551	20939210	0	1	1659	0	5.89759	10.1868	8.06568
chr1	20968781	20969828	M_peak_583	31	.	20968781	20969828	0	1	1047	0	3.76896	4.98779	3.15681
chr1	20981218	20982033	M_peak_584	25	.	20981218	20982033	0	1	815	0	3.48669	4.37353	2.58745
chr1	20986029	20987600	M_peak_585	35	.	20986029	20987600	0	1	1571	0	3.93991	5.37308	3.51604
chr1	21030299	21033198	M_peak_586	131	.	21030299	21033198	0	1	2899	0	7.77666	15.4887	13.1611
chr1	21047748	21050260	M_peak_587	34	.	21047748	21050260	0	2	1,1	0,2511	3.88116	5.30983	3.47004
chr1	21052785	21055395	M_peak_588	491	.	21052785	21055395	0	1	2610	0	16.9917	51.8991	49.1929
chr1	21081714	21082263	M_peak_589	46	.	21081714	21082263	0	1	549	0	4.52592	6.60096	4.64486
chr1	21092147	21092524	M_peak_590	15	.	21092147	21092524	0	1	377	0	2.90211	3.23041	1.55351
chr1	21094534	21096051	M_peak_591	206	.	21094534	21096051	0	1	1517	0	10.0585	23.1116	20.6035
chr1	21133774	21134273	M_peak_592	41	.	21133774	21134273	0	1	499	0	4.24774	6.02145	4.11265
chr1	21156517	21157865	M_peak_593	121	.	21156517	21157865	0	1	1348	0	7.21734	14.3534	12.1146
chr1	21196115	21196747	M_peak_594	30	.	21196115	21196747	0	1	632	0	3.71939	4.84964	3.02293
chr1	21325660	21326833	M_peak_595	14	.	21325660	21326833	0	2	413,1	0,1172	2.83987	3.10939	1.44415
chr1	21386086	21387009	M_peak_596	25	.	21386086	21387009	0	2	1,1	0,922	3.4459	4.29318	2.51484
chr1	21421496	21422480	M_peak_597	57	.	21421496	21422480	0	1	984	0	5.01377	7.78286	5.76136
chr1	21467103	21468132	M_peak_598	16	.	21467103	21468132	0	2	485,1	0,1028	2.95755	3.32631	1.63729
chr1	21474609	21475005	M_peak_599	13	.	21474609	21475005	0	1	396	0	2.79318	3.02331	1.36752
chr1	21488178	21488764	M_peak_600	49	.	21488178	21488764	0	1	586	0	4.64327	6.94149	4.9761
chr1	21505482	21506456	M_peak_601	16	.	21505482	21506456	0	2	1333	0,641	2.93597	3.29229	1.60847
chr1	21511913	21513347	M_peak_602	31	.	21511913	21513347	0	1	1434	0	3.7735	4.9831	3.14969
chr1	21528185	21529269	M_peak_603	27	.	21528185	21529269	0	1	1084	0	3.58063	4.54867	2.74409
chr1	21572075	21572497	M_peak_604	30	.	21572075	21572497	0	1	422	0	3.76477	4.93081	3.09493
chr1	21582641	21585008	M_peak_605	122	.	21582641	21585008	0	1	2367	0	7.39116	14.4801	12.2024
chr1	21593644	21596792	M_peak_606	147	.	21593644	21596792	0	3	1,1222,1	0,937,3147	8.28564	17.0996	14.7303
chr1	21656623	21657027	M_peak_607	36	.	21656623	21657027	0	1	404	0	4.04359	5.55115	3.67218
chr1	21664992	21669144	M_peak_608	57	.	21664992	21669144	0	2	9152916	0,1236	4.90736	7.77219	5.78806
chr1	21677840	21685311	M_peak_609	124	.	21677840	21685311	0	2	21414444	0,3027	7.37784	14.7087	12.4471
chr1	21687009	21691027	M_peak_610	64	.	21687009	21691027	0	2	12302	0,1716	5.20723	8.45947	6.43012
chr1	21778796	21781487	M_peak_611	26	.	21778796	21781487	0	1	2691	0	3.50475	4.41428	2.62563
chr1	21865767	21867986	M_peak_612	439	.	21865767	21867986	0	2	11199	0,1020	16.4917	46.7759	43.921
chr1	21917567	21917997	M_peak_613	20	.	21917567	21917997	0	1	430	0	3.1992	3.78724	2.05162
chr1	21963206	21963726	M_peak_614	32	.	21963206	21963726	0	1	520	0	3.84215	5.09733	3.2487
chr1	22090463	22090788	M_peak_615	29	.	22090463	22090788	0	1	325	0	3.68945	4.7936	2.97262
chr1	22240922	22241942	M_peak_616	21	.	22240922	22241942	0	2	1,1	0,1019	3.25044	3.89787	2.15405
chr1	22364769	22365227	M_peak_617	88	.	22364769	22365227	0	1	458	0	6.29253	11.0589	8.87776
chr1	22371969	22372435	M_peak_618	13	.	22371969	22372435	0	2	1,1	0,465	2.79318	3.02331	1.36752
chr1	22393031	22393752	M_peak_619	24	.	22393031	22393752	0	1	721	0	3.38997	4.17761	2.40888
chr1	22410226	22410792	M_peak_620	23	.	22410226	22410792	0	1	566	0	3.33921	4.1015	2.34502
chr1	22435047	22435510	M_peak_621	67	.	22435047	22435510	0	1	463	0	5.37865	8.80961	6.75024
chr1	22444856	22446693	M_peak_622	50	.	22444856	22446693	0	1	1837	0	4.69893	7.05508	5.07967
chr1	22491684	22492294	M_peak_623	36	.	22491684	22492294	0	1	610	0	3.95187	5.47412	3.6235
chr1	22495711	22496209	M_peak_624	15	.	22495711	22496209	0	1	498	0	2.92014	3.25862	1.57735
chr1	22616176	22618077	M_peak_625	30	.	22616176	22618077	0	2	1045379	0,1522	3.65124	4.81601	3.01272
chr1	22650500	22651313	M_peak_626	59	.	22650500	22651313	0	1	813	0	4.93308	7.88663	5.90172
chr1	22662251	22662657	M_peak_627	13	.	22662251	22662657	0	1	406	0	2.79318	3.02331	1.36752
chr1	22708956	22712227	M_peak_628	90	.	22708956	22712227	0	2	2085,1	0,3270	6.09083	11.1804	9.07017
chr1	22780277	22781764	M_peak_629	27	.	22780277	22781764	0	2	1385	0,1102	3.57678	4.55716	2.75538
chr1	22828111	22829180	M_peak_630	62	.	22828111	22829180	0	1	1069	0	5.2157	8.3395	6.29661
chr1	22888432	22888974	M_peak_631	55	.	22888432	22888974	0	1	542	0	4.87076	7.5782	5.59031
chr1	23030947	23032926	M_peak_632	51	.	23030947	23032926	0	2	816579	0,1400	4.65638	7.07624	5.11952
chr1	23053768	23054248	M_peak_633	82	.	23053768	23054248	0	1	480	0	5.97125	10.3725	8.24299
chr1	23083592	23084015	M_peak_634	53	.	23083592	23084015	0	1	423	0	4.80583	7.34871	5.36272
chr1	23138440	23139326	M_peak_635	106	.	23138440	23139326	0	1	886	0	6.65823	12.8574	10.6815
chr1	23357675	23358127	M_peak_636	20	.	23357675	23358127	0	1	452	0	3.20916	3.82271	2.08749
chr1	23393211	23394026	M_peak_637	61	.	23393211	23394026	0	1	815	0	4.96213	8.14355	6.16707
chr1	23471716	23472865	M_peak_638	32	.	23471716	23472865	0	1	1149	0	3.80515	5.05789	3.22011
chr1	23513522	23513865	M_peak_639	40	.	23513522	23513865	0	1	343	0	4.24968	5.97345	4.05875
chr1	23531136	23531765	M_peak_640	23	.	23531136	23531765	0	1	629	0	3.37734	4.15432	2.38795
chr1	23545158	23545647	M_peak_641	15	.	23545158	23545647	0	1	489	0	2.8836	3.19141	1.51754
chr1	23702131	23703795	M_peak_642	24	.	23702131	23703795	0	2	448587	0,1077	3.3962	4.18907	2.41897
chr1	23735002	23737052	M_peak_643	87	.	23735002	23737052	0	2	1283,1	0,2049	5.97864	10.8468	8.74674
chr1	23857152	23858397	M_peak_644	1788	.	23857152	23858397	0	1	1245	0	45.9337	182.272	178.868
chr1	23896005	23896332	M_peak_645	13	.	23896005	23896332	0	1	327	0	2.79318	3.02331	1.36752
chr1	23992916	23993497	M_peak_646	18	.	23992916	23993497	0	2	1,1	0,580	3.07465	3.55254	1.84135
chr1	24018121	24019683	M_peak_647	43	.	24018121	24019683	0	1	1562	0	4.32439	6.25813	4.34377
chr1	24022368	24022730	M_peak_648	69	.	24022368	24022730	0	1	362	0	5.47833	9.04307	6.97216
chr1	24024123	24024985	M_peak_649	26	.	24024123	24024985	0	2	342,1	0,861	3.5005	4.41726	2.63093
chr1	24177100	24177423	M_peak_650	25	.	24177100	24177423	0	1	323	0	3.42975	4.27967	2.50654
chr1	24180074	24180497	M_peak_651	26	.	24180074	24180497	0	1	423	0	3.55066	4.4895	2.69048
chr1	24214689	24215329	M_peak_652	25	.	24214689	24215329	0	1	640	0	3.48461	4.33682	2.54689
chr1	24229424	24230057	M_peak_653	19	.	24229424	24230057	0	1	633	0	3.14504	3.68941	1.96498
chr1	24240566	24241203	M_peak_654	29	.	24240566	24241203	0	1	637	0	3.66811	4.75295	2.93616
chr1	24242989	24243418	M_peak_655	15	.	24242989	24243418	0	1	429	0	2.89423	3.21468	1.5392
chr1	24276587	24277764	M_peak_656	116	.	24276587	24277764	0	1	1177	0	7.17834	13.9469	11.6995
chr1	24305921	24306350	M_peak_657	17	.	24305921	24306350	0	1	429	0	3.03694	3.47895	1.77479
chr1	24456950	24458998	M_peak_658	38	.	24456950	24458998	0	2	1594,1	0,2047	4.06762	5.70559	3.83427
chr1	24550253	24550558	M_peak_659	24	.	24550253	24550558	0	1	305	0	3.39635	4.185	2.41439
chr1	24639064	24648067	M_peak_660	78	.	24639064	24648067	0	2	18463	0,540	5.73898	9.89698	7.80292
chr1	24686912	24687331	M_peak_661	13	.	24686912	24687331	0	1	419	0	2.79318	3.02331	1.36752
chr1	24714098	24715025	M_peak_662	13	.	24714098	24715025	0	2	1,1	0,926	2.79318	3.02331	1.36752
chr1	24732717	24733641	M_peak_663	44	.	24732717	24733641	0	1	924	0	4.36496	6.40687	4.49215
chr1	24748430	24749269	M_peak_664	143	.	24748430	24749269	0	1	839	0	8.17407	16.7454	14.3796
chr1	24765261	24766622	M_peak_665	28	.	24765261	24766622	0	2	1436	0,925	3.61739	4.66855	2.86291
chr1	24853703	24854079	M_peak_666	75	.	24853703	24854079	0	1	376	0	5.6796	9.59957	7.50677
chr1	24855533	24855891	M_peak_667	42	.	24855533	24855891	0	1	358	0	4.31906	6.20659	4.29007
chr1	24917215	24917720	M_peak_668	14	.	24917215	24917720	0	2	1,1	0,504	2.83697	3.10404	1.4394
chr1	25009291	25010555	M_peak_669	39	.	25009291	25010555	0	2	491,1	0,1263	4.13775	5.87802	3.99754
chr1	25056831	25057479	M_peak_670	16	.	25056831	25057479	0	2	1,1	0,647	2.97274	3.35615	1.66432
chr1	25067184	25067518	M_peak_671	16	.	25067184	25067518	0	1	334	0	2.99269	3.39109	1.69495
chr1	25075401	25076884	M_peak_672	72	.	25075401	25076884	0	1	1483	0	5.47394	9.29121	7.23985
chr1	25094010	25094598	M_peak_673	63	.	25094010	25094598	0	1	588	0	5.26876	8.40077	6.34482
chr1	25116500	25117825	M_peak_674	23	.	25116500	25117825	0	2	1832	0,493	3.33196	4.08368	2.32816
chr1	25127045	25128036	M_peak_675	22	.	25127045	25128036	0	1	991	0	3.31884	4.02615	2.26893
chr1	25146596	25150445	M_peak_676	85	.	25146596	25150445	0	2	8432702	0,1147	5.95687	10.6461	8.53734
chr1	25153915	25159176	M_peak_677	245	.	25153915	25159176	0	1	5261	0	10.9964	27.0959	24.5685
chr1	25160990	25161758	M_peak_678	16	.	25160990	25161758	0	1	768	0	2.96565	3.35067	1.66136
chr1	25163055	25166301	M_peak_679	149	.	25163055	25166301	0	1	3246	0	8.14626	17.2998	14.9782
chr1	25199670	25200019	M_peak_680	16	.	25199670	25200019	0	1	349	0	2.96625	3.34746	1.65743
chr1	25244734	25247609	M_peak_681	208	.	25244734	25247609	0	2	1364812	0,2063	9.89572	23.3147	20.8671
chr1	25251848	25254126	M_peak_682	50	.	25251848	25254126	0	2	1076,1	0,2277	4.62513	6.97997	5.02498
chr1	25312571	25313640	M_peak_683	17	.	25312571	25313640	0	2	1,1	0,1068	3.05371	3.5066	1.79857
chr1	25315412	25316614	M_peak_684	21	.	25315412	25316614	0	1	1202	0	3.26595	3.93284	2.18689
chr1	25379446	25380533	M_peak_685	49	.	25379446	25380533	0	1	1087	0	4.58214	6.94193	4.99908
chr1	25383708	25386025	M_peak_686	24	.	25383708	25386025	0	2	346,1	0,2316	3.43784	4.26493	2.48645
chr1	25408049	25414993	M_peak_687	118	.	25408049	25414993	0	3	1555,4421,1	0,2062,6943	7.09665	14.0548	11.8327
chr1	25492767	25493217	M_peak_688	18	.	25492767	25493217	0	1	450	0	3.06717	3.54169	1.83243
chr1	25494666	25496667	M_peak_689	44	.	25494666	25496667	0	1	2001	0	4.34026	6.34047	4.42949
chr1	25505300	25506175	M_peak_690	36	.	25505300	25506175	0	1	875	0	4.00211	5.47772	3.60709
chr1	25661933	25664371	M_peak_691	133	.	25661933	25664371	0	2	11888	0,550	7.87308	15.7041	13.3655
chr1	25688777	25689444	M_peak_692	31	.	25688777	25689444	0	1	667	0	3.7595	4.97793	3.14941
chr1	25738703	25739366	M_peak_693	14	.	25738703	25739366	0	2	1,1	0,662	2.81616	3.06567	1.40524
chr1	25758073	25758600	M_peak_694	18	.	25758073	25758600	0	1	527	0	3.05591	3.51367	1.80565
chr1	25763585	25766221	M_peak_695	126	.	25763585	25766221	0	1	2636	0	7.5257	14.9593	12.6708
chr1	25769433	25769749	M_peak_696	13	.	25769433	25769749	0	1	316	0	2.79318	3.02331	1.36752
chr1	25835692	25836095	M_peak_697	17	.	25835692	25836095	0	2	1,1	0,402	3.0341	3.47666	1.77351
chr1	25873015	25875428	M_peak_698	20	.	25873015	25875428	0	3	1,964,1	0,555,2412	3.18592	3.77581	2.04462
chr1	25877599	25879714	M_peak_699	47	.	25877599	25879714	0	1	2115	0	4.50345	6.68574	4.74648
chr1	25881413	25882100	M_peak_700	21	.	25881413	25882100	0	1	687	0	3.2664	3.9372	2.19165
chr1	25981182	25981604	M_peak_701	22	.	25981182	25981604	0	1	422	0	3.27092	3.95015	2.20418
chr1	26013502	26016058	M_peak_702	37	.	26013502	26016058	0	2	1,1	0,2555	4.03257	5.6217	3.75535
chr1	26044955	26049540	M_peak_703	184	.	26044955	26049540	0	2	3386,1	0,4584	9.29343	20.8549	18.4229
chr1	26050861	26051760	M_peak_704	16	.	26050861	26051760	0	2	1467	0,432	2.98974	3.3923	1.69773
chr1	26064791	26065912	M_peak_705	102	.	26064791	26065912	0	1	1121	0	6.55847	12.4264	10.2629
chr1	26087983	26088660	M_peak_706	115	.	26087983	26088660	0	1	677	0	7.32863	13.8702	11.5718
chr1	26096691	26097701	M_peak_707	26	.	26096691	26097701	0	2	1402	0,608	3.53051	4.44421	2.64819
chr1	26126405	26127307	M_peak_708	16	.	26126405	26127307	0	1	902	0	2.94232	3.29984	1.61413
chr1	26154955	26156915	M_peak_709	44	.	26154955	26156915	0	1	1960	0	4.37905	6.36699	4.44357
chr1	26186131	26188892	M_peak_710	97	.	26186131	26188892	0	2	12228	0,533	6.46184	11.9263	9.75446
chr1	26199267	26210576	M_peak_711	158	.	26199267	26210576	0	3	61713496555	0,1125,4754	8.31812	18.1249	15.8052
chr1	26213555	26214571	M_peak_712	17	.	26213555	26214571	0	2	363,1	0,1015	3.04236	3.49928	1.79546
chr1	26279358	26279818	M_peak_713	19	.	26279358	26279818	0	1	460	0	3.11576	3.63391	1.91523
chr1	26281944	26285032	M_peak_714	159	.	26281944	26285032	0	2	2382,1	0,3087	8.68582	18.3997	15.9956
chr1	26305941	26306480	M_peak_715	15	.	26305941	26306480	0	2	1,1	0,538	2.91267	3.24358	1.56363
chr1	26333912	26334247	M_peak_716	46	.	26333912	26334247	0	1	335	0	4.50005	6.59688	4.65069
chr1	26338721	26339432	M_peak_717	36	.	26338721	26339432	0	1	711	0	4.03433	5.54111	3.66467
chr1	26387000	26387672	M_peak_718	21	.	26387000	26387672	0	1	672	0	3.26864	3.92281	2.17418
chr1	26455748	26456790	M_peak_719	82	.	26455748	26456790	0	1	1042	0	6.00836	10.3858	8.24501
chr1	26485955	26489556	M_peak_720	141	.	26485955	26489556	0	1	3601	0	8.16862	16.5364	14.1649
chr1	26493169	26493559	M_peak_721	557	.	26493169	26493559	0	1	390	0	20.2265	58.9482	55.7817
chr1	26525702	26529305	M_peak_722	208	.	26525702	26529305	0	1	3603	0	10.1691	23.35	20.8216
chr1	26593473	26594385	M_peak_723	223	.	26593473	26594385	0	1	912	0	10.9128	24.9995	22.3654
chr1	26665646	26666783	M_peak_724	21	.	26665646	26666783	0	2	323,1	0,1136	3.24351	3.88815	2.14627
chr1	26674414	26675244	M_peak_725	25	.	26674414	26675244	0	2	1306	0,524	3.4823	4.36108	2.57541
chr1	26684982	26688697	M_peak_726	139	.	26684982	26688697	0	2	12259	0,1456	7.87882	16.2696	13.9644
chr1	26693721	26694230	M_peak_727	16	.	26693721	26694230	0	1	509	0	2.95844	3.33993	1.6524
chr1	26746230	26748085	M_peak_728	66	.	26746230	26748085	0	2	11472	0,383	5.31845	8.69729	6.64885
chr1	26759826	26760717	M_peak_729	174	.	26759826	26760717	0	1	891	0	8.86416	19.7796	17.4061
chr1	26769537	26771054	M_peak_730	31	.	26769537	26771054	0	1	1517	0	3.72507	4.92422	3.10395
chr1	26805140	26805623	M_peak_731	25	.	26805140	26805623	0	1	483	0	3.43013	4.28034	2.50697
chr1	26841390	26842070	M_peak_732	22	.	26841390	26842070	0	1	680	0	3.26536	3.95831	2.21558
chr1	26845304	26845867	M_peak_733	131	.	26845304	26845867	0	1	563	0	7.8423	15.4918	13.1455
chr1	26853533	26854155	M_peak_734	19	.	26853533	26854155	0	1	622	0	3.13372	3.65557	1.93158
chr1	26875349	26877682	M_peak_735	41	.	26875349	26877682	0	3	732,315,1	0,1410,2332	4.14095	6.0153	4.14614
chr1	26897765	26898321	M_peak_736	32	.	26897765	26898321	0	1	556	0	3.83064	5.12449	3.28409
chr1	26962721	26965429	M_peak_737	196	.	26962721	26965429	0	1	2708	0	9.6575	22.064	19.6025
chr1	26991088	26991525	M_peak_738	35	.	26991088	26991525	0	1	437	0	3.97199	5.44391	3.58204
chr1	27060920	27063031	M_peak_739	44	.	27060920	27063031	0	1	2111	0	4.41276	6.37995	4.44465
chr1	27091637	27093503	M_peak_740	19	.	27091637	27093503	0	2	1,1	0,1865	3.15786	3.71865	1.99243
chr1	27098342	27098904	M_peak_741	13	.	27098342	27098904	0	2	1,1	0,561	2.81004	3.05439	1.39519
chr1	27107913	27109446	M_peak_742	77	.	27107913	27109446	0	1	1533	0	5.79667	9.90595	7.7962
chr1	27171891	27174946	M_peak_743	36	.	27171891	27174946	0	2	10751492	0,1563	4.01761	5.53076	3.65998
chr1	27216576	27216914	M_peak_744	49	.	27216576	27216914	0	1	338	0	4.62775	6.87053	4.90308
chr1	27230897	27231386	M_peak_745	24	.	27230897	27231386	0	1	489	0	3.43623	4.26435	2.4865
chr1	27271402	27271739	M_peak_746	22	.	27271402	27271739	0	1	337	0	3.28275	3.9681	2.2194
chr1	27281221	27282655	M_peak_747	31	.	27281221	27282655	0	1	1434	0	3.74636	4.94229	3.11549
chr1	27296396	27296769	M_peak_748	25	.	27296396	27296769	0	1	373	0	3.45644	4.28996	2.50639
chr1	27334546	27335208	M_peak_749	35	.	27334546	27335208	0	1	662	0	3.95758	5.36881	3.50429
chr1	27378259	27378663	M_peak_750	19	.	27378259	27378663	0	1	404	0	3.13569	3.69988	1.98104
chr1	27411783	27416177	M_peak_751	74	.	27411783	27416177	0	3	1,2314,1	0,802,4393	5.50261	9.47831	7.43055
chr1	27418107	27418479	M_peak_752	22	.	27418107	27418479	0	1	372	0	3.335	4.05454	2.29382
chr1	27454464	27456610	M_peak_753	66	.	27454464	27456610	0	1	2146	0	5.24777	8.69995	6.67526
chr1	27464695	27467675	M_peak_754	77	.	27464695	27467675	0	1	2980	0	5.75428	9.86161	7.76071
chr1	27481656	27482046	M_peak_755	36	.	27481656	27482046	0	1	390	0	4.02606	5.54476	3.67219
chr1	27549513	27552726	M_peak_756	90	.	27549513	27552726	0	1	3213	0	6.13113	11.14	9.01397
chr1	27615175	27616519	M_peak_757	15	.	27615175	27616519	0	1	1344	0	2.8875	3.19718	1.52232
chr1	27653208	27653809	M_peak_758	33	.	27653208	27653809	0	1	601	0	3.87384	5.21644	3.36839
chr1	27671869	27672869	M_peak_759	32	.	27671869	27672869	0	2	482,1	0,999	3.84687	5.13879	3.2929
chr1	27728886	27729202	M_peak_760	19	.	27728886	27729202	0	1	316	0	3.15647	3.70372	1.97604
chr1	27781744	27782501	M_peak_761	40	.	27781744	27782501	0	1	757	0	4.23483	5.96951	4.06049
chr1	27832297	27832661	M_peak_762	24	.	27832297	27832661	0	1	364	0	3.42939	4.24767	2.47064
chr1	27965790	27967555	M_peak_763	61	.	27965790	27967555	0	1	1765	0	5.15296	8.14011	6.10168
chr1	28001130	28001822	M_peak_764	49	.	28001130	28001822	0	1	692	0	4.61543	6.94113	4.98564
chr1	28004832	28006262	M_peak_765	57	.	28004832	28006262	0	1	1430	0	4.9273	7.70669	5.70724
chr1	28018344	28018694	M_peak_766	21	.	28018344	28018694	0	1	350	0	3.2616	3.93039	2.18602
chr1	28025501	28026200	M_peak_767	13	.	28025501	28026200	0	2	1,1	0,698	2.79318	3.02331	1.36752
chr1	28049694	28053171	M_peak_768	124	.	28049694	28053171	0	2	2764,1	0,3476	7.12472	14.6253	12.4342
chr1	28100679	28101344	M_peak_769	47	.	28100679	28101344	0	1	665	0	4.53625	6.73052	4.78446
chr1	28131590	28132104	M_peak_770	16	.	28131590	28132104	0	1	514	0	2.96092	3.33502	1.64568
chr1	28137252	28137576	M_peak_771	14	.	28137252	28137576	0	1	324	0	2.87134	3.16739	1.49579
chr1	28159762	28160176	M_peak_772	26	.	28159762	28160176	0	1	414	0	3.54257	4.49196	2.69694
chr1	28176706	28177062	M_peak_773	18	.	28176706	28177062	0	1	356	0	3.07451	3.55409	1.84317
chr1	28185179	28188327	M_peak_774	176	.	28185179	28188327	0	1	3148	0	9.14102	20.0499	17.6163
chr1	28267814	28270608	M_peak_775	295	.	28267814	28270608	0	1	2794	0	12.7003	32.2808	29.5897
chr1	28299561	28299955	M_peak_776	28	.	28299561	28299955	0	1	394	0	3.60785	4.65805	2.85485
chr1	28400758	28401660	M_peak_777	106	.	28400758	28401660	0	1	902	0	6.76401	12.8033	10.6015
chr1	28408141	28410387	M_peak_778	128	.	28408141	28410387	0	1	2246	0	7.6648	15.1239	12.8073
chr1	28599497	28602245	M_peak_779	40	.	28599497	28602245	0	3	1504770	0,629,1978	4.22626	5.99753	4.09508
chr1	28649610	28650128	M_peak_780	33	.	28649610	28650128	0	1	518	0	3.88248	5.17817	3.32259
chr1	28659928	28661906	M_peak_781	45	.	28659928	28661906	0	1	1978	0	4.35222	6.46729	4.5637
chr1	28706465	28707119	M_peak_782	28	.	28706465	28707119	0	1	654	0	3.65628	4.70053	2.88233
chr1	28757664	28765119	M_peak_783	104	.	28757664	28765119	0	1	7455	0	6.78427	12.638	10.4166
chr1	28794462	28796657	M_peak_784	35	.	28794462	28796657	0	3	1683553	0,381,1642	3.94146	5.4152	3.56263
chr1	28798133	28799892	M_peak_785	25	.	28798133	28799892	0	1	1759	0	3.40545	4.29655	2.53525
chr1	28871410	28874225	M_peak_786	94	.	28871410	28874225	0	2	1628408	0,2407	6.34993	11.5878	9.42883
chr1	28901228	28901534	M_peak_787	17	.	28901228	28901534	0	1	306	0	3.01047	3.42645	1.7271
chr1	28906120	28908703	M_peak_788	72	.	28906120	28908703	0	2	11560	0,1023	5.46844	9.31854	7.26954
chr1	28923722	28924617	M_peak_789	22	.	28923722	28924617	0	1	895	0	3.29894	3.99575	2.24345
chr1	28931729	28932050	M_peak_790	17	.	28931729	28932050	0	1	321	0	3.03465	3.49728	1.79658
chr1	28945929	28946250	M_peak_791	13	.	28945929	28946250	0	1	321	0	2.79318	3.02331	1.36752
chr1	29004211	29005301	M_peak_792	23	.	29004211	29005301	0	2	491,1	0,1089	3.33964	4.09136	2.33347
chr1	29026044	29029180	M_peak_793	107	.	29026044	29029180	0	2	12109	0,1027	6.89121	12.9298	10.7002
chr1	29037398	29038002	M_peak_794	125	.	29037398	29038002	0	1	604	0	7.39165	14.8314	12.5792
chr1	29040472	29041145	M_peak_795	13	.	29040472	29041145	0	2	1,1	0,672	2.79318	3.02331	1.36752
chr1	29047721	29048025	M_peak_796	13	.	29047721	29048025	0	1	304	0	2.79318	3.02331	1.36752
chr1	29110090	29110895	M_peak_797	31	.	29110090	29110895	0	1	805	0	3.7479	4.95321	3.12676
chr1	29161615	29162695	M_peak_798	33	.	29161615	29162695	0	1	1080	0	3.85608	5.21768	3.37713
chr1	29199387	29200086	M_peak_799	19	.	29199387	29200086	0	2	1,1	0,698	3.15461	3.71142	1.98572
chr1	29240517	29241459	M_peak_800	76	.	29240517	29241459	0	1	942	0	5.82653	9.76745	7.63738
chr1	29255614	29256794	M_peak_801	17	.	29255614	29256794	0	2	1,1	0,1179	3.00466	3.41536	1.71713
chr1	29277824	29280527	M_peak_802	82	.	29277824	29280527	0	1	2703	0	5.91767	10.3363	8.22131
chr1	29329452	29330210	M_peak_803	17	.	29329452	29330210	0	1	758	0	3.02726	3.45529	1.75224
chr1	29337541	29338887	M_peak_804	24	.	29337541	29338887	0	2	1,1	0,1345	3.38278	4.18992	2.42584
chr1	29373489	29373967	M_peak_805	49	.	29373489	29373967	0	1	478	0	4.6681	6.93425	4.95824
chr1	29375477	29376919	M_peak_806	27	.	29375477	29376919	0	2	341,1	0,1441	3.5744	4.57069	2.77154
chr1	29398304	29398788	M_peak_807	24	.	29398304	29398788	0	2	1,1	0,483	3.40797	4.18903	2.41364
chr1	29543269	29544615	M_peak_808	17	.	29543269	29544615	0	2	1,1	0,1345	2.99613	3.39743	1.7006
chr1	29567266	29567879	M_peak_809	49	.	29567266	29567879	0	1	613	0	4.58781	6.8648	4.91181
chr1	29576150	29576593	M_peak_810	34	.	29576150	29576593	0	1	443	0	3.94251	5.32861	3.46566
chr1	29627135	29627584	M_peak_811	27	.	29627135	29627584	0	1	449	0	3.54638	4.54371	2.75299
chr1	29659353	29659947	M_peak_812	101	.	29659353	29659947	0	1	594	0	6.76585	12.3839	10.154
chr1	29694516	29695704	M_peak_813	27	.	29694516	29695704	0	2	1,1	0,1187	3.57256	4.55215	2.75174
chr1	29697185	29702828	M_peak_814	1179	.	29697185	29702828	0	3	82810382308	0,1562,3335	29.2723	120.632	117.96
chr1	29780866	29781289	M_peak_815	68	.	29780866	29781289	0	1	423	0	5.4682	8.9596	6.88351
chr1	29819712	29820342	M_peak_816	18	.	29819712	29820342	0	1	630	0	3.09245	3.58977	1.87563
chr1	29884888	29885276	M_peak_817	29	.	29884888	29885276	0	1	388	0	3.69407	4.81611	2.99589
chr1	29892475	29893138	M_peak_818	24	.	29892475	29893138	0	1	663	0	3.40635	4.20845	2.43653
chr1	29905178	29905497	M_peak_819	23	.	29905178	29905497	0	1	319	0	3.32728	4.08833	2.33544
chr1	29916235	29917228	M_peak_820	17	.	29916235	29917228	0	2	1,1	0,992	3.02068	3.4519	1.75146
chr1	29975829	29977966	M_peak_821	43	.	29975829	29977966	0	2	1985	0,1152	4.2707	6.20261	4.30356
chr1	30018341	30018669	M_peak_822	22	.	30018341	30018669	0	1	328	0	3.30291	3.98982	2.23485
chr1	30094739	30095903	M_peak_823	24	.	30094739	30095903	0	2	1,1	0,1163	3.42759	4.25138	2.47568
chr1	30102347	30102936	M_peak_824	50	.	30102347	30102936	0	1	589	0	4.65078	6.97912	5.01406
chr1	30260533	30261555	M_peak_825	176	.	30260533	30261555	0	1	1022	0	8.98011	20.0359	17.6472
chr1	30273921	30274360	M_peak_826	22	.	30273921	30274360	0	1	439	0	3.33056	4.05461	2.29602
chr1	30376012	30376601	M_peak_827	39	.	30376012	30376601	0	1	589	0	4.1211	5.85206	3.97495
chr1	30427868	30428909	M_peak_828	38	.	30427868	30428909	0	2	347378	0,663	4.1317	5.75853	3.86755
chr1	30468646	30469107	M_peak_829	21	.	30468646	30469107	0	2	1,1	0,460	3.24962	3.89733	2.15396
chr1	30548957	30549277	M_peak_830	31	.	30548957	30549277	0	1	320	0	3.80072	5.03511	3.19653
chr1	30562307	30563055	M_peak_831	51	.	30562307	30563055	0	1	748	0	4.71255	7.09931	5.12328
chr1	30609468	30610011	M_peak_832	16	.	30609468	30610011	0	1	543	0	2.98483	3.38355	1.69003
chr1	30611708	30612564	M_peak_833	19	.	30611708	30612564	0	2	1357	0,499	3.13793	3.69816	1.97803
chr1	30631445	30632102	M_peak_834	98	.	30631445	30632102	0	1	657	0	6.66561	12.0828	9.86123
chr1	30636647	30637908	M_peak_835	41	.	30636647	30637908	0	1	1261	0	4.22814	6.03964	4.14042
chr1	30654008	30654351	M_peak_836	28	.	30654008	30654351	0	1	343	0	3.58483	4.64008	2.84483
chr1	30696050	30698000	M_peak_837	33	.	30696050	30698000	0	1	1950	0	3.84833	5.16775	3.32428
chr1	30737716	30738158	M_peak_838	27	.	30737716	30738158	0	1	442	0	3.55318	4.50238	2.70385
chr1	30790625	30790989	M_peak_839	16	.	30790625	30790989	0	1	364	0	2.94226	3.29813	1.6122
chr1	30793090	30793873	M_peak_840	13	.	30793090	30793873	0	2	1,1	0,782	2.79318	3.02331	1.36752
chr1	30804950	30808038	M_peak_841	68	.	30804950	30808038	0	1	3088	0	5.42413	8.92521	6.86147
chr1	30868136	30869066	M_peak_842	32	.	30868136	30869066	0	1	930	0	3.85279	5.12885	3.27975
chr1	30894681	30895057	M_peak_843	55	.	30894681	30895057	0	1	376	0	4.89471	7.56024	5.56164
chr1	30936553	30938717	M_peak_844	21	.	30936553	30938717	0	2	566820	0,1344	3.24764	3.89899	2.15669
chr1	30962855	30963312	M_peak_845	17	.	30962855	30963312	0	1	457	0	3.02431	3.46111	1.76026
chr1	30968266	30968871	M_peak_846	18	.	30968266	30968871	0	1	605	0	3.0683	3.53974	1.82965
chr1	31056281	31056710	M_peak_847	14	.	31056281	31056710	0	1	429	0	2.86187	3.14994	1.48026
chr1	31063857	31064260	M_peak_848	32	.	31063857	31064260	0	1	403	0	3.77737	5.02927	3.2
chr1	31100669	31101065	M_peak_849	15	.	31100669	31101065	0	1	396	0	2.87542	3.17828	1.50635
chr1	31165257	31166039	M_peak_850	50	.	31165257	31166039	0	1	782	0	4.61136	6.9827	5.03322
chr1	31224288	31224888	M_peak_851	75	.	31224288	31224888	0	1	600	0	5.68877	9.60248	7.50403
chr1	31346004	31348751	M_peak_852	22	.	31346004	31348751	0	2	640993	0,1754	3.28897	3.97798	2.22768
chr1	31533044	31533347	M_peak_853	35	.	31533044	31533347	0	1	303	0	3.96918	5.39813	3.53188
chr1	31620531	31621074	M_peak_854	62	.	31620531	31621074	0	1	543	0	5.19773	8.30262	6.26261
chr1	31624625	31625400	M_peak_855	62	.	31624625	31625400	0	1	775	0	5.20598	8.25646	6.21003
chr1	31740960	31741291	M_peak_856	17	.	31740960	31741291	0	1	331	0	3.04387	3.48542	1.77894
chr1	31755108	31757540	M_peak_857	73	.	31755108	31757540	0	1	2432	0	5.62152	9.48345	7.39857
chr1	31759781	31760252	M_peak_858	47	.	31759781	31760252	0	1	471	0	4.57142	6.70742	4.74486
chr1	31780601	31781286	M_peak_859	42	.	31780601	31781286	0	1	685	0	4.32686	6.20664	4.28651
chr1	31793824	31794374	M_peak_860	30	.	31793824	31794374	0	1	550	0	3.75374	4.92732	3.0955
chr1	31816373	31816690	M_peak_861	21	.	31816373	31816690	0	1	317	0	3.26119	3.92068	2.17526
chr1	31837800	31838872	M_peak_862	22	.	31837800	31838872	0	2	640,1	0,1071	3.29717	4.01974	2.27127
chr1	31854246	31855824	M_peak_863	19	.	31854246	31855824	0	2	1340	0,1238	3.12611	3.6492	1.92787
chr1	31865511	31866002	M_peak_864	33	.	31865511	31866002	0	1	491	0	3.86673	5.21124	3.36561
chr1	31892530	31892953	M_peak_865	26	.	31892530	31892953	0	1	423	0	3.53918	4.49256	2.69905
chr1	31910559	31910894	M_peak_866	25	.	31910559	31910894	0	1	335	0	3.48045	4.35464	2.56901
chr1	32078116	32078606	M_peak_867	54	.	32078116	32078606	0	1	490	0	4.81673	7.46704	5.48802
chr1	32112184	32112633	M_peak_868	66	.	32112184	32112633	0	1	449	0	5.34931	8.72826	6.67388
chr1	32340042	32342764	M_peak_869	51	.	32340042	32342764	0	3	568,635,1	0,1404,2721	4.6275	7.06798	5.12009
chr1	32353644	32354005	M_peak_870	16	.	32353644	32354005	0	1	361	0	2.96002	3.33215	1.64282
chr1	32397315	32399523	M_peak_871	58	.	32397315	32399523	0	2	5941282	0,926	4.94393	7.82501	5.83204
chr1	32549086	32549572	M_peak_872	34	.	32549086	32549572	0	1	486	0	3.92785	5.28018	3.41755
chr1	32586953	32587270	M_peak_873	15	.	32586953	32587270	0	1	317	0	2.92303	3.26268	1.58063
chr1	32600030	32601226	M_peak_874	41	.	32600030	32601226	0	2	1,1	0,1195	4.25407	6.08681	4.18291
chr1	32656523	32657072	M_peak_875	13	.	32656523	32657072	0	2	1,1	0,548	2.79318	3.02331	1.36752
chr1	32668471	32668773	M_peak_876	24	.	32668471	32668773	0	1	302	0	3.44985	4.27813	2.49597
chr1	32824117	32824616	M_peak_877	28	.	32824117	32824616	0	1	499	0	3.59689	4.64276	2.84282
chr1	32903938	32905440	M_peak_878	59	.	32903938	32905440	0	1	1502	0	4.9334	7.95011	5.96948
chr1	32968820	32970316	M_peak_879	56	.	32968820	32970316	0	2	1793	0,703	4.78951	7.6423	5.68643
chr1	32990747	32994673	M_peak_880	90	.	32990747	32994673	0	2	2466,1	0,3925	6.04261	11.1448	9.04669
chr1	33031433	33031794	M_peak_881	22	.	33031433	33031794	0	1	361	0	3.319	4.03496	2.27884
chr1	33103043	33105177	M_peak_882	126	.	33103043	33105177	0	1	2134	0	7.52707	14.9395	12.6516
chr1	33186438	33190417	M_peak_883	151	.	33186438	33190417	0	1	3979	0	8.34172	17.5352	15.1715
chr1	33223473	33226468	M_peak_884	58	.	33223473	33226468	0	1	2995	0	4.99952	7.86822	5.85957
chr1	33308205	33310089	M_peak_885	66	.	33308205	33310089	0	2	846397	0,1487	5.25185	8.68987	6.66455
chr1	33330230	33330790	M_peak_886	26	.	33330230	33330790	0	1	560	0	3.54553	4.48463	2.68716
chr1	33336401	33337026	M_peak_887	19	.	33336401	33337026	0	1	625	0	3.15506	3.70019	1.97265
chr1	33338344	33338693	M_peak_888	20	.	33338344	33338693	0	1	349	0	3.18084	3.74398	2.01067
chr1	33417086	33417642	M_peak_889	30	.	33417086	33417642	0	1	556	0	3.72774	4.89219	3.06725
chr1	33575022	33575428	M_peak_890	27	.	33575022	33575428	0	1	406	0	3.53131	4.51082	2.72276
chr1	33627923	33629226	M_peak_891	58	.	33627923	33629226	0	1	1303	0	4.9392	7.80446	5.81076
chr1	33653032	33653392	M_peak_892	29	.	33653032	33653392	0	1	360	0	3.6799	4.74273	2.91948
chr1	33668194	33669610	M_peak_893	28	.	33668194	33669610	0	2	1,1	0,1415	3.6157	4.64739	2.8403
chr1	33698873	33699573	M_peak_894	74	.	33698873	33699573	0	1	700	0	5.71746	9.56321	7.45256
chr1	33746273	33747505	M_peak_895	30	.	33746273	33747505	0	1	1232	0	3.72194	4.89837	3.07649
chr1	33811751	33812684	M_peak_896	22	.	33811751	33812684	0	1	933	0	3.32741	4.05479	2.29754
chr1	33837926	33838941	M_peak_897	42	.	33837926	33838941	0	2	1380	0,635	4.25482	6.15603	4.25936
chr1	33841770	33842858	M_peak_898	23	.	33841770	33842858	0	2	612,1	0,1087	3.33267	4.09167	2.33699
chr1	33874279	33875474	M_peak_899	18	.	33874279	33875474	0	2	1,1	0,1194	3.08383	3.5724	1.85978
chr1	33908837	33909413	M_peak_900	52	.	33908837	33909413	0	1	576	0	4.7883	7.28113	5.29508
chr1	33920242	33920934	M_peak_901	29	.	33920242	33920934	0	1	692	0	3.64092	4.77791	2.97547
chr1	33923830	33927609	M_peak_902	64	.	33923830	33927609	0	2	12801403	0,2376	5.15325	8.49934	6.48936
chr1	34111080	34111777	M_peak_903	16	.	34111080	34111777	0	2	1,1	0,696	2.95201	3.3161	1.6282
chr1	34126395	34128179	M_peak_904	53	.	34126395	34128179	0	2	1669	0,1115	4.75442	7.3242	5.3533
chr1	34146466	34147393	M_peak_905	29	.	34146466	34147393	0	1	927	0	3.62929	4.7283	2.92484
chr1	34241137	34241885	M_peak_906	38	.	34241137	34241885	0	1	748	0	4.14442	5.75826	3.8619
chr1	34287300	34288366	M_peak_907	83	.	34287300	34288366	0	1	1066	0	6.04608	10.522	8.37926
chr1	34319623	34320813	M_peak_908	47	.	34319623	34320813	0	1	1190	0	4.56213	6.70759	4.74887
chr1	34328376	34328702	M_peak_909	26	.	34328376	34328702	0	1	326	0	3.5393	4.48037	2.68507
chr1	34340606	34341131	M_peak_910	30	.	34340606	34341131	0	1	525	0	3.72956	4.86032	3.03059
chr1	34364103	34364764	M_peak_911	18	.	34364103	34364764	0	1	661	0	3.09211	3.58387	1.86902
chr1	34426892	34427221	M_peak_912	26	.	34426892	34427221	0	1	329	0	3.53015	4.45986	2.66614
chr1	34470055	34470873	M_peak_913	15	.	34470055	34470873	0	1	818	0	2.89423	3.21252	1.53672
chr1	34474405	34476260	M_peak_914	38	.	34474405	34476260	0	2	493429	0,1426	4.08084	5.68991	3.81182
chr1	34516868	34518049	M_peak_915	115	.	34516868	34518049	0	1	1181	0	7.04494	13.7749	11.5504
chr1	34520398	34521053	M_peak_916	17	.	34520398	34521053	0	2	1,1	0,654	3.04575	3.5035	1.79877
chr1	34534374	34534860	M_peak_917	24	.	34534374	34534860	0	1	486	0	3.41611	4.24088	2.46863
chr1	34554737	34558733	M_peak_918	72	.	34554737	34558733	0	2	5773015	0,981	5.56132	9.3299	7.25287
chr1	34562042	34562624	M_peak_919	26	.	34562042	34562624	0	1	582	0	3.50137	4.4273	2.64177
chr1	34653614	34653989	M_peak_920	23	.	34653614	34653989	0	1	375	0	3.34502	4.07862	2.31671
chr1	34658855	34660269	M_peak_921	39	.	34658855	34660269	0	1	1414	0	4.15033	5.87954	3.99327
chr1	34782201	34783109	M_peak_922	46	.	34782201	34783109	0	2	1389	0,519	4.46225	6.6278	4.69874
chr1	35017422	35018721	M_peak_923	41	.	35017422	35018721	0	1	1299	0	4.22626	6.01891	4.11841
chr1	35020196	35023346	M_peak_924	87	.	35020196	35023346	0	2	1810787	0,2363	5.84838	10.8455	8.78497
chr1	35081019	35082017	M_peak_925	77	.	35081019	35082017	0	1	998	0	5.77304	9.84601	7.74229
chr1	35121030	35121428	M_peak_926	13	.	35121030	35121428	0	1	398	0	2.79318	3.02331	1.36752
chr1	35138053	35138466	M_peak_927	22	.	35138053	35138466	0	1	413	0	3.27046	3.96341	2.21941
chr1	35185537	35187666	M_peak_928	46	.	35185537	35187666	0	2	1342418	0,1711	4.4613	6.54262	4.60562
chr1	35206108	35206763	M_peak_929	61	.	35206108	35206763	0	1	655	0	5.12877	8.22122	6.19962
chr1	35223722	35224056	M_peak_930	32	.	35223722	35224056	0	1	334	0	3.8457	5.09081	3.23976
chr1	35275875	35276970	M_peak_931	58	.	35275875	35276970	0	2	326,1	0,1094	4.99961	7.87226	5.86488
chr1	35392344	35392651	M_peak_932	43	.	35392344	35392651	0	1	307	0	4.38148	6.30322	4.37211
chr1	35450575	35450935	M_peak_933	18	.	35450575	35450935	0	1	360	0	3.10151	3.60167	1.88499
chr1	35453160	35453570	M_peak_934	29	.	35453160	35453570	0	1	410	0	3.68623	4.78923	2.96929
chr1	35486113	35491512	M_peak_935	38	.	35486113	35491512	0	3	773,1267,1	0,3650,5398	4.05434	5.73063	3.86633
chr1	35588496	35588982	M_peak_936	27	.	35588496	35588982	0	1	486	0	3.55051	4.50379	2.70649
chr1	35608142	35608754	M_peak_937	66	.	35608142	35608754	0	1	612	0	5.22978	8.66856	6.64986
chr1	35640274	35640850	M_peak_938	49	.	35640274	35640850	0	1	576	0	4.64837	6.90306	4.93125
chr1	35900359	35901100	M_peak_939	32	.	35900359	35901100	0	1	741	0	3.84786	5.13719	3.29106
chr1	35904881	35905867	M_peak_940	25	.	35904881	35905867	0	1	986	0	3.45947	4.34542	2.56755
chr1	35912554	35913103	M_peak_941	13	.	35912554	35913103	0	1	549	0	2.801	3.03773	1.38036
chr1	35922536	35923880	M_peak_942	51	.	35922536	35923880	0	2	1,1	0,1343	4.73182	7.13475	5.15529
chr1	35931945	35933760	M_peak_943	23	.	35931945	35933760	0	1	1815	0	3.36514	4.14224	2.37982
chr1	35937365	35938309	M_peak_944	64	.	35937365	35938309	0	1	944	0	5.26257	8.51954	6.47562
chr1	36038862	36039263	M_peak_945	25	.	36038862	36039263	0	1	401	0	3.45988	4.31784	2.53642
chr1	36265270	36267080	M_peak_946	25	.	36265270	36267080	0	2	658,1	0,1809	3.44347	4.30561	2.52988
chr1	36345589	36346173	M_peak_947	17	.	36345589	36346173	0	2	1,1	0,583	3.03596	3.47409	1.76969
chr1	36353465	36354153	M_peak_948	75	.	36353465	36354153	0	1	688	0	5.72845	9.66159	7.5526
chr1	36367653	36368493	M_peak_949	37	.	36367653	36368493	0	1	840	0	4.00938	5.62319	3.76567
chr1	36491911	36492249	M_peak_950	27	.	36491911	36492249	0	1	338	0	3.58504	4.58117	2.77891
chr1	36508158	36508863	M_peak_951	21	.	36508158	36508863	0	1	705	0	3.25279	3.90081	2.15645
chr1	36540363	36540784	M_peak_952	24	.	36540363	36540784	0	1	421	0	3.432	4.26971	2.49423
chr1	36574792	36575972	M_peak_953	137	.	36574792	36575972	0	1	1180	0	7.92606	16.0562	13.7205
chr1	36583236	36587958	M_peak_954	77	.	36583236	36587958	0	3	1,2837,1	0,811,4721	5.78847	9.88541	7.77746
chr1	36595655	36596021	M_peak_955	117	.	36595655	36596021	0	1	366	0	7.16302	13.9674	11.7251
chr1	36598373	36599469	M_peak_956	50	.	36598373	36599469	0	1	1096	0	4.62411	6.96899	5.01309
chr1	36616041	36617284	M_peak_957	17	.	36616041	36617284	0	2	1314	0,929	3.04552	3.48973	1.7831
chr1	36625668	36626247	M_peak_958	26	.	36625668	36626247	0	1	579	0	3.51342	4.41056	2.61765
chr1	36699599	36700848	M_peak_959	352	.	36699599	36700848	0	1	1249	0	14.5195	38.1282	35.2873
chr1	36840451	36841730	M_peak_960	109	.	36840451	36841730	0	1	1279	0	6.80522	13.1309	10.9382
chr1	36908166	36909181	M_peak_961	20	.	36908166	36909181	0	1	1015	0	3.20275	3.81936	2.08656
chr1	36942153	36946129	M_peak_962	52	.	36942153	36946129	0	3	1,1832,1	0,673,3975	4.6994	7.22729	5.26795
chr1	37044943	37045586	M_peak_963	24	.	37044943	37045586	0	2	1,1	0,642	3.42744	4.23573	2.45793
chr1	37059038	37060232	M_peak_964	34	.	37059038	37060232	0	2	432,1	0,1193	3.85331	5.2623	3.42806
chr1	37066107	37066542	M_peak_965	18	.	37066107	37066542	0	1	435	0	3.09157	3.57867	1.86332
chr1	37082285	37082616	M_peak_966	18	.	37082285	37082616	0	1	331	0	3.09309	3.59039	1.87602
chr1	37088146	37089198	M_peak_967	120	.	37088146	37089198	0	1	1052	0	6.90948	14.2281	12.0724
chr1	37147103	37147688	M_peak_968	14	.	37147103	37147688	0	2	1,1	0,584	2.83605	3.10234	1.43788
chr1	37173198	37173646	M_peak_969	60	.	37173198	37173646	0	1	448	0	5.09092	8.04963	6.02536
chr1	37242652	37243110	M_peak_970	53	.	37242652	37243110	0	1	458	0	4.75781	7.33109	5.36199
chr1	37261486	37261812	M_peak_971	18	.	37261486	37261812	0	1	326	0	3.0858	3.56944	1.85547
chr1	37266899	37271672	M_peak_972	68	.	37266899	37271672	0	2	6513769	0,1004	5.30705	8.91185	6.88685
chr1	37290754	37291264	M_peak_973	19	.	37290754	37291264	0	1	510	0	3.14568	3.68211	1.95636
chr1	37392642	37396866	M_peak_974	121	.	37392642	37396866	0	1	4224	0	7.21706	14.3371	12.1002
chr1	37498093	37500866	M_peak_975	61	.	37498093	37500866	0	2	791905	0,1868	5.00711	8.11878	6.12891
chr1	37534617	37535062	M_peak_976	61	.	37534617	37535062	0	1	445	0	5.19002	8.21348	6.16851
chr1	37600050	37601690	M_peak_977	39	.	37600050	37601690	0	1	1640	0	4.14012	5.84917	3.96428
chr1	37623993	37627426	M_peak_978	81	.	37623993	37627426	0	2	12966	0,467	5.96476	10.2548	8.11754
chr1	37667225	37667822	M_peak_979	25	.	37667225	37667822	0	1	597	0	3.48383	4.36763	2.58219
chr1	37672784	37674767	M_peak_980	169	.	37672784	37674767	0	1	1983	0	9.08301	19.4075	16.9491
chr1	37717527	37720944	M_peak_981	135	.	37717527	37720944	0	2	12643	0,774	7.83339	15.8432	13.522
chr1	37786344	37786686	M_peak_982	43	.	37786344	37786686	0	1	342	0	4.31084	6.23073	4.31959
chr1	37801702	37802436	M_peak_983	21	.	37801702	37802436	0	2	324,1	0,733	3.26937	3.93295	2.18545
chr1	37853892	37854407	M_peak_984	30	.	37853892	37854407	0	1	515	0	3.73457	4.90557	3.07903
chr1	37957142	37957781	M_peak_985	80	.	37957142	37957781	0	1	639	0	5.84987	10.1671	8.05853
chr1	37963409	37964008	M_peak_986	42	.	37963409	37964008	0	1	599	0	4.25794	6.15854	4.26049
chr1	37986107	37987464	M_peak_987	16	.	37986107	37987464	0	2	1799	0,558	2.95479	3.32383	1.63574
chr1	38098928	38100751	M_peak_988	15	.	38098928	38100751	0	2	1,1	0,1822	2.93229	3.28176	1.59814
chr1	38105412	38106434	M_peak_989	57	.	38105412	38106434	0	1	1022	0	4.95385	7.76406	5.76113
chr1	38136343	38137063	M_peak_990	23	.	38136343	38137063	0	2	1,1	0,719	3.35552	4.1061	2.3432
chr1	38143747	38144897	M_peak_991	47	.	38143747	38144897	0	1	1150	0	4.55569	6.70276	4.74576
chr1	38154647	38155633	M_peak_992	47	.	38154647	38155633	0	1	986	0	4.5119	6.68245	4.7399
chr1	38160164	38161376	M_peak_993	16	.	38160164	38161376	0	2	1303	0,909	2.98717	3.38979	1.69605
chr1	38223426	38224591	M_peak_994	63	.	38223426	38224591	0	1	1165	0	5.24179	8.40354	6.35652
chr1	38259582	38264337	M_peak_995	21	.	38259582	38264337	0	4	1,834,582,1	0,1413,2712,4754	3.25086	3.9087	2.16625
chr1	38275818	38291091	M_peak_996	85	.	38275818	38291091	0	3	4760,9643,1	0,5140,15272	6.01018	10.6409	8.51742
chr1	38303770	38304286	M_peak_997	42	.	38303770	38304286	0	1	516	0	4.30808	6.14174	4.22214
chr1	38310344	38311078	M_peak_998	28	.	38310344	38311078	0	1	734	0	3.5844	4.61107	2.81245
chr1	38312909	38313651	M_peak_999	61	.	38312909	38313651	0	1	742	0	5.16421	8.18702	6.14895
chr1	38317274	38319182	M_peak_1000	85	.	38317274	38319182	0	1	1908	0	6.03941	10.6474	8.51461
chr1	38368803	38369738	M_peak_1001	71	.	38368803	38369738	0	1	935	0	5.59129	9.26573	7.17317
chr1	38431590	38432290	M_peak_1002	33	.	38431590	38432290	0	1	700	0	3.85724	5.21446	3.37299
chr1	38452876	38457274	M_peak_1003	169	.	38452876	38457274	0	2	12206	0,2192	8.97093	19.349	16.9187
chr1	38462991	38464256	M_peak_1004	167	.	38462991	38464256	0	1	1265	0	9.01639	19.1739	16.7214
chr1	38506192	38506598	M_peak_1005	38	.	38506192	38506598	0	1	406	0	4.07137	5.73735	3.86801
chr1	38518768	38519461	M_peak_1006	48	.	38518768	38519461	0	1	693	0	4.59304	6.82491	4.86664
chr1	38531784	38535210	M_peak_1007	92	.	38531784	38535210	0	1	3426	0	6.09648	11.3346	9.23617
chr1	38548205	38549318	M_peak_1008	51	.	38548205	38549318	0	1	1113	0	4.73582	7.10646	5.12218
chr1	38595697	38596040	M_peak_1009	75	.	38595697	38596040	0	1	343	0	5.67477	9.61202	7.52032
chr1	38627476	38628063	M_peak_1010	43	.	38627476	38628063	0	1	587	0	4.35243	6.29389	4.3732
chr1	38643798	38644832	M_peak_1011	14	.	38643798	38644832	0	2	1,1	0,1033	2.84306	3.11737	1.45181
chr1	38650855	38651270	M_peak_1012	25	.	38650855	38651270	0	1	415	0	3.48065	4.34023	2.55257
chr1	38705114	38706111	M_peak_1013	27	.	38705114	38706111	0	2	311,1	0,996	3.57238	4.52605	2.72225
chr1	38793426	38793783	M_peak_1014	37	.	38793426	38793783	0	1	357	0	4.09085	5.63609	3.74771
chr1	39042099	39043084	M_peak_1015	13	.	39042099	39043084	0	2	426,1	0,984	2.80733	3.0494	1.39075
chr1	39092184	39092631	M_peak_1016	47	.	39092184	39092631	0	1	447	0	4.52764	6.68507	4.73769
chr1	39108957	39109508	M_peak_1017	29	.	39108957	39109508	0	1	551	0	3.69893	4.79836	2.97421
chr1	39210936	39213713	M_peak_1018	41	.	39210936	39213713	0	2	2079,1	0,2776	4.14721	6.0075	4.13595
chr1	39258691	39259082	M_peak_1019	28	.	39258691	39259082	0	1	391	0	3.604	4.61559	2.80931
chr1	39335827	39337198	M_peak_1020	122	.	39335827	39337198	0	2	403,1	0,1370	7.31321	14.5101	12.26
chr1	39376021	39376561	M_peak_1021	23	.	39376021	39376561	0	1	540	0	3.33592	4.06214	2.30207
chr1	39387085	39387821	M_peak_1022	115	.	39387085	39387821	0	1	736	0	7.28763	13.8775	11.5895
chr1	39394156	39394934	M_peak_1023	13	.	39394156	39394934	0	2	1,1	0,777	2.79318	3.02331	1.36752
chr1	39416361	39416992	M_peak_1024	47	.	39416361	39416992	0	1	631	0	4.50818	6.6542	4.71117
chr1	39464110	39465336	M_peak_1025	112	.	39464110	39465336	0	1	1226	0	7.18018	13.4926	11.2116
chr1	39484828	39487402	M_peak_1026	72	.	39484828	39487402	0	3	1,1842,1	0,347,2573	5.43047	9.26508	7.22508
chr1	39498594	39499273	M_peak_1027	18	.	39498594	39499273	0	1	679	0	3.05305	3.51164	1.80464
chr1	39613458	39613994	M_peak_1028	34	.	39613458	39613994	0	1	536	0	3.93963	5.32287	3.4601
chr1	39675332	39676124	M_peak_1029	56	.	39675332	39676124	0	1	792	0	4.92131	7.67789	5.67994
chr1	39700568	39701980	M_peak_1030	49	.	39700568	39701980	0	2	1809	0,603	4.52814	6.91621	4.99073
chr1	39786654	39788289	M_peak_1031	55	.	39786654	39788289	0	2	11127	0,508	4.89368	7.51511	5.51162
chr1	39924292	39925785	M_peak_1032	13	.	39924292	39925785	0	2	1397	0,1096	2.79318	3.02331	1.36752
chr1	40064810	40067261	M_peak_1033	127	.	40064810	40067261	0	2	1831,1	0,2450	7.53889	15.0462	12.7614
chr1	40069640	40070292	M_peak_1034	13	.	40069640	40070292	0	2	1,1	0,651	2.79318	3.02331	1.36752
chr1	40078932	40079296	M_peak_1035	16	.	40078932	40079296	0	1	364	0	2.94596	3.30693	1.62054
chr1	40085875	40089299	M_peak_1036	26	.	40085875	40089299	0	3	1620571	0,1177,2853	3.52907	4.48072	2.6898
chr1	40103331	40105642	M_peak_1037	61	.	40103331	40105642	0	2	11413	0,898	5.11185	8.1796	6.15897
chr1	40150223	40151462	M_peak_1038	14	.	40150223	40151462	0	2	1612	0,627	2.81297	3.05979	1.4
chr1	40179258	40182128	M_peak_1039	50	.	40179258	40182128	0	1	2870	0	4.66517	7.04543	5.08118
chr1	40209821	40211712	M_peak_1040	19	.	40209821	40211712	0	2	629,1	0,1890	3.15153	3.70064	1.97481
chr1	40221059	40221462	M_peak_1041	31	.	40221059	40221462	0	1	403	0	3.78628	5.00674	3.17058
chr1	40222726	40223116	M_peak_1042	16	.	40222726	40223116	0	1	390	0	2.94796	3.31037	1.62354
chr1	40239686	40241762	M_peak_1043	69	.	40239686	40241762	0	2	864696	0,1380	5.37363	8.9775	6.93411
chr1	40260516	40265210	M_peak_1044	130	.	40260516	40265210	0	1	4694	0	7.48822	15.3336	13.0767
chr1	40334943	40335600	M_peak_1045	78	.	40334943	40335600	0	1	657	0	5.82297	9.94651	7.83333
chr1	40395165	40395783	M_peak_1046	53	.	40395165	40395783	0	1	618	0	4.82317	7.356	5.36401
chr1	40434371	40435854	M_peak_1047	19	.	40434371	40435854	0	2	361,1	0,1482	3.14258	3.67971	1.95507
chr1	40454092	40455887	M_peak_1048	44	.	40454092	40455887	0	2	715663	0,1132	4.40295	6.37163	4.43927
chr1	40498430	40499289	M_peak_1049	24	.	40498430	40499289	0	1	859	0	3.40213	4.21069	2.44078
chr1	40521203	40521808	M_peak_1050	24	.	40521203	40521808	0	1	605	0	3.39896	4.21988	2.45264
chr1	40568282	40571340	M_peak_1051	74	.	40568282	40571340	0	2	1858,1	0,3057	5.63904	9.49484	7.40392
chr1	40633337	40635593	M_peak_1052	20	.	40633337	40635593	0	2	315931	0,1325	3.19031	3.80042	2.07054
chr1	40666541	40667051	M_peak_1053	25	.	40666541	40667051	0	1	510	0	3.46604	4.30817	2.52271
chr1	40684457	40686465	M_peak_1054	58	.	40684457	40686465	0	1	2008	0	4.73464	7.81705	5.89068
chr1	40692416	40692770	M_peak_1055	29	.	40692416	40692770	0	1	354	0	3.6268	4.72203	2.91919
chr1	40706546	40707202	M_peak_1056	39	.	40706546	40707202	0	1	656	0	4.12648	5.78937	3.90335
chr1	40811279	40812458	M_peak_1057	28	.	40811279	40812458	0	1	1179	0	3.60143	4.61021	2.80432
chr1	40818712	40819422	M_peak_1058	30	.	40818712	40819422	0	1	710	0	3.70307	4.84565	3.02553
chr1	40855949	40856433	M_peak_1059	15	.	40855949	40856433	0	1	484	0	2.87408	3.17244	1.50029
chr1	40881405	40881744	M_peak_1060	29	.	40881405	40881744	0	1	339	0	3.65597	4.73807	2.9247
chr1	40889646	40891155	M_peak_1061	63	.	40889646	40891155	0	1	1509	0	5.25397	8.39578	6.34452
chr1	40954761	40955147	M_peak_1062	48	.	40954761	40955147	0	1	386	0	4.55571	6.77439	4.82531
chr1	41006267	41007755	M_peak_1063	56	.	41006267	41007755	0	2	1070,1	0,1487	4.89385	7.62169	5.62862
chr1	41245753	41246453	M_peak_1064	23	.	41245753	41246453	0	1	700	0	3.38478	4.1605	2.39179
chr1	41286658	41287036	M_peak_1065	35	.	41286658	41287036	0	1	378	0	3.95373	5.42675	3.57013
chr1	41322928	41324301	M_peak_1066	20	.	41322928	41324301	0	2	815,1	0,1372	3.17145	3.75119	2.02323
chr1	41368648	41369018	M_peak_1067	33	.	41368648	41369018	0	1	370	0	3.88996	5.188	3.3304
chr1	41396722	41397272	M_peak_1068	34	.	41396722	41397272	0	1	550	0	3.93874	5.35758	3.49911
chr1	41487816	41490185	M_peak_1069	69	.	41487816	41490185	0	2	986590	0,1779	5.4821	9.06685	6.99483
chr1	41571392	41573265	M_peak_1070	28	.	41571392	41573265	0	2	592727	0,1146	3.64188	4.70803	2.89706
chr1	41629865	41631093	M_peak_1071	28	.	41629865	41631093	0	1	1228	0	3.59201	4.61637	2.8154
chr1	41673778	41674161	M_peak_1072	14	.	41673778	41674161	0	1	383	0	2.84886	3.12594	1.4589
chr1	41798664	41799072	M_peak_1073	32	.	41798664	41799072	0	1	408	0	3.78927	5.0515	3.21946
chr1	42034938	42035429	M_peak_1074	58	.	42034938	42035429	0	1	491	0	5.06136	7.8403	5.80679
chr1	42119262	42122394	M_peak_1075	214	.	42119262	42122394	0	1	3132	0	9.92465	23.8483	21.4304
chr1	42126623	42128809	M_peak_1076	53	.	42126623	42128809	0	1	2186	0	4.7334	7.3267	5.36369
chr1	42235704	42236149	M_peak_1077	32	.	42235704	42236149	0	1	445	0	3.83561	5.13949	3.29875
chr1	42248564	42250171	M_peak_1078	53	.	42248564	42250171	0	1	1607	0	4.76885	7.33973	5.36515
chr1	42259241	42259626	M_peak_1079	15	.	42259241	42259626	0	1	385	0	2.89858	3.21761	1.5405
chr1	42329012	42329783	M_peak_1080	27	.	42329012	42329783	0	1	771	0	3.55216	4.55442	2.76289
chr1	42335306	42337365	M_peak_1081	22	.	42335306	42337365	0	1	2059	0	3.30754	4.0126	2.25866
chr1	42345639	42346408	M_peak_1082	72	.	42345639	42346408	0	1	769	0	5.65164	9.37025	7.26634
chr1	42367214	42367914	M_peak_1083	23	.	42367214	42367914	0	2	1,1	0,699	3.3364	4.06896	2.30967
chr1	42440869	42441968	M_peak_1084	16	.	42440869	42441968	0	2	1,1	0,1098	2.96063	3.33198	1.64233
chr1	42465343	42466060	M_peak_1085	60	.	42465343	42466060	0	1	717	0	5.0552	8.01466	6.00052
chr1	42472229	42472574	M_peak_1086	35	.	42472229	42472574	0	1	345	0	3.99025	5.41844	3.54609
chr1	42514836	42515377	M_peak_1087	55	.	42514836	42515377	0	1	541	0	4.86811	7.53668	5.54511
chr1	42542780	42543704	M_peak_1088	14	.	42542780	42543704	0	1	924	0	2.8266	3.08524	1.42274
chr1	42553017	42554220	M_peak_1089	26	.	42553017	42554220	0	1	1203	0	3.50108	4.4134	2.62598
chr1	42588570	42595097	M_peak_1090	148	.	42588570	42595097	0	3	13600978	0,1077,5549	8.13834	17.2206	14.8974
chr1	42626024	42626455	M_peak_1091	69	.	42626024	42626455	0	1	431	0	5.45674	9.02729	6.96045
chr1	42669002	42669335	M_peak_1092	27	.	42669002	42669335	0	1	333	0	3.54282	4.5017	2.70733
chr1	42684649	42685177	M_peak_1093	32	.	42684649	42685177	0	1	528	0	3.82021	5.12997	3.29456
chr1	42813836	42814878	M_peak_1094	51	.	42813836	42814878	0	1	1042	0	4.53891	7.03671	5.11605
chr1	42844251	42848175	M_peak_1095	97	.	42844251	42848175	0	2	2718,1	0,3923	6.49374	11.9187	9.7366
chr1	42891838	42892515	M_peak_1096	22	.	42891838	42892515	0	1	677	0	3.31484	4.01052	2.25295
chr1	42900732	42901318	M_peak_1097	244	.	42900732	42901318	0	1	586	0	10.9699	26.9296	24.4022
chr1	42999160	43000970	M_peak_1098	66	.	42999160	43000970	0	1	1810	0	5.33437	8.69387	6.6397
chr1	43046948	43047488	M_peak_1099	45	.	43046948	43047488	0	1	540	0	4.41292	6.44598	4.51713
chr1	43051778	43052205	M_peak_1100	15	.	43051778	43052205	0	1	427	0	2.89133	3.20425	1.52861
chr1	43109811	43110280	M_peak_1101	49	.	43109811	43110280	0	1	469	0	4.56137	6.85197	4.90832
chr1	43120751	43121264	M_peak_1102	21	.	43120751	43121264	0	1	513	0	3.25615	3.89856	2.15231
chr1	43127320	43128873	M_peak_1103	34	.	43127320	43128873	0	1	1553	0	3.89681	5.31311	3.46667
chr1	43193949	43195395	M_peak_1104	24	.	43193949	43195395	0	2	488,1	0,1445	3.39716	4.21206	2.44455
chr1	43239275	43239640	M_peak_1105	15	.	43239275	43239640	0	1	365	0	2.92312	3.26833	1.58707
chr1	43269127	43269942	M_peak_1106	22	.	43269127	43269942	0	1	815	0	3.3039	4.02801	2.27756
chr1	43277857	43279953	M_peak_1107	40	.	43277857	43279953	0	2	324671	0,1425	4.1916	5.94336	4.04729
chr1	43409672	43414283	M_peak_1108	102	.	43409672	43414283	0	1	4611	0	6.72743	12.4436	10.2281
chr1	43419339	43419954	M_peak_1109	64	.	43419339	43419954	0	1	615	0	5.22774	8.50114	6.46929
chr1	43423049	43424354	M_peak_1110	105	.	43423049	43424354	0	1	1305	0	6.73152	12.7742	10.5802
chr1	43426520	43428996	M_peak_1111	67	.	43426520	43428996	0	2	942958	0,1518	5.36425	8.84125	6.78784
chr1	43448913	43450023	M_peak_1112	52	.	43448913	43450023	0	1	1110	0	4.72744	7.22079	5.2508
chr1	43470460	43473754	M_peak_1113	25	.	43470460	43473754	0	2	5151719	0,1575	3.44214	4.30498	2.52956
chr1	43491834	43493625	M_peak_1114	40	.	43491834	43493625	0	2	508,1	0,1790	4.11957	5.88344	4.01055
chr1	43594167	43594555	M_peak_1115	46	.	43594167	43594555	0	1	388	0	4.45304	6.60904	4.68289
chr1	43613091	43614153	M_peak_1116	121	.	43613091	43614153	0	1	1062	0	7.42367	14.471	12.184
chr1	43657789	43658438	M_peak_1117	51	.	43657789	43658438	0	1	649	0	4.64202	7.07603	5.12353
chr1	43666596	43667552	M_peak_1118	20	.	43666596	43667552	0	2	1,1	0,955	3.22823	3.83873	2.09692
chr1	43673359	43677753	M_peak_1119	34	.	43673359	43677753	0	1	4394	0	3.87205	5.26777	3.42592
chr1	43715261	43717313	M_peak_1120	83	.	43715261	43717313	0	2	1363,1	0,2051	5.90551	10.4331	8.33012
chr1	43729850	43730536	M_peak_1121	31	.	43729850	43730536	0	1	686	0	3.77166	4.97945	3.14677
chr1	43859693	43860626	M_peak_1122	20	.	43859693	43860626	0	2	1394	0,539	3.17749	3.75461	2.02437
chr1	43920673	43921216	M_peak_1123	41	.	43920673	43921216	0	1	543	0	4.26141	6.08705	4.17964
chr1	43922460	43923089	M_peak_1124	14	.	43922460	43923089	0	2	1,1	0,628	2.82643	3.08461	1.42209
chr1	43928995	43929505	M_peak_1125	38	.	43928995	43929505	0	1	510	0	4.14814	5.77179	3.87518
chr1	43964791	43965230	M_peak_1126	45	.	43964791	43965230	0	1	439	0	4.41018	6.4703	4.54527
chr1	43989543	43990169	M_peak_1127	18	.	43989543	43990169	0	1	626	0	3.07576	3.54722	1.83473
chr1	44007775	44008232	M_peak_1128	43	.	44007775	44008232	0	1	457	0	4.28887	6.22145	4.31775
chr1	44043808	44044520	M_peak_1129	28	.	44043808	44044520	0	1	712	0	3.59907	4.66379	2.86553
chr1	44191264	44191591	M_peak_1130	14	.	44191264	44191591	0	1	327	0	2.82604	3.08388	1.42145
chr1	44219218	44219782	M_peak_1131	25	.	44219218	44219782	0	1	564	0	3.4783	4.35995	2.57595
chr1	44347873	44348293	M_peak_1132	23	.	44347873	44348293	0	1	420	0	3.38886	4.16649	2.3967
chr1	44379391	44381203	M_peak_1133	37	.	44379391	44381203	0	2	1307,1	0,1811	4.02771	5.60106	3.73461
chr1	44395103	44396849	M_peak_1134	35	.	44395103	44396849	0	2	687502	0,1244	3.95526	5.44004	3.58404
chr1	44441938	44442430	M_peak_1135	92	.	44441938	44442430	0	1	492	0	6.44848	11.4742	9.27576
chr1	44449047	44449644	M_peak_1136	137	.	44449047	44449644	0	1	597	0	8.10081	16.173	13.7951
chr1	44483093	44483573	M_peak_1137	33	.	44483093	44483573	0	1	480	0	3.86915	5.19147	3.34282
chr1	44486194	44492278	M_peak_1138	154	.	44486194	44492278	0	3	3443,1248,1	0,4182,6083	7.70799	17.5836	15.412
chr1	44493511	44494747	M_peak_1139	56	.	44493511	44494747	0	1	1236	0	4.89922	7.60895	5.61338
chr1	44523151	44524128	M_peak_1140	92	.	44523151	44524128	0	2	544,1	0,976	6.3193	11.4419	9.28018
chr1	44526319	44531632	M_peak_1141	42	.	44526319	44531632	0	2	8074134	0,1179	4.22288	6.11199	4.22054
chr1	44606158	44607615	M_peak_1142	47	.	44606158	44607615	0	2	446649	0,808	4.40685	6.63651	4.72812
chr1	44609796	44612065	M_peak_1143	56	.	44609796	44612065	0	2	803752	0,1517	4.86862	7.63698	5.65239
chr1	44717343	44718275	M_peak_1144	118	.	44717343	44718275	0	1	932	0	7.39867	14.1643	11.8616
chr1	44719962	44720395	M_peak_1145	14	.	44719962	44720395	0	1	433	0	2.81743	3.06802	1.40733
chr1	44769950	44770267	M_peak_1146	15	.	44769950	44770267	0	1	317	0	2.92802	3.27188	1.58882
chr1	44828404	44828706	M_peak_1147	31	.	44828404	44828706	0	1	302	0	3.78017	4.97343	3.13609
chr1	44837622	44839237	M_peak_1148	20	.	44837622	44839237	0	2	848308	0,1307	3.17727	3.75282	2.02245
chr1	44943489	44945166	M_peak_1149	15	.	44943489	44945166	0	2	894355	0,1322	2.92237	3.2632	1.58154
chr1	45034283	45034639	M_peak_1150	20	.	45034283	45034639	0	1	356	0	3.20032	3.80315	2.06923
chr1	45054130	45055008	M_peak_1151	87	.	45054130	45055008	0	2	526,1	0,877	6.02247	10.8479	8.73791
chr1	45089291	45090386	M_peak_1152	29	.	45089291	45090386	0	2	530,1	0,1094	3.70265	4.79626	2.97027
chr1	45193443	45194012	M_peak_1153	82	.	45193443	45194012	0	1	569	0	5.99379	10.3904	8.25558
chr1	45195397	45196113	M_peak_1154	37	.	45195397	45196113	0	1	716	0	4.09224	5.63228	3.74269
chr1	45283205	45283569	M_peak_1155	29	.	45283205	45283569	0	1	364	0	3.67673	4.77633	2.95884
chr1	45389554	45390197	M_peak_1156	27	.	45389554	45390197	0	1	643	0	3.57385	4.54736	2.74557
chr1	45407727	45409006	M_peak_1157	18	.	45407727	45409006	0	2	1514	0,765	3.10847	3.61594	1.89807
chr1	45519269	45519779	M_peak_1158	18	.	45519269	45519779	0	1	510	0	3.05345	3.50874	1.80114
chr1	45521809	45524656	M_peak_1159	161	.	45521809	45524656	0	1	2847	0	8.68049	18.5745	16.1803
chr1	45535445	45538893	M_peak_1160	100	.	45535445	45538893	0	1	3448	0	6.54179	12.2169	10.0408
chr1	45588346	45589060	M_peak_1161	28	.	45588346	45589060	0	1	714	0	3.59453	4.64625	2.84737
chr1	45648642	45650451	M_peak_1162	23	.	45648642	45650451	0	1	1809	0	3.33414	4.06287	2.30373
chr1	45664467	45666331	M_peak_1163	104	.	45664467	45666331	0	1	1864	0	6.79467	12.6817	10.4615
chr1	45697794	45698814	M_peak_1164	33	.	45697794	45698814	0	1	1020	0	3.86479	5.23727	3.39579
chr1	45703382	45704083	M_peak_1165	48	.	45703382	45704083	0	1	701	0	4.53014	6.78127	4.84172
chr1	45710943	45711401	M_peak_1166	18	.	45710943	45711401	0	1	458	0	3.07184	3.54446	1.83341
chr1	45749435	45749891	M_peak_1167	17	.	45749435	45749891	0	1	456	0	3.04118	3.48047	1.77454
chr1	45769432	45770184	M_peak_1168	109	.	45769432	45770184	0	1	752	0	6.8542	13.1126	10.9058
chr1	45776605	45776957	M_peak_1169	114	.	45776605	45776957	0	1	352	0	7.24367	13.7662	11.4875
chr1	45799346	45800208	M_peak_1170	16	.	45799346	45800208	0	1	862	0	2.93414	3.28721	1.60352
chr1	45816145	45816939	M_peak_1171	76	.	45816145	45816939	0	1	794	0	5.80008	9.78174	7.66112
chr1	45835134	45835487	M_peak_1172	29	.	45835134	45835487	0	1	353	0	3.69748	4.79506	2.97121
chr1	45841448	45841792	M_peak_1173	15	.	45841448	45841792	0	1	344	0	2.91445	3.24686	1.56655
chr1	45848090	45848597	M_peak_1174	44	.	45848090	45848597	0	1	507	0	4.34533	6.39829	4.49216
chr1	45852094	45853897	M_peak_1175	22	.	45852094	45853897	0	2	1,1	0,1802	3.28832	4.01557	2.27023
chr1	45868124	45870237	M_peak_1176	102	.	45868124	45870237	0	2	1694,1	0,2112	6.45985	12.4223	10.2809
chr1	46005130	46005588	M_peak_1177	65	.	46005130	46005588	0	1	458	0	5.3032	8.55558	6.50122
chr1	46032614	46033681	M_peak_1178	13	.	46032614	46033681	0	2	1,1	0,1066	2.79318	3.02331	1.36752
chr1	46153541	46154041	M_peak_1179	38	.	46153541	46154041	0	1	500	0	4.11235	5.70845	3.81925
chr1	46166491	46167288	M_peak_1180	13	.	46166491	46167288	0	2	1,1	0,796	2.79318	3.02331	1.36752
chr1	46216935	46217311	M_peak_1181	22	.	46216935	46217311	0	1	376	0	3.30151	3.98514	2.23017
chr1	46228038	46229082	M_peak_1182	41	.	46228038	46229082	0	2	1493	0,551	4.22817	6.01911	4.1183
chr1	46300529	46302467	M_peak_1183	27	.	46300529	46302467	0	1	1938	0	3.5517	4.52485	2.72962
chr1	46334835	46337783	M_peak_1184	189	.	46334835	46337783	0	2	12426	0,522	9.50679	21.4155	18.9577
chr1	46360289	46362403	M_peak_1185	26	.	46360289	46362403	0	2	794524	0,1590	3.47391	4.38362	2.60427
chr1	46374524	46375257	M_peak_1186	17	.	46374524	46375257	0	2	1,1	0,732	3.04729	3.50258	1.79699
chr1	46466048	46466883	M_peak_1187	14	.	46466048	46466883	0	1	835	0	2.83355	3.09772	1.43377
chr1	46492733	46493197	M_peak_1188	365	.	46492733	46493197	0	1	464	0	15.0064	39.4139	36.5069
chr1	46508060	46508929	M_peak_1189	38	.	46508060	46508929	0	1	869	0	4.04482	5.68126	3.81523
chr1	46517614	46518702	M_peak_1190	37	.	46517614	46518702	0	2	585,1	0,1087	4.11134	5.68268	3.79141
chr1	46528593	46529384	M_peak_1191	68	.	46528593	46529384	0	1	791	0	5.4181	8.87855	6.81308
chr1	46547105	46547524	M_peak_1192	115	.	46547105	46547524	0	1	419	0	7.22721	13.8412	11.5684
chr1	46563438	46564251	M_peak_1193	31	.	46563438	46564251	0	1	813	0	3.80149	5.03102	3.19173
chr1	46629727	46630046	M_peak_1194	18	.	46629727	46630046	0	1	319	0	3.06679	3.52979	1.81898
chr1	46749380	46750164	M_peak_1195	80	.	46749380	46750164	0	1	784	0	5.89275	10.1348	8.01297
chr1	46780158	46780748	M_peak_1196	14	.	46780158	46780748	0	2	1,1	0,589	2.86811	3.16144	1.4905
chr1	46901889	46902329	M_peak_1197	23	.	46901889	46902329	0	1	440	0	3.3364	4.0762	2.31773
chr1	47060147	47061541	M_peak_1198	61	.	47060147	47061541	0	1	1394	0	4.99104	8.1529	6.17245
chr1	47100043	47100349	M_peak_1199	28	.	47100043	47100349	0	1	306	0	3.64991	4.68455	2.86714
chr1	47181365	47181902	M_peak_1200	18	.	47181365	47181902	0	1	537	0	3.0689	3.55545	1.84729
chr1	47190929	47192211	M_peak_1201	54	.	47190929	47192211	0	1	1282	0	4.65073	7.34389	5.40928
chr1	47246965	47247479	M_peak_1202	73	.	47246965	47247479	0	1	514	0	5.62483	9.39941	7.30663
chr1	47265376	47266478	M_peak_1203	276	.	47265376	47266478	0	1	1102	0	12.259	30.3226	27.6387
chr1	47338870	47339804	M_peak_1204	19	.	47338870	47339804	0	1	934	0	3.15423	3.70966	1.98388
chr1	47427214	47427614	M_peak_1205	62	.	47427214	47427614	0	1	400	0	5.11222	8.22948	6.21493
chr1	47625114	47627042	M_peak_1206	28	.	47625114	47627042	0	2	560,1	0,1927	3.59645	4.63434	2.83353
chr1	47634165	47634796	M_peak_1207	31	.	47634165	47634796	0	1	631	0	3.80706	5.01868	3.17536
chr1	47668568	47670432	M_peak_1208	70	.	47668568	47670432	0	2	11456	0,408	5.50983	9.11106	7.03256
chr1	47698377	47698892	M_peak_1209	26	.	47698377	47698892	0	1	515	0	3.49459	4.39667	2.61025
chr1	47728986	47729933	M_peak_1210	50	.	47728986	47729933	0	1	947	0	4.69013	7.0639	5.09197
chr1	47765968	47767078	M_peak_1211	18	.	47765968	47767078	0	1	1110	0	3.09678	3.59963	1.88487
chr1	47821245	47821654	M_peak_1212	30	.	47821245	47821654	0	1	409	0	3.74342	4.8948	3.06347
chr1	47869016	47869448	M_peak_1213	20	.	47869016	47869448	0	1	432	0	3.19099	3.77743	2.04417
chr1	47882937	47886640	M_peak_1214	27	.	47882937	47886640	0	4	1,512,1370,1	0,552,1752,3702	3.5338	4.49969	2.70889
chr1	47907330	47907800	M_peak_1215	16	.	47907330	47907800	0	1	470	0	2.98493	3.37679	1.68223
chr1	47910336	47917012	M_peak_1216	238	.	47910336	47917012	0	3	13964973245	0,2173,3431	10.4359	26.262	23.8514
chr1	47993218	47993912	M_peak_1217	16	.	47993218	47993912	0	2	1,1	0,693	2.97205	3.35661	1.66517
chr1	48012029	48012740	M_peak_1218	44	.	48012029	48012740	0	1	711	0	4.31766	6.33651	4.43343
chr1	48057125	48057511	M_peak_1219	27	.	48057125	48057511	0	1	386	0	3.5767	4.55915	2.75768
chr1	48099480	48100050	M_peak_1220	133	.	48099480	48100050	0	1	570	0	7.8076	15.6597	13.3357
chr1	48127032	48127593	M_peak_1221	128	.	48127032	48127593	0	1	561	0	7.62629	15.162	12.8573
chr1	48185130	48185573	M_peak_1222	28	.	48185130	48185573	0	1	443	0	3.61645	4.6601	2.85405
chr1	48313800	48314722	M_peak_1223	93	.	48313800	48314722	0	1	922	0	6.3854	11.5668	9.39655
chr1	48322345	48322698	M_peak_1224	26	.	48322345	48322698	0	1	353	0	3.55732	4.49904	2.69834
chr1	48334800	48335434	M_peak_1225	41	.	48334800	48335434	0	1	634	0	4.22432	6.04927	4.15312
chr1	48435218	48436045	M_peak_1226	111	.	48435218	48436045	0	1	827	0	7.10236	13.4035	11.1408
chr1	48454964	48456328	M_peak_1227	21	.	48454964	48456328	0	1	1364	0	3.25333	3.9189	2.17666
chr1	48472704	48473314	M_peak_1228	23	.	48472704	48473314	0	2	1,1	0,609	3.39104	4.16698	2.39628
chr1	48500113	48500744	M_peak_1229	56	.	48500113	48500744	0	1	631	0	4.94703	7.62835	5.61632
chr1	48535103	48537317	M_peak_1230	69	.	48535103	48537317	0	2	760304	0,1910	5.38741	9.00921	6.96577
chr1	48629346	48629678	M_peak_1231	15	.	48629346	48629678	0	1	332	0	2.88768	3.19752	1.52262
chr1	48658175	48658966	M_peak_1232	29	.	48658175	48658966	0	1	791	0	3.64033	4.72554	2.91733
chr1	48699607	48700837	M_peak_1233	19	.	48699607	48700837	0	2	1580	0,650	3.1391	3.67972	1.95667
chr1	48720962	48724748	M_peak_1234	113	.	48720962	48724748	0	1	3786	0	6.50674	13.4472	11.361
chr1	48733469	48734629	M_peak_1235	78	.	48733469	48734629	0	2	731,1	0,1159	5.81888	9.96395	7.85262
chr1	48750375	48751231	M_peak_1236	27	.	48750375	48751231	0	2	1,1	0,855	3.55959	4.56298	2.76932
chr1	48783925	48784950	M_peak_1237	31	.	48783925	48784950	0	1	1025	0	3.79096	5.02841	3.19309
chr1	48926481	48927132	M_peak_1238	21	.	48926481	48927132	0	1	651	0	3.23272	3.87387	2.1349
chr1	48928929	48929388	M_peak_1239	53	.	48928929	48929388	0	1	459	0	4.7522	7.32192	5.35273
chr1	48956641	48957028	M_peak_1240	16	.	48956641	48957028	0	1	387	0	2.94616	3.31383	1.62833
chr1	48974612	48975106	M_peak_1241	17	.	48974612	48975106	0	1	494	0	3.00804	3.42204	1.72319
chr1	49029025	49029675	M_peak_1242	18	.	49029025	49029675	0	2	1,1	0,649	3.05826	3.51676	1.80807
chr1	49035888	49036466	M_peak_1243	31	.	49035888	49036466	0	1	578	0	3.77539	5.01924	3.189
chr1	49064864	49065698	M_peak_1244	106	.	49064864	49065698	0	1	834	0	6.81549	12.8579	10.6428
chr1	49090832	49091201	M_peak_1245	19	.	49090832	49091201	0	1	369	0	3.12131	3.64236	1.92229
chr1	49131573	49132078	M_peak_1246	19	.	49131573	49132078	0	1	505	0	3.14044	3.69789	1.97678
chr1	49218605	49218959	M_peak_1247	26	.	49218605	49218959	0	1	354	0	3.51458	4.44728	2.65861
chr1	49232888	49233435	M_peak_1248	13	.	49232888	49233435	0	2	1,1	0,546	2.79318	3.02331	1.36752
chr1	49244775	49245150	M_peak_1249	57	.	49244775	49245150	0	1	375	0	5.00644	7.74006	5.71672
chr1	49266852	49267194	M_peak_1250	23	.	49266852	49267194	0	1	342	0	3.35651	4.09869	2.33429
chr1	49348581	49350449	M_peak_1251	17	.	49348581	49350449	0	2	383358	0,1510	2.99492	3.40211	1.70653
chr1	49362713	49363263	M_peak_1252	22	.	49362713	49363263	0	1	550	0	3.32951	4.0429	2.28311
chr1	49434175	49435090	M_peak_1253	83	.	49434175	49435090	0	1	915	0	6.11839	10.551	8.38773
chr1	49445525	49452686	M_peak_1254	144	.	49445525	49452686	0	2	39091406	0,5755	7.74533	16.7191	14.4775
chr1	49651856	49652774	M_peak_1255	25	.	49651856	49652774	0	1	918	0	3.43477	4.31227	2.54066
chr1	49656697	49658857	M_peak_1256	33	.	49656697	49658857	0	1	2160	0	3.83572	5.17503	3.33813
chr1	49673031	49673513	M_peak_1257	54	.	49673031	49673513	0	1	482	0	4.85735	7.40251	5.40211
chr1	49694054	49694533	M_peak_1258	13	.	49694054	49694533	0	2	1,1	0,478	2.79318	3.02331	1.36752
chr1	49727455	49727989	M_peak_1259	43	.	49727455	49727989	0	1	534	0	4.35491	6.28823	4.36608
chr1	49765189	49765525	M_peak_1260	59	.	49765189	49765525	0	1	336	0	5.05432	7.99632	5.98055
chr1	49768923	49769319	M_peak_1261	14	.	49768923	49769319	0	1	396	0	2.84733	3.12313	1.4564
chr1	49791969	49794972	M_peak_1262	67	.	49791969	49794972	0	2	12351054	0,1949	5.31515	8.81847	6.78135
chr1	49861773	49862481	M_peak_1263	30	.	49861773	49862481	0	1	708	0	3.70345	4.8472	3.02707
chr1	49889149	49894160	M_peak_1264	39	.	49889149	49894160	0	3	19416291288	0,2705,3723	4.12131	5.79971	3.91662
chr1	49911027	49911758	M_peak_1265	43	.	49911027	49911758	0	1	731	0	4.2879	6.21352	4.30896
chr1	49957109	49958076	M_peak_1266	87	.	49957109	49958076	0	1	967	0	6.18059	10.908	8.75223
chr1	49979711	49980253	M_peak_1267	67	.	49979711	49980253	0	1	542	0	5.4145	8.80771	6.73756
chr1	50081894	50082438	M_peak_1268	46	.	50081894	50082438	0	1	544	0	4.44406	6.61534	4.69153
chr1	50190440	50191522	M_peak_1269	113	.	50190440	50191522	0	1	1082	0	7.11588	13.5794	11.3228
chr1	50196318	50197642	M_peak_1270	97	.	50196318	50197642	0	1	1324	0	6.56268	11.9556	9.75542
chr1	50259713	50261551	M_peak_1271	29	.	50259713	50261551	0	2	643852	0,986	3.66309	4.77794	2.9663
chr1	50309487	50310232	M_peak_1272	50	.	50309487	50310232	0	1	745	0	4.61596	6.96304	5.01032
chr1	50389718	50390079	M_peak_1273	13	.	50389718	50390079	0	1	361	0	2.79318	3.02331	1.36752
chr1	50395925	50396361	M_peak_1274	32	.	50395925	50396361	0	1	436	0	3.83315	5.12446	3.28248
chr1	50447575	50448136	M_peak_1275	35	.	50447575	50448136	0	1	561	0	3.99025	5.45208	3.58368
chr1	50480588	50483354	M_peak_1276	142	.	50480588	50483354	0	1	2766	0	8.03745	16.5675	14.2352
chr1	50485795	50486195	M_peak_1277	35	.	50485795	50486195	0	1	400	0	3.96857	5.39757	3.53211
chr1	50510029	50511111	M_peak_1278	34	.	50510029	50511111	0	2	337,1	0,1081	3.90036	5.30024	3.45158
chr1	50586378	50587952	M_peak_1279	390	.	50586378	50587952	0	1	1574	0	15.6378	42.0015	39.0786
chr1	50644394	50646457	M_peak_1280	33	.	50644394	50646457	0	3	617,498,1	0,1138,2062	3.87526	5.2281	3.38101
chr1	50649884	50650762	M_peak_1281	67	.	50649884	50650762	0	1	878	0	5.35912	8.77148	6.71711
chr1	50694813	50695674	M_peak_1282	24	.	50694813	50695674	0	2	1,1	0,860	3.416	4.26451	2.49548
chr1	50757620	50759933	M_peak_1283	238	.	50757620	50759933	0	1	2313	0	10.8043	26.3364	23.8235
chr1	50769292	50769793	M_peak_1284	21	.	50769292	50769793	0	1	501	0	3.24477	3.86951	2.12441
chr1	50809664	50810721	M_peak_1285	37	.	50809664	50810721	0	1	1057	0	4.03273	5.59481	3.7256
chr1	50814572	50817191	M_peak_1286	22	.	50814572	50817191	0	3	1,1255,1	0,891,2618	3.31994	4.03895	2.28299
chr1	50818915	50822582	M_peak_1287	84	.	50818915	50822582	0	2	21521105	0,2562	6.10296	10.6501	8.499
chr1	50895766	50896330	M_peak_1288	57	.	50895766	50896330	0	1	564	0	4.96305	7.77813	5.77309
chr1	50922135	50923882	M_peak_1289	22	.	50922135	50923882	0	2	1688	0,1059	3.27583	3.96627	2.2202
chr1	50988510	50989352	M_peak_1290	61	.	50988510	50989352	0	1	842	0	5.03348	8.10661	6.10865
chr1	50997055	50998121	M_peak_1291	58	.	50997055	50998121	0	1	1066	0	4.96204	7.83171	5.83422
chr1	51007510	51008619	M_peak_1292	48	.	51007510	51008619	0	2	1495	0,614	4.58593	6.79758	4.83929
chr1	51033644	51034598	M_peak_1293	114	.	51033644	51034598	0	1	954	0	7.13979	13.7281	11.4762
chr1	51039919	51041807	M_peak_1294	39	.	51039919	51041807	0	2	1541	0,1347	4.15128	5.86359	3.97655
chr1	51048653	51049451	M_peak_1295	33	.	51048653	51049451	0	1	798	0	3.84691	5.17356	3.33201
chr1	51069679	51070349	M_peak_1296	14	.	51069679	51070349	0	1	670	0	2.82187	3.07619	1.4146
chr1	51075553	51076004	M_peak_1297	30	.	51075553	51076004	0	1	451	0	3.69771	4.84323	3.02517
chr1	51136464	51136930	M_peak_1298	44	.	51136464	51136930	0	1	466	0	4.40726	6.39226	4.46068
chr1	51140844	51148203	M_peak_1299	329	.	51140844	51148203	0	3	22861308760	0,2958,6599	12.0467	35.2745	32.9511
chr1	51186687	51187183	M_peak_1300	24	.	51186687	51187183	0	1	496	0	3.43081	4.26679	2.49165
chr1	51280682	51283203	M_peak_1301	91	.	51280682	51283203	0	1	2521	0	6.38203	11.3624	9.17652
chr1	51301566	51302583	M_peak_1302	23	.	51301566	51302583	0	1	1017	0	3.34666	4.0855	2.32382
chr1	51309080	51314098	M_peak_1303	78	.	51309080	51314098	0	2	3952,1	0,5017	5.81226	10.0076	7.8998
chr1	51336162	51336949	M_peak_1304	28	.	51336162	51336949	0	2	438,1	0,786	3.60816	4.69575	2.89731
chr1	51372672	51374299	M_peak_1305	32	.	51372672	51374299	0	1	1627	0	3.83046	5.09466	3.25063
chr1	51395479	51396237	M_peak_1306	22	.	51395479	51396237	0	1	758	0	3.2971	4.00504	2.25461
chr1	51421121	51423728	M_peak_1307	34	.	51421121	51423728	0	3	1,1083,1	0,632,2606	3.91727	5.29492	3.43842
chr1	51425129	51426583	M_peak_1308	27	.	51425129	51426583	0	2	1,1	0,1453	3.57512	4.56004	2.7593
chr1	51433524	51434092	M_peak_1309	55	.	51433524	51434092	0	1	568	0	4.89298	7.57032	5.57273
chr1	51446652	51447336	M_peak_1310	27	.	51446652	51447336	0	1	684	0	3.59064	4.56745	2.76084
chr1	51502681	51503011	M_peak_1311	35	.	51502681	51503011	0	1	330	0	3.96611	5.38561	3.51945
chr1	51518677	51524173	M_peak_1312	71	.	51518677	51524173	0	3	71712491801	0,2040,3695	5.39268	9.18277	7.14681
chr1	51541890	51543409	M_peak_1313	53	.	51541890	51543409	0	2	1804	0,715	4.69756	7.31139	5.35856
chr1	51615442	51616267	M_peak_1314	34	.	51615442	51616267	0	1	825	0	3.87362	5.28206	3.44132
chr1	51649809	51650222	M_peak_1315	20	.	51649809	51650222	0	1	413	0	3.19545	3.78437	2.05008
chr1	51671179	51671482	M_peak_1316	28	.	51671179	51671482	0	1	303	0	3.64132	4.70576	2.89482
chr1	51801198	51802653	M_peak_1317	42	.	51801198	51802653	0	2	1008,1	0,1454	4.32037	6.1827	4.2627
chr1	51871699	51872194	M_peak_1318	22	.	51871699	51872194	0	1	495	0	3.26233	3.95469	2.21314
chr1	51934436	51934892	M_peak_1319	22	.	51934436	51934892	0	1	456	0	3.30165	3.98866	2.23412
chr1	52069314	52070251	M_peak_1320	43	.	52069314	52070251	0	1	937	0	4.31784	6.25605	4.34434
chr1	52164047	52166694	M_peak_1321	38	.	52164047	52166694	0	2	11967	0,680	4.04813	5.74566	3.88573
chr1	52183705	52184949	M_peak_1322	30	.	52183705	52184949	0	2	1591	0,653	3.70234	4.82952	3.00764
chr1	52317565	52318406	M_peak_1323	25	.	52317565	52318406	0	2	1,1	0,840	3.50219	4.37654	2.58408
chr1	52360010	52361524	M_peak_1324	14	.	52360010	52361524	0	2	325,1	0,1513	2.85663	3.14027	1.47165
chr1	52414774	52415939	M_peak_1325	82	.	52414774	52415939	0	1	1165	0	5.87639	10.3578	8.25731
chr1	52426298	52427524	M_peak_1326	59	.	52426298	52427524	0	1	1226	0	5.01235	7.91647	5.90807
chr1	52458002	52458309	M_peak_1327	19	.	52458002	52458309	0	1	307	0	3.15451	3.7087	1.98267
chr1	52484154	52485470	M_peak_1328	33	.	52484154	52485470	0	2	313,1	0,1315	3.84141	5.15772	3.31664
chr1	52554711	52555427	M_peak_1329	25	.	52554711	52555427	0	1	716	0	3.48356	4.36612	2.58052
chr1	52609704	52610018	M_peak_1330	26	.	52609704	52610018	0	1	314	0	3.49531	4.39007	2.6025
chr1	52612552	52614137	M_peak_1331	22	.	52612552	52614137	0	2	1,1	0,1584	3.29743	3.97703	2.22272
chr1	52653257	52653756	M_peak_1332	54	.	52653257	52653756	0	1	499	0	4.88586	7.47615	5.47226
chr1	52749455	52749868	M_peak_1333	22	.	52749455	52749868	0	1	413	0	3.29132	3.96464	2.21147
chr1	52822425	52822805	M_peak_1334	33	.	52822425	52822805	0	1	380	0	3.85941	5.21714	3.37523
chr1	52858759	52859193	M_peak_1335	31	.	52858759	52859193	0	1	434	0	3.76941	4.94285	3.10634
chr1	52889976	52891007	M_peak_1336	53	.	52889976	52891007	0	1	1031	0	4.79682	7.35273	5.37007
chr1	52931597	52932304	M_peak_1337	51	.	52931597	52932304	0	1	707	0	4.64593	7.13275	5.18529
chr1	52950644	52951412	M_peak_1338	72	.	52950644	52951412	0	1	768	0	5.50842	9.28846	7.2219
chr1	52968389	52969202	M_peak_1339	41	.	52968389	52969202	0	1	813	0	4.21948	6.00871	4.11014
chr1	52999698	53001129	M_peak_1340	22	.	52999698	53001129	0	2	578436	0,995	3.2718	3.97082	2.2271
chr1	53038930	53039571	M_peak_1341	66	.	53038930	53039571	0	1	641	0	5.33351	8.6826	6.63024
chr1	53061645	53062734	M_peak_1342	24	.	53061645	53062734	0	2	1338	0,751	3.40635	4.24836	2.48115
chr1	53064258	53064736	M_peak_1343	69	.	53064258	53064736	0	1	478	0	5.4211	9.03578	6.98255
chr1	53130946	53131503	M_peak_1344	55	.	53130946	53131503	0	1	557	0	4.9194	7.5562	5.54793
chr1	53149122	53149502	M_peak_1345	29	.	53149122	53149502	0	1	380	0	3.68538	4.78294	2.96244
chr1	53275631	53276173	M_peak_1346	41	.	53275631	53276173	0	1	542	0	4.1835	6.01168	4.12579
chr1	53430869	53434528	M_peak_1347	156	.	53430869	53434528	0	1	3659	0	8.2049	17.9799	15.6868
chr1	53438784	53440772	M_peak_1348	85	.	53438784	53440772	0	1	1988	0	6.0277	10.6817	8.55289
chr1	53464027	53464375	M_peak_1349	33	.	53464027	53464375	0	1	348	0	3.87788	5.18546	3.33228
chr1	53466331	53466962	M_peak_1350	18	.	53466331	53466962	0	2	1,1	0,630	3.09299	3.58789	1.87322
chr1	53493852	53494477	M_peak_1351	62	.	53493852	53494477	0	1	625	0	5.16995	8.26859	6.23569
chr1	53496449	53497629	M_peak_1352	23	.	53496449	53497629	0	2	1,1	0,1179	3.38265	4.15318	2.38444
chr1	53519899	53523377	M_peak_1353	106	.	53519899	53523377	0	2	4591353	0,2125	6.68412	12.8381	10.6617
chr1	53534637	53535464	M_peak_1354	47	.	53534637	53535464	0	1	827	0	4.52083	6.65777	4.70916
chr1	53541958	53544311	M_peak_1355	62	.	53541958	53544311	0	2	1099793	0,1560	5.06159	8.28952	6.29658
chr1	53572668	53573163	M_peak_1356	62	.	53572668	53573163	0	1	495	0	5.2099	8.33564	6.29569
chr1	53620547	53621737	M_peak_1357	37	.	53620547	53621737	0	1	1190	0	4.04027	5.60045	3.72849
chr1	53628391	53630134	M_peak_1358	84	.	53628391	53630134	0	1	1743	0	6.04574	10.5455	8.40469
chr1	53713058	53716961	M_peak_1359	220	.	53713058	53716961	0	1	3903	0	10.5406	24.562	22.005
chr1	53719785	53720281	M_peak_1360	40	.	53719785	53720281	0	1	496	0	4.15211	5.93525	4.05557
chr1	53767965	53769529	M_peak_1361	45	.	53767965	53769529	0	2	641306	0,1258	4.40881	6.44559	4.51882
chr1	53840435	53841239	M_peak_1362	42	.	53840435	53841239	0	1	804	0	4.31483	6.15702	4.2364
chr1	53857504	53857860	M_peak_1363	14	.	53857504	53857860	0	1	356	0	2.87013	3.16517	1.49382
chr1	53878719	53879094	M_peak_1364	25	.	53878719	53879094	0	1	375	0	3.47621	4.35765	2.57416
chr1	53972425	53972732	M_peak_1365	31	.	53972425	53972732	0	1	307	0	3.7628	4.9691	3.13806
chr1	54070667	54071927	M_peak_1366	33	.	54070667	54071927	0	2	1807	0,453	3.87531	5.19033	3.33886
chr1	54083451	54085115	M_peak_1367	69	.	54083451	54085115	0	1	1664	0	5.39246	8.96608	6.91518
chr1	54087475	54087804	M_peak_1368	39	.	54087475	54087804	0	1	329	0	4.15349	5.81266	3.91898
chr1	54101512	54101908	M_peak_1369	48	.	54101512	54101908	0	1	396	0	4.56158	6.76503	4.81256
chr1	54118421	54119391	M_peak_1370	23	.	54118421	54119391	0	1	970	0	3.33088	4.07856	2.32282
chr1	54206250	54206699	M_peak_1371	37	.	54206250	54206699	0	1	449	0	4.09136	5.63686	3.74828
chr1	54213569	54214119	M_peak_1372	16	.	54213569	54214119	0	2	1,1	0,549	2.98502	3.37694	1.68236
chr1	54217556	54218165	M_peak_1373	40	.	54217556	54218165	0	1	609	0	4.20451	5.93615	4.03579
chr1	54221883	54222195	M_peak_1374	14	.	54221883	54222195	0	1	312	0	2.85773	3.1423	1.47346
chr1	54238797	54239981	M_peak_1375	38	.	54238797	54239981	0	1	1184	0	4.08908	5.75181	3.87703
chr1	54258086	54258541	M_peak_1376	35	.	54258086	54258541	0	1	455	0	3.94114	5.3613	3.5025
chr1	54270428	54271142	M_peak_1377	23	.	54270428	54271142	0	1	714	0	3.32705	4.06542	2.30962
chr1	54282923	54283376	M_peak_1378	33	.	54282923	54283376	0	1	453	0	3.87493	5.21002	3.36105
chr1	54318642	54319340	M_peak_1379	13	.	54318642	54319340	0	1	698	0	2.79919	3.0344	1.37739
chr1	54381549	54382274	M_peak_1380	39	.	54381549	54382274	0	1	725	0	4.13996	5.82273	3.93481
chr1	54389242	54390025	M_peak_1381	128	.	54389242	54390025	0	1	783	0	7.54632	15.1486	12.8636
chr1	54508512	54509224	M_peak_1382	20	.	54508512	54509224	0	1	712	0	3.1988	3.82008	2.08893
chr1	54519231	54521610	M_peak_1383	31	.	54519231	54521610	0	3	1,741,1	0,1083,2378	3.75592	5.01572	3.19269
chr1	54523243	54523581	M_peak_1384	32	.	54523243	54523581	0	1	338	0	3.82262	5.10809	3.26901
chr1	54613495	54613861	M_peak_1385	16	.	54613495	54613861	0	1	366	0	2.9789	3.36566	1.67232
chr1	54645421	54645769	M_peak_1386	42	.	54645421	54645769	0	1	348	0	4.33768	6.18032	4.25322
chr1	54716878	54717189	M_peak_1387	52	.	54716878	54717189	0	1	311	0	4.76778	7.22899	5.24532
chr1	54729457	54730057	M_peak_1388	34	.	54729457	54730057	0	1	600	0	3.90247	5.26047	3.40622
chr1	54891811	54892424	M_peak_1389	13	.	54891811	54892424	0	2	1,1	0,612	2.79318	3.02331	1.36752
chr1	54961053	54962441	M_peak_1390	52	.	54961053	54962441	0	1	1388	0	4.76393	7.24745	5.2664
chr1	55013929	55014293	M_peak_1391	49	.	55013929	55014293	0	1	364	0	4.62497	6.93317	4.97335
chr1	55116975	55118320	M_peak_1392	103	.	55116975	55118320	0	1	1345	0	6.77917	12.6175	10.3954
chr1	55137232	55137553	M_peak_1393	22	.	55137232	55137553	0	1	321	0	3.31316	4.01464	2.25842
chr1	55211340	55213004	M_peak_1394	31	.	55211340	55213004	0	2	483613	0,1051	3.76477	5.01173	3.18512
chr1	55363338	55365905	M_peak_1395	35	.	55363338	55365905	0	2	1433648	0,1919	3.94742	5.43972	3.58675
chr1	55406235	55407159	M_peak_1396	63	.	55406235	55407159	0	1	924	0	5.20545	8.34202	6.30313
chr1	55450181	55454778	M_peak_1397	603	.	55450181	55454778	0	2	2782947	0,3650	18.951	62.9594	60.3511
chr1	55485038	55485605	M_peak_1398	24	.	55485038	55485605	0	1	567	0	3.42811	4.24818	2.4718
chr1	55493364	55494083	M_peak_1399	63	.	55493364	55494083	0	1	719	0	5.26725	8.44592	6.39461
chr1	55532105	55532592	M_peak_1400	13	.	55532105	55532592	0	2	1,1	0,486	2.79318	3.02331	1.36752
chr1	55539089	55540354	M_peak_1401	25	.	55539089	55540354	0	1	1265	0	3.44004	4.28872	2.512
chr1	55561248	55561847	M_peak_1402	27	.	55561248	55561847	0	1	599	0	3.57583	4.57809	2.77918
chr1	55609358	55609892	M_peak_1403	57	.	55609358	55609892	0	1	534	0	4.8847	7.71078	5.73036
chr1	55614048	55614479	M_peak_1404	363	.	55614048	55614479	0	1	431	0	14.7649	39.1787	36.3324
chr1	55695484	55696157	M_peak_1405	31	.	55695484	55696157	0	1	673	0	3.7514	4.94762	3.11923
chr1	55743966	55744342	M_peak_1406	71	.	55743966	55744342	0	1	376	0	5.60864	9.29519	7.19959
chr1	55767597	55769000	M_peak_1407	35	.	55767597	55769000	0	2	428,1	0,1402	3.9181	5.40543	3.56047
chr1	55904448	55905818	M_peak_1408	53	.	55904448	55905818	0	1	1370	0	4.78793	7.30695	5.32281
chr1	55927291	55927782	M_peak_1409	51	.	55927291	55927782	0	1	491	0	4.68753	7.07541	5.10581
chr1	55969006	55971363	M_peak_1410	32	.	55969006	55971363	0	2	959344	0,2013	3.79187	5.07169	3.24064
chr1	55976204	55976770	M_peak_1411	29	.	55976204	55976770	0	1	566	0	3.66807	4.74808	2.93064
chr1	55979162	55979982	M_peak_1412	57	.	55979162	55979982	0	1	820	0	4.93164	7.72787	5.73157
chr1	56025408	56026220	M_peak_1413	33	.	56025408	56026220	0	1	812	0	3.83699	5.14542	3.30445
chr1	56031417	56032226	M_peak_1414	30	.	56031417	56032226	0	1	809	0	3.72942	4.88639	3.05998
chr1	56040451	56041590	M_peak_1415	19	.	56040451	56041590	0	2	1356	0,783	3.11884	3.64802	1.92987
chr1	56078607	56079140	M_peak_1416	62	.	56078607	56079140	0	1	533	0	5.06481	8.22904	6.22882
chr1	56113699	56119329	M_peak_1417	75	.	56113699	56119329	0	2	29391421	0,4209	5.50749	9.56594	7.52154
chr1	56121423	56121994	M_peak_1418	38	.	56121423	56121994	0	1	571	0	4.13703	5.76973	3.87764
chr1	56123362	56123698	M_peak_1419	32	.	56123362	56123698	0	1	336	0	3.8072	5.10536	3.27225
chr1	56176597	56177009	M_peak_1420	16	.	56176597	56177009	0	1	412	0	2.97527	3.36505	1.67332
chr1	56262296	56262739	M_peak_1421	15	.	56262296	56262739	0	1	443	0	2.92171	3.26496	1.58387
chr1	56345778	56347405	M_peak_1422	38	.	56345778	56347405	0	2	1353	0,1274	4.02549	5.69251	3.83614
chr1	56386469	56387063	M_peak_1423	28	.	56386469	56387063	0	2	1,1	0,593	3.61973	4.65143	2.84308
chr1	56394369	56401531	M_peak_1424	429	.	56394369	56401531	0	3	14658153640	0,1876,3522	14.4669	45.362	42.9078
chr1	56404004	56405003	M_peak_1425	15	.	56404004	56405003	0	2	471,1	0,998	2.92512	3.26653	1.58406
chr1	56418529	56418854	M_peak_1426	32	.	56418529	56418854	0	1	325	0	3.82573	5.0812	3.23765
chr1	56437867	56438179	M_peak_1427	19	.	56437867	56438179	0	1	312	0	3.12953	3.65852	1.93693
chr1	56561080	56561400	M_peak_1428	15	.	56561080	56561400	0	1	320	0	2.88967	3.20119	1.52589
chr1	56583289	56583710	M_peak_1429	19	.	56583289	56583710	0	1	421	0	3.12491	3.6489	1.92809
chr1	56607269	56607654	M_peak_1430	14	.	56607269	56607654	0	1	385	0	2.87134	3.16739	1.49579
chr1	56683276	56683724	M_peak_1431	43	.	56683276	56683724	0	1	448	0	4.36661	6.27766	4.34948
chr1	56713589	56714117	M_peak_1432	38	.	56713589	56714117	0	1	528	0	4.16203	5.76113	3.85803
chr1	56719619	56721903	M_peak_1433	77	.	56719619	56721903	0	2	1507310	0,1974	5.72888	9.86846	7.77741
chr1	56750378	56750724	M_peak_1434	14	.	56750378	56750724	0	1	346	0	2.84283	3.11485	1.44902
chr1	56762471	56762929	M_peak_1435	13	.	56762471	56762929	0	2	1,1	0,457	2.79318	3.02331	1.36752
chr1	56767990	56768655	M_peak_1436	33	.	56767990	56768655	0	1	665	0	3.87145	5.17099	3.31853
chr1	56819030	56819377	M_peak_1437	26	.	56819030	56819377	0	1	347	0	3.50349	4.39205	2.60109
chr1	56852530	56853625	M_peak_1438	21	.	56852530	56853625	0	2	1304	0,791	3.25691	3.92219	2.17894
chr1	56863707	56864503	M_peak_1439	23	.	56863707	56864503	0	1	796	0	3.39092	4.16698	2.39633
chr1	56870558	56870879	M_peak_1440	16	.	56870558	56870879	0	1	321	0	2.93613	3.28682	1.60213
chr1	56913960	56914335	M_peak_1441	24	.	56913960	56914335	0	1	375	0	3.43922	4.25663	2.47634
chr1	56915658	56916375	M_peak_1442	51	.	56915658	56916375	0	1	717	0	4.76493	7.18708	5.19962
chr1	56925625	56926060	M_peak_1443	56	.	56925625	56926060	0	1	435	0	4.93232	7.66143	5.65824
chr1	56958664	56959004	M_peak_1444	102	.	56958664	56959004	0	1	340	0	6.82803	12.5143	10.2715
chr1	56995581	56997093	M_peak_1445	57	.	56995581	56997093	0	1	1512	0	4.90473	7.70976	5.72135
chr1	57005690	57006440	M_peak_1446	24	.	57005690	57006440	0	1	750	0	3.41715	4.2357	2.46245
chr1	57010602	57011253	M_peak_1447	20	.	57010602	57011253	0	1	651	0	3.1922	3.7836	2.05062
chr1	57042084	57042440	M_peak_1448	15	.	57042084	57042440	0	1	356	0	2.90313	3.22599	1.54797
chr1	57073598	57074586	M_peak_1449	36	.	57073598	57074586	0	2	398,1	0,987	3.96826	5.49372	3.63895
chr1	57223341	57224176	M_peak_1450	20	.	57223341	57224176	0	1	835	0	3.18259	3.76755	2.03682
chr1	57233107	57233463	M_peak_1451	33	.	57233107	57233463	0	1	356	0	3.86527	5.17825	3.32973
chr1	57240606	57241974	M_peak_1452	18	.	57240606	57241974	0	2	1464	0,904	3.06962	3.54168	1.83128
chr1	57329945	57331421	M_peak_1453	21	.	57329945	57331421	0	2	342308	0,1168	3.22854	3.87378	2.13649
chr1	57509834	57510149	M_peak_1454	20	.	57509834	57510149	0	1	315	0	3.16902	3.73098	2.00136
chr1	57715646	57716227	M_peak_1455	31	.	57715646	57716227	0	1	581	0	3.76345	4.97787	3.14839
chr1	57749842	57750764	M_peak_1456	15	.	57749842	57750764	0	2	391,1	0,921	2.8758	3.17785	1.50568
chr1	57775547	57779327	M_peak_1457	93	.	57775547	57779327	0	1	3780	0	6.4124	11.5409	9.3582
chr1	57859454	57860330	M_peak_1458	18	.	57859454	57860330	0	1	876	0	3.06447	3.53046	1.82084
chr1	57868799	57870400	M_peak_1459	79	.	57868799	57870400	0	1	1601	0	5.83773	10.094	7.98726
chr1	57995983	57996982	M_peak_1460	30	.	57995983	57996982	0	1	999	0	3.70187	4.88468	3.06908
chr1	58005409	58005742	M_peak_1461	56	.	58005409	58005742	0	1	333	0	4.96702	7.64938	5.63234
chr1	58018181	58019357	M_peak_1462	72	.	58018181	58019357	0	1	1176	0	5.57996	9.28601	7.20085
chr1	58064912	58065300	M_peak_1463	23	.	58064912	58065300	0	1	388	0	3.35781	4.12469	2.36323
chr1	58074153	58074645	M_peak_1464	26	.	58074153	58074645	0	1	492	0	3.53063	4.46388	2.67045
chr1	58141029	58143258	M_peak_1465	21	.	58141029	58143258	0	1	2229	0	3.25342	3.90513	2.16104
chr1	58214747	58220479	M_peak_1466	29	.	58214747	58220479	0	4	728,1697,675,1	0,1625,4387,5731	3.61707	4.70785	2.9065
chr1	58229212	58231691	M_peak_1467	25	.	58229212	58231691	0	3	1322856	0,739,1623	3.47368	4.3687	2.58765
chr1	58236452	58237475	M_peak_1468	66	.	58236452	58237475	0	1	1023	0	5.28289	8.67065	6.63266
chr1	58334678	58335520	M_peak_1469	55	.	58334678	58335520	0	1	842	0	4.81904	7.47904	5.50031
chr1	58354113	58355022	M_peak_1470	22	.	58354113	58355022	0	1	909	0	3.3099	4.01293	2.25797
chr1	58434929	58435544	M_peak_1471	21	.	58434929	58435544	0	1	615	0	3.24626	3.87749	2.13284
chr1	58458132	58458776	M_peak_1472	33	.	58458132	58458776	0	2	1,1	0,643	3.85567	5.17223	3.32683
chr1	58551690	58554234	M_peak_1473	28	.	58551690	58554234	0	3	1,741,1	0,676,2543	3.58411	4.61731	2.8195
chr1	58576054	58578533	M_peak_1474	30	.	58576054	58578533	0	2	467971	0,1508	3.73002	4.90763	3.0833
chr1	58613811	58614660	M_peak_1475	17	.	58613811	58614660	0	2	1,1	0,848	3.02431	3.45312	1.75114
chr1	58659477	58662297	M_peak_1476	61	.	58659477	58662297	0	2	1006683	0,2137	5.03134	8.13111	6.1322
chr1	58666081	58666392	M_peak_1477	54	.	58666081	58666392	0	1	311	0	4.80242	7.46953	5.49714
chr1	58684055	58684440	M_peak_1478	65	.	58684055	58684440	0	1	385	0	5.31688	8.55948	6.50161
chr1	58747506	58749085	M_peak_1479	37	.	58747506	58749085	0	1	1579	0	4.06906	5.64843	3.77017
chr1	58853453	58854108	M_peak_1480	44	.	58853453	58854108	0	1	655	0	4.34316	6.33894	4.42609
chr1	58968680	58969026	M_peak_1481	45	.	58968680	58969026	0	1	346	0	4.46012	6.50014	4.55946
chr1	59000886	59001237	M_peak_1482	23	.	59000886	59001237	0	1	351	0	3.3553	4.10197	2.33862
chr1	59119164	59120522	M_peak_1483	72	.	59119164	59120522	0	1	1358	0	5.43931	9.32559	7.28799
chr1	59123967	59125611	M_peak_1484	30	.	59123967	59125611	0	2	413,1	0,1643	3.67623	4.8676	3.06118
chr1	59381178	59381558	M_peak_1485	96	.	59381178	59381558	0	1	380	0	6.47261	11.8609	9.68295
chr1	59431402	59432351	M_peak_1486	35	.	59431402	59432351	0	1	949	0	3.95836	5.42899	3.57101
chr1	59484528	59485257	M_peak_1487	225	.	59484528	59485257	0	1	729	0	10.9264	25.1462	22.5168
chr1	59569789	59570178	M_peak_1488	33	.	59569789	59570178	0	1	389	0	3.88055	5.23629	3.38804
chr1	59587076	59587762	M_peak_1489	85	.	59587076	59587762	0	1	686	0	6.0674	10.6806	8.54194
chr1	59687371	59688656	M_peak_1490	92	.	59687371	59688656	0	1	1285	0	6.23632	11.3669	9.22564
chr1	59696513	59697743	M_peak_1491	133	.	59696513	59697743	0	2	1464	0,766	7.80434	15.7037	13.3858
chr1	59738788	59739293	M_peak_1492	17	.	59738788	59739293	0	1	505	0	3.02481	3.45737	1.75577
chr1	59748807	59749206	M_peak_1493	35	.	59748807	59749206	0	1	399	0	3.97625	5.3878	3.51796
chr1	59881296	59881662	M_peak_1494	23	.	59881296	59881662	0	1	366	0	3.34474	4.07655	2.31451
chr1	59934531	59935158	M_peak_1495	22	.	59934531	59935158	0	1	627	0	3.31059	4.00348	2.2469
chr1	59969728	59970422	M_peak_1496	80	.	59969728	59970422	0	1	694	0	5.97733	10.215	8.07239
chr1	60016002	60017223	M_peak_1497	14	.	60016002	60017223	0	2	418,1	0,1220	2.81822	3.06947	1.40862
chr1	60149715	60151066	M_peak_1498	34	.	60149715	60151066	0	1	1351	0	3.87194	5.24499	3.40111
chr1	60159045	60162096	M_peak_1499	52	.	60159045	60162096	0	2	528732	0,2319	4.75629	7.25988	5.28292
chr1	60206802	60213221	M_peak_1500	50	.	60206802	60213221	0	4	134326671377	0,827,1672,5042	4.5599	7.02784	5.09796
chr1	60310930	60312271	M_peak_1501	102	.	60310930	60312271	0	1	1341	0	6.78938	12.5212	10.2914
chr1	60329905	60330279	M_peak_1502	33	.	60329905	60330279	0	1	374	0	3.89103	5.23367	3.38096
chr1	60373851	60374181	M_peak_1503	50	.	60373851	60374181	0	1	330	0	4.67948	7.0543	5.08687
chr1	60389151	60390923	M_peak_1504	132	.	60389151	60390923	0	1	1772	0	7.82752	15.5687	13.2344
chr1	60424582	60425028	M_peak_1505	24	.	60424582	60425028	0	1	446	0	3.40559	4.20459	2.43235
chr1	60435188	60436578	M_peak_1506	25	.	60435188	60436578	0	1	1390	0	3.45064	4.33077	2.55477
chr1	60438263	60439674	M_peak_1507	143	.	60438263	60439674	0	2	1918	0,493	7.83586	16.5824	14.3047
chr1	60447611	60448165	M_peak_1508	25	.	60447611	60448165	0	1	554	0	3.49354	4.37358	2.58448
chr1	60545105	60546939	M_peak_1509	46	.	60545105	60546939	0	2	1332,1	0,1833	4.34896	6.51652	4.61767
chr1	60580364	60580678	M_peak_1510	107	.	60580364	60580678	0	1	314	0	6.92195	13.0139	10.7785
chr1	60601077	60601386	M_peak_1511	27	.	60601077	60601386	0	1	309	0	3.55991	4.55615	2.76157
chr1	60603990	60604901	M_peak_1512	20	.	60603990	60604901	0	2	1,1	0,910	3.20798	3.81582	2.08019
chr1	60765690	60766210	M_peak_1513	36	.	60765690	60766210	0	1	520	0	4.03092	5.52646	3.64982
chr1	60784641	60785859	M_peak_1514	66	.	60784641	60785859	0	2	825,1	0,1217	5.39045	8.74456	6.67619
chr1	60799074	60802562	M_peak_1515	147	.	60799074	60802562	0	2	2553556	0,2932	8.22782	17.1524	14.7982
chr1	60823425	60827680	M_peak_1516	141	.	60823425	60827680	0	2	3468,1	0,4254	7.81177	16.3954	14.1158
chr1	60854925	60855526	M_peak_1517	92	.	60854925	60855526	0	1	601	0	6.40499	11.4662	9.28101
chr1	60898742	60900307	M_peak_1518	41	.	60898742	60900307	0	1	1565	0	4.25059	6.06776	4.16309
chr1	60931189	60933689	M_peak_1519	38	.	60931189	60933689	0	2	11460	0,1040	4.10784	5.70588	3.81859
chr1	60983881	60984647	M_peak_1520	23	.	60983881	60984647	0	1	766	0	3.37143	4.13064	2.36389
chr1	61017914	61020815	M_peak_1521	62	.	61017914	61020815	0	2	11879	0,1022	5.18098	8.27395	6.23741
chr1	61048352	61049068	M_peak_1522	27	.	61048352	61049068	0	1	716	0	3.56874	4.57402	2.77715
chr1	61064381	61064943	M_peak_1523	21	.	61064381	61064943	0	1	562	0	3.25091	3.90538	2.16246
chr1	61091037	61092354	M_peak_1524	13	.	61091037	61092354	0	2	1317	0,1000	2.79318	3.02331	1.36752
chr1	61103605	61105374	M_peak_1525	22	.	61103605	61105374	0	3	1,645,1	0,471,1768	3.29593	3.99814	2.24756
chr1	61126321	61126954	M_peak_1526	14	.	61126321	61126954	0	2	1,1	0,632	2.85105	3.12999	1.4625
chr1	61209040	61209708	M_peak_1527	115	.	61209040	61209708	0	1	668	0	7.31805	13.8081	11.5083
chr1	61225761	61226749	M_peak_1528	25	.	61225761	61226749	0	1	988	0	3.47692	4.36324	2.58016
chr1	61292845	61294734	M_peak_1529	22	.	61292845	61294734	0	2	1,1	0,1888	3.29408	3.97639	2.22359
chr1	61319053	61321641	M_peak_1530	55	.	61319053	61321641	0	3	1,1600,1	0,452,2587	4.78642	7.50516	5.54134
chr1	61352411	61352920	M_peak_1531	45	.	61352411	61352920	0	1	509	0	4.47394	6.52334	4.57945
chr1	61361669	61362444	M_peak_1532	20	.	61361669	61362444	0	1	775	0	3.16991	3.73576	2.0064
chr1	61374206	61374556	M_peak_1533	26	.	61374206	61374556	0	1	350	0	3.50776	4.41103	2.62079
chr1	61394725	61395126	M_peak_1534	26	.	61394725	61395126	0	1	401	0	3.50668	4.39914	2.60775
chr1	61431002	61432192	M_peak_1535	41	.	61431002	61432192	0	1	1190	0	4.28045	6.10275	4.18984
chr1	61518678	61518989	M_peak_1536	19	.	61518678	61518989	0	1	311	0	3.13428	3.65209	1.92732
chr1	61525189	61528695	M_peak_1537	170	.	61525189	61528695	0	2	2733309	0,3197	8.81358	19.3909	17.0094
chr1	61553634	61553990	M_peak_1538	27	.	61553634	61553990	0	1	356	0	3.58562	4.58654	2.78479
chr1	61577350	61581060	M_peak_1539	94	.	61577350	61581060	0	2	2855,1	0,3709	6.3786	11.6289	9.46351
chr1	61594233	61595860	M_peak_1540	125	.	61594233	61595860	0	2	11232	0,395	7.52328	14.8645	12.5732
chr1	61623154	61624088	M_peak_1541	27	.	61623154	61624088	0	2	1450	0,484	3.55747	4.5451	2.75002
chr1	61762434	61762887	M_peak_1542	46	.	61762434	61762887	0	1	453	0	4.50203	6.60005	4.65315
chr1	61788509	61790035	M_peak_1543	41	.	61788509	61790035	0	1	1526	0	4.2299	6.03305	4.1323
chr1	61829296	61829654	M_peak_1544	41	.	61829296	61829654	0	1	358	0	4.31683	6.09743	4.16962
chr1	61838802	61839221	M_peak_1545	28	.	61838802	61839221	0	1	419	0	3.63091	4.65105	2.83772
chr1	61893805	61895762	M_peak_1546	13	.	61893805	61895762	0	2	1,1	0,1956	2.79318	3.02331	1.36752
chr1	61907131	61907513	M_peak_1547	20	.	61907131	61907513	0	1	382	0	3.18151	3.75513	2.02315
chr1	61915120	61925576	M_peak_1548	101	.	61915120	61925576	0	5	111173473868411	0,2532,4420,5483,10045	6.51249	12.2691	10.1041
chr1	62017825	62018508	M_peak_1549	16	.	62017825	62018508	0	2	1,1	0,682	2.9412	3.29618	1.61045
chr1	62037406	62039856	M_peak_1550	90	.	62037406	62039856	0	1	2450	0	6.18417	11.2242	9.09153
chr1	62063689	62067816	M_peak_1551	31	.	62063689	62067816	0	3	1920725	0,1310,3402	3.75442	4.9918	3.16716
chr1	62071628	62072089	M_peak_1552	27	.	62071628	62072089	0	1	461	0	3.55104	4.50103	2.70328
chr1	62220917	62221317	M_peak_1553	13	.	62220917	62221317	0	2	1,1	0,399	2.79318	3.02331	1.36752
chr1	62273284	62274112	M_peak_1554	33	.	62273284	62274112	0	1	828	0	3.86339	5.16808	3.31835
chr1	62293092	62293452	M_peak_1555	25	.	62293092	62293452	0	1	360	0	3.47928	4.35186	2.56638
chr1	62299321	62299855	M_peak_1556	18	.	62299321	62299855	0	2	1,1	0,533	3.09752	3.58432	1.86699
chr1	62324072	62325329	M_peak_1557	89	.	62324072	62325329	0	1	1257	0	6.22589	11.0967	8.94037
chr1	62344099	62344733	M_peak_1558	31	.	62344099	62344733	0	1	634	0	3.77229	4.94485	3.10729
chr1	62481597	62483050	M_peak_1559	68	.	62481597	62483050	0	1	1453	0	5.32747	8.90046	6.86325
chr1	62536700	62537981	M_peak_1560	47	.	62536700	62537981	0	1	1281	0	4.5958	6.75379	4.78667
chr1	62551762	62553926	M_peak_1561	97	.	62551762	62553926	0	2	879520	0,1644	6.29514	11.8298	9.7061
chr1	62561692	62562039	M_peak_1562	24	.	62561692	62562039	0	1	347	0	3.44519	4.26683	2.48517
chr1	62728827	62730196	M_peak_1563	54	.	62728827	62730196	0	2	591415	0,954	4.75501	7.36911	5.40389
chr1	62779214	62782792	M_peak_1564	136	.	62779214	62782792	0	2	2250,1	0,3577	7.67471	15.8986	13.6229
chr1	62802597	62803268	M_peak_1565	19	.	62802597	62803268	0	1	671	0	3.14245	3.68351	1.95947
chr1	62819906	62820633	M_peak_1566	27	.	62819906	62820633	0	2	1,1	0,726	3.53338	4.49735	2.70698
chr1	62866908	62867594	M_peak_1567	34	.	62866908	62867594	0	2	1,1	0,685	3.92539	5.28635	3.42576
chr1	62891357	62891702	M_peak_1568	16	.	62891357	62891702	0	1	345	0	2.97334	3.36341	1.67236
chr1	62956653	62958081	M_peak_1569	14	.	62956653	62958081	0	2	725,1	0,1427	2.84949	3.12711	1.45994
chr1	62986959	62987295	M_peak_1570	47	.	62986959	62987295	0	1	336	0	4.51991	6.66049	4.71317
chr1	62991679	62992458	M_peak_1571	57	.	62991679	62992458	0	1	779	0	4.95226	7.70715	5.70019
chr1	62995435	62997114	M_peak_1572	24	.	62995435	62997114	0	2	426724	0,955	3.38369	4.21665	2.45531
chr1	63020996	63022424	M_peak_1573	1899	.	63020996	63022424	0	1	1428	0	49.267	193.565	189.958
chr1	63024654	63025040	M_peak_1574	42	.	63024654	63025040	0	1	386	0	4.34793	6.20911	4.28105
chr1	63026282	63028512	M_peak_1575	169	.	63026282	63028512	0	1	2230	0	9.11567	19.3804	16.911
chr1	63040420	63040924	M_peak_1576	17	.	63040420	63040924	0	2	1,1	0,503	3.03397	3.48332	1.78118
chr1	63150714	63151919	M_peak_1577	68	.	63150714	63151919	0	1	1205	0	5.48236	8.91031	6.82391
chr1	63155936	63162596	M_peak_1578	89	.	63155936	63162596	0	3	1180,4641,1	0,1570,6659	6.09873	11.0296	8.90636
chr1	63205749	63206155	M_peak_1579	35	.	63205749	63206155	0	1	406	0	3.96568	5.38473	3.51867
chr1	63266417	63267441	M_peak_1580	53	.	63266417	63267441	0	1	1024	0	4.80077	7.34564	5.36064
chr1	63310627	63315405	M_peak_1581	244	.	63310627	63315405	0	3	1,3698,1	0,434,4777	10.9716	26.9838	24.459
chr1	63443498	63443828	M_peak_1582	30	.	63443498	63443828	0	1	330	0	3.71094	4.84855	3.0251
chr1	63479190	63481182	M_peak_1583	74	.	63479190	63481182	0	1	1992	0	5.71816	9.53923	7.42543
chr1	63590243	63590711	M_peak_1584	15	.	63590243	63590711	0	1	468	0	2.8827	3.18928	1.51553
chr1	63604242	63604840	M_peak_1585	23	.	63604242	63604840	0	1	598	0	3.38484	4.16	2.39119
chr1	63629941	63632641	M_peak_1586	49	.	63629941	63632641	0	2	9081443	0,1257	4.56161	6.92888	4.9904
chr1	63633870	63634533	M_peak_1587	33	.	63633870	63634533	0	1	663	0	3.88875	5.2113	3.35695
chr1	63706299	63706630	M_peak_1588	14	.	63706299	63706630	0	1	331	0	2.8231	3.07848	1.41664
chr1	63744435	63754065	M_peak_1589	62	.	63744435	63754065	0	3	154632310	0,798,7320	5.13025	8.24689	6.22543
chr1	63788384	63788982	M_peak_1590	130	.	63788384	63788982	0	1	598	0	7.65634	15.3224	13.0164
chr1	63841925	63842275	M_peak_1591	22	.	63841925	63842275	0	1	350	0	3.31802	4.01685	2.25874
chr1	63871059	63872389	M_peak_1592	42	.	63871059	63872389	0	2	1454	0,876	4.30755	6.19497	4.28137
chr1	63949198	63949527	M_peak_1593	15	.	63949198	63949527	0	1	329	0	2.88459	3.19182	1.51755
chr1	64002983	64003405	M_peak_1594	41	.	64002983	64003405	0	1	422	0	4.30323	6.09703	4.17448
chr1	64026805	64028261	M_peak_1595	30	.	64026805	64028261	0	2	766,1	0,1455	3.707	4.83349	3.00994
chr1	64048752	64049266	M_peak_1596	53	.	64048752	64049266	0	1	514	0	4.79063	7.35913	5.37913
chr1	64093060	64094357	M_peak_1597	36	.	64093060	64094357	0	1	1297	0	3.92375	5.47476	3.6345
chr1	64097204	64098097	M_peak_1598	28	.	64097204	64098097	0	1	893	0	3.6033	4.63774	2.83477
chr1	64275897	64278476	M_peak_1599	49	.	64275897	64278476	0	2	1275,1	0,2578	4.56862	6.87381	4.92835
chr1	64280441	64280945	M_peak_1600	28	.	64280441	64280945	0	1	504	0	3.63416	4.68046	2.86953
chr1	64295609	64296507	M_peak_1601	42	.	64295609	64296507	0	1	898	0	4.31952	6.18463	4.265
chr1	64301395	64301891	M_peak_1602	22	.	64301395	64301891	0	1	496	0	3.32253	4.04576	2.28947
chr1	64313279	64313799	M_peak_1603	13	.	64313279	64313799	0	2	1,1	0,519	2.79318	3.02331	1.36752
chr1	64392998	64393334	M_peak_1604	16	.	64392998	64393334	0	1	336	0	2.96889	3.34722	1.6559
chr1	64508809	64509201	M_peak_1605	35	.	64508809	64509201	0	1	392	0	3.97295	5.37375	3.50336
chr1	64545196	64546290	M_peak_1606	25	.	64545196	64546290	0	2	1507	0,587	3.45213	4.33323	2.55714
chr1	64611131	64611451	M_peak_1607	42	.	64611131	64611451	0	1	320	0	4.27082	6.15779	4.25448
chr1	64662809	64663144	M_peak_1608	31	.	64662809	64663144	0	1	335	0	3.75507	4.94911	3.11948
chr1	64759421	64760335	M_peak_1609	19	.	64759421	64760335	0	2	1,1	0,913	3.158	3.7214	1.99551
chr1	64839144	64839568	M_peak_1610	37	.	64839144	64839568	0	1	424	0	4.08625	5.65176	3.76673
chr1	64904103	64906257	M_peak_1611	20	.	64904103	64906257	0	2	1,1	0,2153	3.17965	3.79532	2.06935
chr1	64922702	64923760	M_peak_1612	67	.	64922702	64923760	0	1	1058	0	5.33412	8.79631	6.75123
chr1	64936083	64937176	M_peak_1613	21	.	64936083	64937176	0	1	1093	0	3.23872	3.85433	2.10986
chr1	64956445	64956817	M_peak_1614	46	.	64956445	64956817	0	1	372	0	4.43474	6.55693	4.6317
chr1	64960352	64964076	M_peak_1615	189	.	64960352	64964076	0	3	6831228476	0,1271,3248	8.70174	21.1545	18.9228
chr1	65091269	65091773	M_peak_1616	30	.	65091269	65091773	0	1	504	0	3.71078	4.85508	3.03256
chr1	65128378	65128689	M_peak_1617	19	.	65128378	65128689	0	1	311	0	3.12164	3.65084	1.93177
chr1	65150984	65151548	M_peak_1618	479	.	65150984	65151548	0	1	564	0	17.5507	50.8886	47.9899
chr1	65154043	65154501	M_peak_1619	16	.	65154043	65154501	0	1	458	0	2.95884	3.32869	1.63941
chr1	65233083	65238208	M_peak_1620	144	.	65233083	65238208	0	1	5125	0	7.94332	16.7227	14.4223
chr1	65245215	65245617	M_peak_1621	38	.	65245215	65245617	0	1	402	0	4.11733	5.70444	3.813
chr1	65292999	65293510	M_peak_1622	43	.	65292999	65293510	0	1	511	0	4.36585	6.26298	4.33384
chr1	65295568	65295887	M_peak_1623	17	.	65295568	65295887	0	1	319	0	3.01822	3.43884	1.73765
chr1	65331326	65332089	M_peak_1624	42	.	65331326	65332089	0	1	763	0	4.27451	6.14383	4.23816
chr1	65340626	65340957	M_peak_1625	19	.	65340626	65340957	0	1	331	0	3.11861	3.65368	1.93645
chr1	65358173	65359078	M_peak_1626	16	.	65358173	65359078	0	2	1529	0,376	2.96613	3.34481	1.65444
chr1	65428513	65430776	M_peak_1627	99	.	65428513	65430776	0	1	2263	0	6.6667	12.1545	9.9356
chr1	65452138	65452897	M_peak_1628	30	.	65452138	65452897	0	1	759	0	3.72388	4.8773	3.05208
chr1	65474994	65475392	M_peak_1629	35	.	65474994	65475392	0	1	398	0	3.97584	5.42881	3.56354
chr1	65502769	65503642	M_peak_1630	22	.	65502769	65503642	0	1	873	0	3.3162	4.05147	2.29877
chr1	65522271	65525170	M_peak_1631	219	.	65522271	65525170	0	2	12061	0,838	10.432	24.4578	21.9231
chr1	65571107	65571522	M_peak_1632	31	.	65571107	65571522	0	1	415	0	3.77006	5.00406	3.1746
chr1	65625919	65626269	M_peak_1633	70	.	65625919	65626269	0	1	350	0	5.42239	9.09334	7.04603
chr1	65671911	65672300	M_peak_1634	63	.	65671911	65672300	0	1	389	0	5.17912	8.34792	6.31915
chr1	65685238	65686038	M_peak_1635	18	.	65685238	65686038	0	1	800	0	3.07894	3.56292	1.85121
chr1	65698547	65700810	M_peak_1636	18	.	65698547	65700810	0	2	1395	0,1868	3.05446	3.50975	1.80183
chr1	65732917	65733234	M_peak_1637	41	.	65732917	65733234	0	1	317	0	4.2848	6.06698	4.14863
chr1	65754654	65755870	M_peak_1638	21	.	65754654	65755870	0	2	1,1	0,1215	3.22611	3.86556	2.12848
chr1	65839372	65839838	M_peak_1639	13	.	65839372	65839838	0	2	1,1	0,465	2.79318	3.02331	1.36752
chr1	65841939	65843946	M_peak_1640	37	.	65841939	65843946	0	2	819,1	0,2006	4.08549	5.64618	3.76112
chr1	65848311	65849936	M_peak_1641	43	.	65848311	65849936	0	2	1542	0,1083	4.32531	6.22663	4.30966
chr1	65854304	65854904	M_peak_1642	24	.	65854304	65854904	0	1	600	0	3.42469	4.25209	2.47753
chr1	65895249	65895781	M_peak_1643	25	.	65895249	65895781	0	1	532	0	3.47779	4.35407	2.56964
chr1	65937671	65939185	M_peak_1644	141	.	65937671	65939185	0	2	1378	0,1136	7.67477	16.396	14.1519
chr1	65941411	65943953	M_peak_1645	38	.	65941411	65943953	0	1	2542	0	4.07618	5.73599	3.86308
chr1	65945927	65947365	M_peak_1646	30	.	65945927	65947365	0	2	1777	0,661	3.65809	4.81326	3.00755
chr1	65993733	65994399	M_peak_1647	16	.	65993733	65994399	0	2	1,1	0,665	2.97598	3.36246	1.67002
chr1	65998050	65999303	M_peak_1648	50	.	65998050	65999303	0	1	1253	0	4.56443	7.00183	5.0701
chr1	66026550	66027111	M_peak_1649	17	.	66026550	66027111	0	1	561	0	3.02446	3.45012	1.74763
chr1	66040742	66041653	M_peak_1650	56	.	66040742	66041653	0	1	911	0	4.87979	7.6532	5.66788
chr1	66068988	66069762	M_peak_1651	18	.	66068988	66069762	0	2	1,1	0,773	3.10291	3.59426	1.87584
chr1	66083848	66084184	M_peak_1652	28	.	66083848	66084184	0	1	336	0	3.65773	4.7047	2.88643
chr1	66156694	66158720	M_peak_1653	55	.	66156694	66158720	0	1	2026	0	4.85494	7.57479	5.59042
chr1	66165085	66165531	M_peak_1654	42	.	66165085	66165531	0	1	446	0	4.28729	6.12493	4.21176
chr1	66223522	66223939	M_peak_1655	22	.	66223522	66223939	0	1	417	0	3.31564	4.01684	2.2598
chr1	66287278	66287585	M_peak_1656	47	.	66287278	66287585	0	1	307	0	4.57124	6.72475	4.76421
chr1	66335133	66338965	M_peak_1657	47	.	66335133	66338965	0	2	2776619	0,3213	4.46723	6.70523	4.78082
chr1	66356734	66360069	M_peak_1658	31	.	66356734	66360069	0	2	1887365	0,2970	3.70781	4.92107	3.1066
chr1	66384533	66385321	M_peak_1659	16	.	66384533	66385321	0	1	788	0	2.93741	3.28919	1.60424
chr1	66395146	66395745	M_peak_1660	18	.	66395146	66395745	0	2	1,1	0,598	3.09637	3.58755	1.87124
chr1	66524422	66530488	M_peak_1661	78	.	66524422	66530488	0	3	110863048	0,812,3018	5.76419	9.90363	7.80234
chr1	66561778	66562351	M_peak_1662	13	.	66561778	66562351	0	2	1,1	0,572	2.79318	3.02331	1.36752
chr1	66597283	66597619	M_peak_1663	17	.	66597283	66597619	0	1	336	0	3.02236	3.44754	1.74566
chr1	66820477	66820787	M_peak_1664	24	.	66820477	66820787	0	1	310	0	3.41327	4.26187	2.49327
chr1	66855581	66856188	M_peak_1665	29	.	66855581	66856188	0	1	607	0	3.68852	4.78832	2.96762
chr1	66958152	66958586	M_peak_1666	63	.	66958152	66958586	0	1	434	0	5.25629	8.39107	6.33877
chr1	66969923	66970463	M_peak_1667	27	.	66969923	66970463	0	1	540	0	3.56727	4.56606	2.76942
chr1	67084939	67085530	M_peak_1668	37	.	67084939	67085530	0	1	591	0	4.06655	5.58689	3.70288
chr1	67087668	67088670	M_peak_1669	57	.	67087668	67088670	0	1	1002	0	4.94414	7.74955	5.74937
chr1	67154331	67155727	M_peak_1670	46	.	67154331	67155727	0	1	1396	0	4.44653	6.5888	4.66229
chr1	67175296	67176383	M_peak_1671	67	.	67175296	67176383	0	1	1087	0	5.41676	8.79081	6.71782
chr1	67242695	67245976	M_peak_1672	37	.	67242695	67245976	0	4	579,809,472,1	0,1176,2302,3280	3.99889	5.59301	3.7361
chr1	67249384	67252975	M_peak_1673	43	.	67249384	67252975	0	2	12407	0,1184	4.32174	6.22256	4.3063
chr1	67255501	67255892	M_peak_1674	18	.	67255501	67255892	0	1	391	0	3.06975	3.54769	1.83808
chr1	67286277	67286908	M_peak_1675	57	.	67286277	67286908	0	1	631	0	4.91862	7.7121	5.71931
chr1	67300056	67300903	M_peak_1676	15	.	67300056	67300903	0	2	1,1	0,846	2.91668	3.25818	1.57847
chr1	67354392	67356354	M_peak_1677	31	.	67354392	67356354	0	1	1962	0	3.74236	4.9296	3.1026
chr1	67369785	67370773	M_peak_1678	88	.	67369785	67370773	0	1	988	0	6.24467	11.057	8.8917
chr1	67387923	67388346	M_peak_1679	19	.	67387923	67388346	0	1	423	0	3.16508	3.72348	1.99461
chr1	67521752	67523827	M_peak_1680	147	.	67521752	67523827	0	1	2075	0	8.04547	17.0368	14.7285
chr1	67610338	67611794	M_peak_1681	29	.	67610338	67611794	0	2	460555	0,901	3.62448	4.75336	2.95446
chr1	67672404	67673270	M_peak_1682	29	.	67672404	67673270	0	1	866	0	3.65825	4.7982	2.99089
chr1	67735831	67741168	M_peak_1683	539	.	67735831	67741168	0	3	2712,334,1	0,3430,5336	16.7993	56.3836	53.9006
chr1	67742564	67743531	M_peak_1684	85	.	67742564	67743531	0	1	967	0	5.91358	10.6009	8.50793
chr1	67757491	67758900	M_peak_1685	16	.	67757491	67758900	0	2	1,1	0,1408	2.97888	3.36732	1.67423
chr1	67776686	67777677	M_peak_1686	31	.	67776686	67777677	0	1	991	0	3.77761	4.98461	3.14954
chr1	67806273	67808812	M_peak_1687	84	.	67806273	67808812	0	2	1405,1	0,2538	6.05043	10.599	8.46238
chr1	67836372	67837104	M_peak_1688	49	.	67836372	67837104	0	1	732	0	4.58533	6.87535	4.92555
chr1	67880095	67880398	M_peak_1689	16	.	67880095	67880398	0	1	303	0	2.94764	3.30942	1.6226
chr1	67908290	67910068	M_peak_1690	28	.	67908290	67910068	0	2	527,1	0,1777	3.63082	4.69081	2.88246
chr1	67914093	67917386	M_peak_1691	124	.	67914093	67917386	0	2	2550,1	0,3292	7.38242	14.7342	12.4713
chr1	68079144	68079477	M_peak_1692	13	.	68079144	68079477	0	1	333	0	2.79318	3.02331	1.36752
chr1	68199371	68200100	M_peak_1693	62	.	68199371	68200100	0	1	729	0	5.13241	8.25699	6.23699
chr1	68272660	68274345	M_peak_1694	68	.	68272660	68274345	0	2	592330	0,1355	5.45825	8.9434	6.86916
chr1	68278912	68283373	M_peak_1695	83	.	68278912	68283373	0	2	19692103	0,2358	5.819	10.4147	8.33279
chr1	68288838	68291246	M_peak_1696	53	.	68288838	68291246	0	2	447853	0,1555	4.74076	7.34478	5.37963
chr1	68307801	68308422	M_peak_1697	43	.	68307801	68308422	0	1	621	0	4.32346	6.23513	4.31981
chr1	68309701	68310930	M_peak_1698	832	.	68309701	68310930	0	1	1229	0	25.5886	86.3019	83.2673
chr1	68341960	68345249	M_peak_1699	200	.	68341960	68345249	0	1	3289	0	9.66614	22.4903	20.0561
chr1	68347676	68347989	M_peak_1700	13	.	68347676	68347989	0	1	313	0	2.80863	3.0518	1.39289
chr1	68391682	68392270	M_peak_1701	52	.	68391682	68392270	0	1	588	0	4.59655	7.15297	5.2252
chr1	68413973	68415456	M_peak_1702	61	.	68413973	68415456	0	1	1483	0	5.13157	8.20521	6.18045
chr1	68464995	68467436	M_peak_1703	136	.	68464995	68467436	0	2	11943	0,498	7.92774	15.9436	13.6011
chr1	68478460	68479689	M_peak_1704	32	.	68478460	68479689	0	2	1,1	0,1228	3.8392	5.1335	3.29064
chr1	68510911	68511233	M_peak_1705	17	.	68510911	68511233	0	1	322	0	3.04805	3.50135	1.79522
chr1	68552575	68553652	M_peak_1706	47	.	68552575	68553652	0	2	634,1	0,1076	4.48754	6.6591	4.72352
chr1	68587326	68587686	M_peak_1707	13	.	68587326	68587686	0	1	360	0	2.79318	3.02331	1.36752
chr1	68598229	68599018	M_peak_1708	19	.	68598229	68599018	0	1	789	0	3.16097	3.71477	1.98658
chr1	68660293	68661881	M_peak_1709	166	.	68660293	68661881	0	1	1588	0	8.95043	19.0759	16.6345
chr1	68708187	68709513	M_peak_1710	27	.	68708187	68709513	0	2	1648	0,678	3.58424	4.58599	2.78465
chr1	68797841	68798546	M_peak_1711	18	.	68797841	68798546	0	1	705	0	3.08219	3.5658	1.853
chr1	68801323	68802402	M_peak_1712	25	.	68801323	68802402	0	2	1430	0,649	3.48169	4.3602	2.5746
chr1	68841401	68849314	M_peak_1713	121	.	68841401	68849314	0	1	7913	0	7.30472	14.3736	12.1097
chr1	68891356	68891823	M_peak_1714	23	.	68891356	68891823	0	1	467	0	3.36375	4.11688	2.35174
chr1	69008204	69009484	M_peak_1715	63	.	69008204	69009484	0	1	1280	0	5.05466	8.31268	6.32296
chr1	69052760	69053294	M_peak_1716	20	.	69052760	69053294	0	1	534	0	3.20989	3.82312	2.08757
chr1	69077231	69078006	M_peak_1717	31	.	69077231	69078006	0	1	775	0	3.79151	5.01978	3.18305
chr1	69100132	69106501	M_peak_1718	104	.	69100132	69106501	0	1	6369	0	6.66486	12.6647	10.4772
chr1	69113059	69115903	M_peak_1719	23	.	69113059	69115903	0	3	665,1357,1	0,994,2843	3.36179	4.14942	2.38912
chr1	69118749	69120303	M_peak_1720	24	.	69118749	69120303	0	2	325594	0,960	3.41266	4.26253	2.49414
chr1	69131348	69132078	M_peak_1721	62	.	69131348	69132078	0	1	730	0	5.1512	8.27229	6.24537
chr1	69146918	69152499	M_peak_1722	188	.	69146918	69152499	0	2	14300	0,1281	9.3187	21.2358	18.8234
chr1	69183487	69185703	M_peak_1723	58	.	69183487	69185703	0	2	1855	0,1361	4.95871	7.87545	5.88088
chr1	69192050	69193573	M_peak_1724	43	.	69192050	69193573	0	2	11068	0,455	4.31982	6.24953	4.33625
chr1	69211543	69212104	M_peak_1725	28	.	69211543	69212104	0	1	561	0	3.64262	4.68433	2.87014
chr1	69280547	69284154	M_peak_1726	97	.	69280547	69284154	0	2	2293353	0,3254	6.48258	11.9606	9.785
chr1	69307451	69309005	M_peak_1727	35	.	69307451	69309005	0	2	1954	0,600	3.94281	5.39052	3.53469
chr1	69312640	69312952	M_peak_1728	20	.	69312640	69312952	0	1	312	0	3.22176	3.83165	2.09186
chr1	69320000	69321296	M_peak_1729	230	.	69320000	69321296	0	1	1296	0	11.0412	25.652	23.017
chr1	69351115	69351868	M_peak_1730	46	.	69351115	69351868	0	1	753	0	4.48687	6.57077	4.62711
chr1	69379460	69383764	M_peak_1731	150	.	69379460	69383764	0	3	2104,422,1	0,3090,4303	8.19631	17.3617	15.031
chr1	69389616	69390501	M_peak_1732	25	.	69389616	69390501	0	1	885	0	3.43469	4.29044	2.51632
chr1	69411651	69412344	M_peak_1733	50	.	69411651	69412344	0	1	693	0	4.55667	7.02506	5.09956
chr1	69465923	69466924	M_peak_1734	75	.	69465923	69466924	0	1	1001	0	5.70036	9.6708	7.57374
chr1	69485786	69486660	M_peak_1735	33	.	69485786	69486660	0	1	874	0	3.8356	5.20196	3.36753
chr1	69493878	69497579	M_peak_1736	126	.	69493878	69497579	0	2	10202250	0,1451	7.45544	14.8986	12.6278
chr1	69521427	69522460	M_peak_1737	1352	.	69521427	69522460	0	1	1033	0	38.386	138.759	135.252
chr1	69650591	69651065	M_peak_1738	20	.	69650591	69651065	0	1	474	0	3.19752	3.79903	2.06581
chr1	69668517	69672015	M_peak_1739	162	.	69668517	69672015	0	2	3141,1	0,3497	8.66931	18.5957	16.2058
chr1	69713128	69714177	M_peak_1740	44	.	69713128	69714177	0	1	1049	0	4.37896	6.36269	4.43922
chr1	69726809	69731600	M_peak_1741	126	.	69726809	69731600	0	2	3183,1	0,4790	7.43443	14.8916	12.6258
chr1	69744105	69744975	M_peak_1742	58	.	69744105	69744975	0	1	870	0	5.00779	7.84415	5.83083
chr1	69976797	69977630	M_peak_1743	16	.	69976797	69977630	0	2	1,1	0,832	2.94331	3.30005	1.61391
chr1	69981992	69984162	M_peak_1744	51	.	69981992	69984162	0	1	2170	0	4.64194	7.12928	5.18113
chr1	70115273	70115787	M_peak_1745	14	.	70115273	70115787	0	1	514	0	2.87179	3.16863	1.49701
chr1	70126835	70129259	M_peak_1746	147	.	70126835	70129259	0	1	2424	0	8.30908	17.1498	14.7705
chr1	70152026	70154957	M_peak_1747	319	.	70152026	70154957	0	1	2931	0	12.9359	34.5397	31.9307
chr1	70156243	70156852	M_peak_1748	50	.	70156243	70156852	0	1	609	0	4.65506	6.9822	5.01636
chr1	70179630	70182367	M_peak_1749	68	.	70179630	70182367	0	1	2737	0	5.37013	8.89052	6.84246
chr1	70196006	70196399	M_peak_1750	13	.	70196006	70196399	0	2	1,1	0,392	2.79318	3.02331	1.36752
chr1	70311923	70312491	M_peak_1751	23	.	70311923	70312491	0	1	568	0	3.36465	4.13085	2.36703
chr1	70388983	70389643	M_peak_1752	13	.	70388983	70389643	0	2	322,1	0,659	2.79318	3.02331	1.36752
chr1	70404783	70407079	M_peak_1753	113	.	70404783	70407079	0	2	1205,1	0,2295	7.10582	13.6162	11.3642
chr1	70502758	70503931	M_peak_1754	104	.	70502758	70503931	0	1	1173	0	6.89501	12.7282	10.4797
chr1	70515615	70516599	M_peak_1755	16	.	70515615	70516599	0	1	984	0	2.96633	3.34769	1.65764
chr1	70558353	70560089	M_peak_1756	62	.	70558353	70560089	0	1	1736	0	5.10812	8.22313	6.20643
chr1	70623897	70624445	M_peak_1757	39	.	70623897	70624445	0	2	1,1	0,547	4.12602	5.78731	3.90192
chr1	70663371	70664973	M_peak_1758	68	.	70663371	70664973	0	1	1602	0	5.37015	8.90939	6.86068
chr1	70707237	70707724	M_peak_1759	385	.	70707237	70707724	0	1	487	0	15.553	41.5204	38.5923
chr1	70773913	70775371	M_peak_1760	48	.	70773913	70775371	0	1	1458	0	4.52191	6.81542	4.88306
chr1	70921858	70922716	M_peak_1761	24	.	70921858	70922716	0	2	1,1	0,857	3.42379	4.25439	2.4807
chr1	70935898	70936764	M_peak_1762	62	.	70935898	70936764	0	1	866	0	5.20255	8.25527	6.20989
chr1	70953458	70953914	M_peak_1763	47	.	70953458	70953914	0	1	456	0	4.58879	6.75422	4.79006
chr1	70965898	70967273	M_peak_1764	104	.	70965898	70967273	0	1	1375	0	6.82348	12.7004	10.4712
chr1	71036779	71037551	M_peak_1765	16	.	71036779	71037551	0	1	772	0	2.95537	3.32881	1.64117
chr1	71081762	71082226	M_peak_1766	26	.	71081762	71082226	0	1	464	0	3.50081	4.42399	2.63818
chr1	71148059	71153042	M_peak_1767	104	.	71148059	71153042	0	2	13487	0,1496	6.66777	12.6411	10.4535
chr1	71157177	71158905	M_peak_1768	15	.	71157177	71158905	0	2	1,1	0,1727	2.89958	3.21946	1.54215
chr1	71161209	71161802	M_peak_1769	14	.	71161209	71161802	0	1	593	0	2.82004	3.07283	1.41161
chr1	71170616	71171110	M_peak_1770	15	.	71170616	71171110	0	2	1,1	0,493	2.9298	3.27516	1.59174
chr1	71189307	71190544	M_peak_1771	35	.	71189307	71190544	0	1	1237	0	3.93088	5.41891	3.57012
chr1	71202064	71203022	M_peak_1772	25	.	71202064	71203022	0	1	958	0	3.47418	4.35523	2.57248
chr1	71210741	71211157	M_peak_1773	48	.	71210741	71211157	0	1	416	0	4.58879	6.77583	4.81403
chr1	71220291	71220646	M_peak_1774	39	.	71220291	71220646	0	1	355	0	4.15349	5.82367	3.93115
chr1	71257123	71257550	M_peak_1775	27	.	71257123	71257550	0	1	427	0	3.56224	4.50704	2.70517
chr1	71267674	71268011	M_peak_1776	73	.	71267674	71268011	0	1	337	0	5.62188	9.429	7.33984
chr1	71271190	71271790	M_peak_1777	17	.	71271190	71271790	0	2	1,1	0,599	2.99614	3.39745	1.70062
chr1	71301461	71302829	M_peak_1778	63	.	71301461	71302829	0	1	1368	0	5.07782	8.32979	6.33189
chr1	71318251	71319625	M_peak_1779	111	.	71318251	71319625	0	1	1374	0	6.93715	13.3974	11.1815
chr1	71364562	71366363	M_peak_1780	154	.	71364562	71366363	0	1	1801	0	8.21019	17.7808	15.4722
chr1	71441115	71441614	M_peak_1781	40	.	71441115	71441614	0	1	499	0	4.24614	5.98091	4.06837
chr1	71474849	71476043	M_peak_1782	43	.	71474849	71476043	0	1	1194	0	4.37676	6.30203	4.37248
chr1	71488219	71489192	M_peak_1783	38	.	71488219	71489192	0	1	973	0	4.06008	5.68309	3.81224
chr1	71545773	71546857	M_peak_1784	124	.	71545773	71546857	0	1	1084	0	7.56528	14.7692	12.4589
chr1	71574859	71575226	M_peak_1785	94	.	71574859	71575226	0	1	367	0	6.43659	11.6484	9.4636
chr1	71591691	71592002	M_peak_1786	13	.	71591691	71592002	0	1	311	0	2.79318	3.02331	1.36752
chr1	71612809	71613127	M_peak_1787	59	.	71612809	71613127	0	1	318	0	5.09071	7.98022	5.94939
chr1	71716455	71717031	M_peak_1788	53	.	71716455	71717031	0	1	576	0	4.75009	7.33022	5.36352
chr1	71761965	71762827	M_peak_1789	18	.	71761965	71762827	0	2	1,1	0,861	3.07905	3.55637	1.84367
chr1	71780065	71780415	M_peak_1790	22	.	71780065	71780415	0	1	350	0	3.32842	4.05227	2.29434
chr1	71819231	71825199	M_peak_1791	174	.	71819231	71825199	0	3	25748391175	0,3572,4793	8.51748	19.6909	17.4158
chr1	71837542	71838183	M_peak_1792	27	.	71837542	71838183	0	1	641	0	3.5501	4.54651	2.75472
chr1	71871696	71872411	M_peak_1793	37	.	71871696	71872411	0	2	1,1	0,714	4.04154	5.65442	3.78823
chr1	71900151	71900610	M_peak_1794	22	.	71900151	71900610	0	1	459	0	3.32701	4.03366	2.27375
chr1	71966825	71968032	M_peak_1795	45	.	71966825	71968032	0	1	1207	0	4.41995	6.48257	4.55517
chr1	71993713	71994076	M_peak_1796	28	.	71993713	71994076	0	1	363	0	3.63394	4.70283	2.89468
chr1	72052622	72054572	M_peak_1797	71	.	72052622	72054572	0	1	1950	0	5.48122	9.20787	7.14522
chr1	72181452	72182012	M_peak_1798	13	.	72181452	72182012	0	2	1,1	0,559	2.79318	3.02331	1.36752
chr1	72293666	72294023	M_peak_1799	19	.	72293666	72294023	0	1	357	0	3.14327	3.6826	1.95804
chr1	72327621	72327948	M_peak_1800	32	.	72327621	72327948	0	1	327	0	3.83284	5.08097	3.23446
chr1	72465220	72465906	M_peak_1801	19	.	72465220	72465906	0	1	686	0	3.14241	3.68183	1.95755
chr1	72493842	72494399	M_peak_1802	38	.	72493842	72494399	0	1	557	0	4.14284	5.75064	3.85381
chr1	72514554	72515345	M_peak_1803	31	.	72514554	72515345	0	1	791	0	3.75904	4.99049	3.16369
chr1	72612043	72612483	M_peak_1804	43	.	72612043	72612483	0	1	440	0	4.2868	6.21803	4.31445
chr1	72693597	72695050	M_peak_1805	17	.	72693597	72695050	0	2	1,1	0,1452	3.03125	3.46664	1.76336
chr1	72718716	72719056	M_peak_1806	13	.	72718716	72719056	0	1	340	0	2.80288	3.04119	1.38344
chr1	72724198	72726159	M_peak_1807	32	.	72724198	72726159	0	1	1961	0	3.8488	5.14191	3.29583
chr1	72731177	72731529	M_peak_1808	22	.	72731177	72731529	0	1	352	0	3.28782	3.9735	2.22312
chr1	72775826	72776474	M_peak_1809	23	.	72775826	72776474	0	1	648	0	3.38617	4.15918	2.38964
chr1	72789821	72791814	M_peak_1810	119	.	72789821	72791814	0	2	362444	0,1549	7.00819	14.1621	11.9738
chr1	72855985	72856298	M_peak_1811	14	.	72855985	72856298	0	1	313	0	2.82214	3.0767	1.41505
chr1	72889273	72890568	M_peak_1812	17	.	72889273	72890568	0	2	1312	0,983	2.99569	3.41093	1.7162
chr1	72896684	72897090	M_peak_1813	16	.	72896684	72897090	0	1	406	0	2.9502	3.31276	1.62522
chr1	72922587	72923541	M_peak_1814	63	.	72922587	72923541	0	1	954	0	5.2919	8.43063	6.36909
chr1	72929364	72930937	M_peak_1815	25	.	72929364	72930937	0	1	1573	0	3.43965	4.28815	2.51172
chr1	72943323	72945820	M_peak_1816	140	.	72943323	72945820	0	1	2497	0	7.78499	16.3063	14.0286
chr1	73054620	73055192	M_peak_1817	63	.	73054620	73055192	0	1	572	0	5.25157	8.36191	6.3084
chr1	73100744	73101402	M_peak_1818	32	.	73100744	73101402	0	2	1,1	0,657	3.82012	5.08705	3.24649
chr1	73153150	73153501	M_peak_1819	16	.	73153150	73153501	0	1	351	0	2.93985	3.29367	1.60823
chr1	73342542	73344160	M_peak_1820	26	.	73342542	73344160	0	2	11055	0,563	3.47661	4.38131	2.60032
chr1	73370979	73372180	M_peak_1821	30	.	73370979	73372180	0	1	1201	0	3.72101	4.86489	3.0395
chr1	73395384	73395752	M_peak_1822	15	.	73395384	73395752	0	1	368	0	2.88829	3.20121	1.52656
chr1	73475205	73476054	M_peak_1823	65	.	73475205	73476054	0	1	849	0	5.33132	8.60927	6.5498
chr1	73717332	73717897	M_peak_1824	54	.	73717332	73717897	0	1	565	0	4.83334	7.4764	5.4921
chr1	73824868	73825356	M_peak_1825	105	.	73824868	73825356	0	1	488	0	6.84884	12.7593	10.5276
chr1	74053932	74055187	M_peak_1826	83	.	74053932	74055187	0	1	1255	0	5.86741	10.4291	8.33801
chr1	74130273	74130964	M_peak_1827	127	.	74130273	74130964	0	1	691	0	7.51103	15.0693	12.7917
chr1	74192628	74193502	M_peak_1828	55	.	74192628	74193502	0	1	874	0	4.76574	7.4712	5.51084
chr1	74232353	74232943	M_peak_1829	37	.	74232353	74232943	0	1	590	0	4.08358	5.64925	3.76536
chr1	74250209	74251158	M_peak_1830	84	.	74250209	74251158	0	1	949	0	6.11026	10.6096	8.45302
chr1	74274641	74276074	M_peak_1831	27	.	74274641	74276074	0	1	1433	0	3.54854	4.52493	2.73106
chr1	74339925	74341303	M_peak_1832	43	.	74339925	74341303	0	1	1378	0	4.38561	6.3168	4.3855
chr1	74438356	74438942	M_peak_1833	17	.	74438356	74438942	0	1	586	0	3.01888	3.44364	1.74284
chr1	74446017	74447121	M_peak_1834	29	.	74446017	74447121	0	2	1,1	0,1103	3.67837	4.77718	2.95936
chr1	74543120	74543698	M_peak_1835	15	.	74543120	74543698	0	1	578	0	2.88043	3.18414	1.51071
chr1	74570517	74571020	M_peak_1836	18	.	74570517	74571020	0	2	1,1	0,502	3.06357	3.53404	1.82534
chr1	74638785	74639115	M_peak_1837	15	.	74638785	74639115	0	1	330	0	2.89735	3.21533	1.53848
chr1	74669451	74670033	M_peak_1838	49	.	74669451	74670033	0	1	582	0	4.67038	6.93041	4.95291
chr1	74786876	74787277	M_peak_1839	14	.	74786876	74787277	0	1	401	0	2.84613	3.12115	1.45469
chr1	74846157	74848651	M_peak_1840	49	.	74846157	74848651	0	2	11009	0,1485	4.49693	6.83422	4.91256
chr1	74865757	74867081	M_peak_1841	50	.	74865757	74867081	0	2	1565	0,759	4.68126	6.9952	5.02061
chr1	75005803	75008719	M_peak_1842	77	.	75005803	75008719	0	2	916806	0,2110	5.76886	9.87987	7.7775
chr1	75065725	75068902	M_peak_1843	71	.	75065725	75068902	0	2	12129	0,1048	5.47972	9.1897	7.12932
chr1	75205727	75206230	M_peak_1844	47	.	75205727	75206230	0	1	503	0	4.5669	6.68619	4.72333
chr1	75219079	75220480	M_peak_1845	85	.	75219079	75220480	0	1	1401	0	6.05393	10.6642	8.53138
chr1	75297114	75300821	M_peak_1846	50	.	75297114	75300821	0	2	18081420	0,2287	4.61434	7.02501	5.07747
chr1	75311000	75311761	M_peak_1847	23	.	75311000	75311761	0	1	761	0	3.33858	4.10061	2.34432
chr1	75329502	75331941	M_peak_1848	35	.	75329502	75331941	0	3	324,888,1	0,678,2438	3.91885	5.36597	3.51681
chr1	75333474	75335796	M_peak_1849	51	.	75333474	75335796	0	1	2322	0	4.60612	7.07954	5.13659
chr1	75365758	75366276	M_peak_1850	83	.	75365758	75366276	0	1	518	0	5.88524	10.4448	8.34886
chr1	75410928	75411496	M_peak_1851	31	.	75410928	75411496	0	1	568	0	3.76472	4.95492	3.12211
chr1	75488708	75490355	M_peak_1852	17	.	75488708	75490355	0	2	452,1	0,1646	3.01019	3.42969	1.73094
chr1	75584133	75585805	M_peak_1853	20	.	75584133	75585805	0	1	1672	0	3.19483	3.79984	2.06796
chr1	75619008	75619348	M_peak_1854	49	.	75619008	75619348	0	1	340	0	4.6703	6.96706	4.99381
chr1	75642101	75642593	M_peak_1855	34	.	75642101	75642593	0	1	492	0	3.94565	5.3555	3.49468
chr1	75673968	75674485	M_peak_1856	15	.	75673968	75674485	0	1	517	0	2.91431	3.24777	1.56766
chr1	75751492	75752133	M_peak_1857	37	.	75751492	75752133	0	1	641	0	3.98471	5.58802	3.73635
chr1	75781565	75782211	M_peak_1858	16	.	75781565	75782211	0	1	646	0	2.93604	3.28883	1.60448
chr1	75796911	75798429	M_peak_1859	43	.	75796911	75798429	0	2	934,1	0,1517	4.30433	6.25164	4.34603
chr1	75800351	75800925	M_peak_1860	39	.	75800351	75800925	0	1	574	0	4.10078	5.82157	3.94955
chr1	75806915	75809122	M_peak_1861	55	.	75806915	75809122	0	2	732679	0,1528	4.87145	7.52103	5.5268
chr1	75883266	75883769	M_peak_1862	34	.	75883266	75883769	0	1	503	0	3.94446	5.30938	3.44341
chr1	75965364	75967007	M_peak_1863	48	.	75965364	75967007	0	1	1643	0	4.52989	6.7608	4.81951
chr1	76008907	76009809	M_peak_1864	17	.	76008907	76009809	0	2	1,1	0,901	3.00454	3.4139	1.71552
chr1	76070996	76071309	M_peak_1865	17	.	76070996	76071309	0	1	313	0	3.00279	3.4215	1.72504
chr1	76087967	76088343	M_peak_1866	58	.	76087967	76088343	0	1	376	0	4.999	7.85561	5.84746
chr1	76099422	76099798	M_peak_1867	64	.	76099422	76099798	0	1	376	0	5.27541	8.4863	6.43533
chr1	76119721	76120229	M_peak_1868	32	.	76119721	76120229	0	1	508	0	3.84101	5.12115	3.27589
chr1	76197736	76198999	M_peak_1869	133	.	76197736	76198999	0	1	1263	0	7.81479	15.6929	13.371
chr1	76215754	76216139	M_peak_1870	20	.	76215754	76216139	0	1	385	0	3.1844	3.76739	2.03577
chr1	76256416	76256727	M_peak_1871	51	.	76256416	76256727	0	1	311	0	4.76008	7.13756	5.1471
chr1	76263172	76263825	M_peak_1872	45	.	76263172	76263825	0	1	653	0	4.43266	6.4374	4.50072
chr1	76297870	76299860	M_peak_1873	62	.	76297870	76299860	0	2	11666	0,324	5.02834	8.2367	6.25036
chr1	76341401	76342750	M_peak_1874	35	.	76341401	76342750	0	2	558462	0,887	3.99151	5.4574	3.58895
chr1	76372854	76373536	M_peak_1875	22	.	76372854	76373536	0	1	682	0	3.31202	4.04123	2.28881
chr1	76390323	76391263	M_peak_1876	13	.	76390323	76391263	0	2	1,1	0,939	2.79318	3.02331	1.36752
chr1	76419758	76420680	M_peak_1877	20	.	76419758	76420680	0	1	922	0	3.20208	3.80209	2.06723
chr1	76424533	76427946	M_peak_1878	126	.	76424533	76427946	0	2	11827	0,1586	7.50916	14.9162	12.6331
chr1	76480075	76482800	M_peak_1879	77	.	76480075	76482800	0	1	2725	0	5.75289	9.82728	7.7247
chr1	76539108	76539607	M_peak_1880	31	.	76539108	76539607	0	1	499	0	3.77515	4.94973	3.11177
chr1	76568776	76572515	M_peak_1881	153	.	76568776	76572515	0	2	2691,1	0,3738	8.13665	17.6538	15.3563
chr1	76621747	76622086	M_peak_1882	37	.	76621747	76622086	0	1	339	0	4.09383	5.65484	3.76724
chr1	76649890	76650764	M_peak_1883	32	.	76649890	76650764	0	2	429,1	0,873	3.81281	5.11972	3.28594
chr1	76670189	76672815	M_peak_1884	74	.	76670189	76672815	0	2	1513,1	0,2625	5.55787	9.5376	7.4781
chr1	76675005	76677002	M_peak_1885	65	.	76675005	76677002	0	1	1997	0	5.26901	8.57848	6.53835
chr1	76736964	76737368	M_peak_1886	16	.	76736964	76737368	0	1	404	0	2.95567	3.32284	1.63419
chr1	76752305	76756388	M_peak_1887	138	.	76752305	76756388	0	1	4083	0	7.74631	16.1318	13.852
chr1	76760348	76761790	M_peak_1888	36	.	76760348	76761790	0	1	1442	0	4.00243	5.48694	3.61731
chr1	76793964	76794360	M_peak_1889	23	.	76793964	76794360	0	1	396	0	3.34335	4.08399	2.32355
chr1	76801217	76802044	M_peak_1890	25	.	76801217	76802044	0	1	827	0	3.45756	4.32323	2.54352
chr1	76803565	76804436	M_peak_1891	16	.	76803565	76804436	0	2	1,1	0,870	2.98011	3.36988	1.67658
chr1	76935450	76935857	M_peak_1892	69	.	76935450	76935857	0	1	407	0	5.4942	9.03665	6.95779
chr1	76946628	76947832	M_peak_1893	78	.	76946628	76947832	0	2	1606	0,598	5.85053	9.98993	7.87062
chr1	76960388	76961150	M_peak_1894	25	.	76960388	76961150	0	1	762	0	3.47367	4.35823	2.57608
chr1	77043813	77044520	M_peak_1895	16	.	77043813	77044520	0	1	707	0	2.95149	3.32107	1.63414
chr1	77051516	77052279	M_peak_1896	49	.	77051516	77052279	0	1	763	0	4.59487	6.90598	4.95554
chr1	77197843	77199928	M_peak_1897	48	.	77197843	77199928	0	2	869794	0,1291	4.58891	6.82939	4.87288
chr1	77246936	77247434	M_peak_1898	25	.	77246936	77247434	0	1	498	0	3.44486	4.31712	2.54232
chr1	77249085	77249471	M_peak_1899	39	.	77249085	77249471	0	1	386	0	4.17219	5.83293	3.93346
chr1	77253588	77254567	M_peak_1900	13	.	77253588	77254567	0	2	1,1	0,978	2.79318	3.02331	1.36752
chr1	77289455	77291562	M_peak_1901	220	.	77289455	77291562	0	1	2107	0	10.7582	24.6294	22.0155
chr1	77369578	77369987	M_peak_1902	69	.	77369578	77369987	0	1	409	0	5.46148	9.04115	6.97294
chr1	77407235	77407636	M_peak_1903	80	.	77407235	77407636	0	1	401	0	5.99732	10.1993	8.04707
chr1	77409901	77415157	M_peak_1904	34	.	77409901	77415157	0	3	543550740	0,1783,4516	3.86205	5.29663	3.46185
chr1	77440133	77441788	M_peak_1905	54	.	77440133	77441788	0	1	1655	0	4.85412	7.42172	5.42428
chr1	77454632	77456084	M_peak_1906	14	.	77454632	77456084	0	2	1,1	0,1451	2.8428	3.11478	1.44896
chr1	77475613	77476032	M_peak_1907	13	.	77475613	77476032	0	1	419	0	2.79318	3.02331	1.36752
chr1	77541054	77541388	M_peak_1908	24	.	77541054	77541388	0	1	334	0	3.40834	4.19796	2.42364
chr1	77548782	77549151	M_peak_1909	210	.	77548782	77549151	0	1	369	0	10.4709	23.6772	21.0871
chr1	77620109	77620652	M_peak_1910	58	.	77620109	77620652	0	1	543	0	4.98671	7.89023	5.88771
chr1	77651195	77655730	M_peak_1911	39	.	77651195	77655730	0	2	19562259	0,2276	4.11222	5.81971	3.94142
chr1	77701556	77702869	M_peak_1912	60	.	77701556	77702869	0	1	1313	0	5.00943	8.02812	6.03092
chr1	77714899	77715309	M_peak_1913	13	.	77714899	77715309	0	1	410	0	2.79318	3.02331	1.36752
chr1	77729308	77729905	M_peak_1914	20	.	77729308	77729905	0	1	597	0	3.17187	3.74654	2.01779
chr1	77732312	77734020	M_peak_1915	15	.	77732312	77734020	0	2	526,1	0,1707	2.89573	3.21236	1.53583
chr1	77885425	77886404	M_peak_1916	36	.	77885425	77886404	0	2	1480	0,499	4.00265	5.4857	3.61587
chr1	77888053	77888917	M_peak_1917	29	.	77888053	77888917	0	2	1,1	0,863	3.69542	4.79228	2.96888
chr1	78005549	78005947	M_peak_1918	29	.	78005549	78005947	0	1	398	0	3.68046	4.80195	2.98602
chr1	78036630	78037034	M_peak_1919	47	.	78036630	78037034	0	1	404	0	4.5078	6.73117	4.79607
chr1	78054386	78055273	M_peak_1920	82	.	78054386	78055273	0	1	887	0	5.79958	10.3132	8.2301
chr1	78060752	78062181	M_peak_1921	24	.	78060752	78062181	0	2	1835	0,594	3.37035	4.18201	2.42198
chr1	78112340	78113358	M_peak_1922	26	.	78112340	78113358	0	2	1,1	0,1017	3.49947	4.40863	2.62156
chr1	78136887	78137648	M_peak_1923	39	.	78136887	78137648	0	1	761	0	4.16166	5.85998	3.96795
chr1	78143892	78145384	M_peak_1924	46	.	78143892	78145384	0	1	1492	0	4.38095	6.55241	4.64815
chr1	78230701	78231059	M_peak_1925	18	.	78230701	78231059	0	1	358	0	3.08292	3.56708	1.85412
chr1	78305193	78306035	M_peak_1926	29	.	78305193	78306035	0	1	842	0	3.69219	4.80861	2.98836
chr1	78326234	78327256	M_peak_1927	41	.	78326234	78327256	0	2	1445	0,577	4.24303	6.01663	4.10953
chr1	78368055	78368515	M_peak_1928	61	.	78368055	78368515	0	1	460	0	5.16738	8.16652	6.12561
chr1	78397913	78398578	M_peak_1929	24	.	78397913	78398578	0	1	665	0	3.35494	4.16021	2.40446
chr1	78425468	78425807	M_peak_1930	28	.	78425468	78425807	0	1	339	0	3.61359	4.64178	2.83484
chr1	78450796	78451685	M_peak_1931	22	.	78450796	78451685	0	2	1,1	0,888	3.30165	4.01773	2.2669
chr1	78482858	78483366	M_peak_1932	17	.	78482858	78483366	0	2	1,1	0,507	3.01616	3.43435	1.73347
chr1	78510669	78512194	M_peak_1933	27	.	78510669	78512194	0	1	1525	0	3.53812	4.50888	2.71733
chr1	78513656	78513979	M_peak_1934	71	.	78513656	78513979	0	1	323	0	5.49254	9.17635	7.10992
chr1	78554088	78554422	M_peak_1935	22	.	78554088	78554422	0	1	334	0	3.29196	3.98694	2.23662
chr1	78609484	78610662	M_peak_1936	21	.	78609484	78610662	0	1	1178	0	3.23861	3.87239	2.1305
chr1	78619208	78619891	M_peak_1937	33	.	78619208	78619891	0	1	683	0	3.80692	5.17649	3.35011
chr1	78629654	78630625	M_peak_1938	38	.	78629654	78630625	0	1	971	0	4.05564	5.70667	3.83971
chr1	78659144	78659469	M_peak_1939	31	.	78659144	78659469	0	1	325	0	3.78562	4.98854	3.15085
chr1	78685120	78685799	M_peak_1940	24	.	78685120	78685799	0	1	679	0	3.40845	4.23699	2.46749
chr1	78722852	78723170	M_peak_1941	16	.	78722852	78723170	0	1	318	0	2.97399	3.36273	1.67128
chr1	78768150	78769483	M_peak_1942	29	.	78768150	78769483	0	1	1333	0	3.63232	4.77163	2.97154
chr1	78861961	78862288	M_peak_1943	13	.	78861961	78862288	0	1	327	0	2.79318	3.02331	1.36752
chr1	78877709	78878459	M_peak_1944	21	.	78877709	78878459	0	1	750	0	3.24621	3.89945	2.15788
chr1	78900595	78901256	M_peak_1945	113	.	78900595	78901256	0	1	661	0	7.03939	13.6122	11.3807
chr1	78917627	78920607	M_peak_1946	20	.	78917627	78920607	0	2	1093777	0,2203	3.1997	3.7961	2.06148
chr1	78931828	78932709	M_peak_1947	85	.	78931828	78932709	0	1	881	0	6.167	10.702	8.53468
chr1	79011136	79013125	M_peak_1948	31	.	79011136	79013125	0	2	546683	0,1306	3.79187	5.02502	3.18871
chr1	79077016	79077361	M_peak_1949	88	.	79077016	79077361	0	1	345	0	6.24446	10.9862	8.81608
chr1	79085513	79086410	M_peak_1950	44	.	79085513	79086410	0	1	897	0	4.38833	6.36874	4.44184
chr1	79104409	79105136	M_peak_1951	23	.	79104409	79105136	0	1	727	0	3.33482	4.07706	2.31932
chr1	79121604	79122576	M_peak_1952	50	.	79121604	79122576	0	1	972	0	4.67131	7.05265	5.087
chr1	79126741	79128055	M_peak_1953	17	.	79126741	79128055	0	2	688,1	0,1313	3.00637	3.41798	1.71932
chr1	79131690	79134180	M_peak_1954	58	.	79131690	79134180	0	3	1440961	0,549,1529	4.94214	7.82743	5.83554
chr1	79175601	79176231	M_peak_1955	34	.	79175601	79176231	0	1	630	0	3.91962	5.32489	3.47088
chr1	79178386	79178714	M_peak_1956	79	.	79178386	79178714	0	1	328	0	5.7956	10.029	7.93153
chr1	79180581	79182292	M_peak_1957	32	.	79180581	79182292	0	1	1711	0	3.80849	5.10316	3.2687
chr1	79184285	79185385	M_peak_1958	63	.	79184285	79185385	0	1	1100	0	5.25879	8.44264	6.39305
chr1	79234782	79235210	M_peak_1959	40	.	79234782	79235210	0	1	428	0	4.17305	5.89697	4.00447
chr1	79246180	79247476	M_peak_1960	79	.	79246180	79247476	0	2	1787	0,509	5.71577	10.003	7.92649
chr1	79416202	79418780	M_peak_1961	20	.	79416202	79418780	0	2	4301196	0,1382	3.21485	3.82458	2.08697
chr1	79716176	79716686	M_peak_1962	19	.	79716176	79716686	0	1	510	0	3.15	3.71183	1.98826
chr1	79718078	79721763	M_peak_1963	126	.	79718078	79721763	0	3	19471828	0,499,1857	6.96695	14.7586	12.6218
chr1	79730653	79731121	M_peak_1964	48	.	79730653	79731121	0	1	468	0	4.60158	6.83222	4.87104
chr1	79750117	79752098	M_peak_1965	55	.	79750117	79752098	0	2	535641	0,1340	4.67834	7.52456	5.59718
chr1	79775529	79776465	M_peak_1966	22	.	79775529	79776465	0	2	355,1	0,935	3.28551	3.97363	2.22442
chr1	79778210	79778772	M_peak_1967	17	.	79778210	79778772	0	1	562	0	3.02292	3.44872	1.74675
chr1	79780211	79781952	M_peak_1968	28	.	79780211	79781952	0	2	935,1	0,1740	3.58484	4.63853	2.84268
chr1	79783750	79784963	M_peak_1969	931	.	79783750	79784963	0	1	1213	0	28.1867	96.3256	93.1674
chr1	79866282	79868453	M_peak_1970	68	.	79866282	79868453	0	1	2171	0	5.35794	8.84795	6.80097
chr1	79881565	79882594	M_peak_1971	14	.	79881565	79882594	0	2	1,1	0,1028	2.83098	3.09299	1.42956
chr1	79926414	79927951	M_peak_1972	32	.	79926414	79927951	0	1	1537	0	3.79814	5.05439	3.21901
chr1	79946258	79948833	M_peak_1973	31	.	79946258	79948833	0	2	6251522	0,1053	3.76759	5.01236	3.18386
chr1	79952873	79953880	M_peak_1974	23	.	79952873	79953880	0	2	1555	0,452	3.34619	4.07783	2.31529
chr1	80020099	80020483	M_peak_1975	78	.	80020099	80020483	0	1	384	0	5.87315	9.96611	7.83712
chr1	80039628	80040273	M_peak_1976	72	.	80039628	80040273	0	1	645	0	5.51734	9.33895	7.27893
chr1	80063495	80064281	M_peak_1977	23	.	80063495	80064281	0	2	1410	0,376	3.33294	4.09836	2.34429
chr1	80089592	80090357	M_peak_1978	57	.	80089592	80090357	0	1	765	0	4.98849	7.7745	5.76201
chr1	80115775	80116318	M_peak_1979	29	.	80115775	80116318	0	1	543	0	3.65048	4.7342	2.92265
chr1	80123517	80125839	M_peak_1980	31	.	80123517	80125839	0	2	984392	0,1930	3.74781	4.92967	3.10043
chr1	80129169	80129492	M_peak_1981	38	.	80129169	80129492	0	1	323	0	4.08167	5.69072	3.8124
chr1	80158441	80159583	M_peak_1982	29	.	80158441	80159583	0	1	1142	0	3.66154	4.78583	2.9754
chr1	80201313	80202008	M_peak_1983	80	.	80201313	80202008	0	1	695	0	5.90328	10.1943	8.07287
chr1	80205649	80206020	M_peak_1984	14	.	80205649	80206020	0	1	371	0	2.83782	3.10561	1.44079
chr1	80259757	80260428	M_peak_1985	37	.	80259757	80260428	0	1	671	0	4.02975	5.57576	3.7055
chr1	80264431	80265659	M_peak_1986	32	.	80264431	80265659	0	2	1476	0,752	3.79941	5.06533	3.23097
chr1	80269204	80271410	M_peak_1987	35	.	80269204	80271410	0	2	870606	0,1600	3.87941	5.36475	3.52974
chr1	80274268	80274863	M_peak_1988	16	.	80274268	80274863	0	1	595	0	2.93514	3.285	1.6005
chr1	80304645	80305115	M_peak_1989	75	.	80304645	80305115	0	1	470	0	5.70182	9.65877	7.5595
chr1	80358197	80358921	M_peak_1990	32	.	80358197	80358921	0	2	1,1	0,723	3.80426	5.04451	3.20539
chr1	80417709	80420100	M_peak_1991	47	.	80417709	80420100	0	2	816682	0,1709	4.43319	6.65354	4.73641
chr1	80423355	80424285	M_peak_1992	70	.	80423355	80424285	0	1	930	0	5.27123	9.0742	7.06562
chr1	80541738	80543200	M_peak_1993	19	.	80541738	80543200	0	2	349,1	0,1461	3.14176	3.6806	1.95647
chr1	80554428	80554826	M_peak_1994	16	.	80554428	80554826	0	1	398	0	2.98604	3.37883	1.68404
chr1	80557563	80558457	M_peak_1995	24	.	80557563	80558457	0	2	1,1	0,893	3.40039	4.20132	2.43113
chr1	80597547	80599549	M_peak_1996	28	.	80597547	80599549	0	2	1366	0,1636	3.63113	4.68647	2.87706
chr1	80692089	80693493	M_peak_1997	30	.	80692089	80693493	0	1	1404	0	3.68389	4.86688	3.05694
chr1	80710566	80711620	M_peak_1998	26	.	80710566	80711620	0	2	1340	0,714	3.5051	4.41452	2.62554
chr1	80728151	80728785	M_peak_1999	24	.	80728151	80728785	0	1	634	0	3.38325	4.17134	2.40443
chr1	80757923	80758814	M_peak_2000	82	.	80757923	80758814	0	1	891	0	5.87145	10.3236	8.22098
[truncated: 64,020 more rows]
