# Supplementary material for: H3K4me3 Genome-Wide Distribution and Transcriptional Regulation of Transposable Elements by RNA Pol2 Deposition
Source: Int J Mol Sci. 2024 Dec 18;25(24):13545. doi: 10.3390/ijms252413545 (PMC11677803; doi:10.3390/ijms252413545)
Supplement: Supplementary file 1 [file ijms-25-13545-s001.zip › Supplementary table S3 MERVL_KD_regions.xlsx]

## Sheet: MERVL_KD_down
chr1	11063689	11373905	+	Prex2
chr1	11063689	11373905	+	Prex2
chr1	11063689	11064133	+	Prex2
chr1	11064017	11064133	+	Prex2
chr1	11064017	11064019	+	Prex2
chr1	11131550	11131621	+	Prex2
chr1	11131550	11131621	+	Prex2
chr1	11136018	11136140	+	Prex2
chr1	11136018	11136140	+	Prex2
chr1	11138235	11138339	+	Prex2
chr1	11138235	11138339	+	Prex2
chr1	11150247	11150348	+	Prex2
chr1	11150247	11150348	+	Prex2
chr1	11159941	11160102	+	Prex2
chr1	11159941	11160102	+	Prex2
chr1	11168687	11168820	+	Prex2
chr1	11168687	11168820	+	Prex2
chr1	11171288	11171391	+	Prex2
chr1	11171288	11171391	+	Prex2
chr1	11177827	11177976	+	Prex2
chr1	11177827	11177976	+	Prex2
chr1	11180506	11180650	+	Prex2
chr1	11180506	11180650	+	Prex2
chr1	11182967	11183067	+	Prex2
chr1	11182967	11183067	+	Prex2
chr1	11193345	11193448	+	Prex2
chr1	11193345	11193448	+	Prex2
chr1	11194038	11194087	+	Prex2
chr1	11194038	11194087	+	Prex2
chr1	11202562	11202637	+	Prex2
chr1	11202562	11202637	+	Prex2
chr1	11206989	11207061	+	Prex2
chr1	11206989	11207061	+	Prex2
chr1	11210180	11210322	+	Prex2
chr1	11210180	11210322	+	Prex2
chr1	11210460	11210552	+	Prex2
chr1	11210460	11210552	+	Prex2
chr1	11212873	11213021	+	Prex2
chr1	11212873	11213021	+	Prex2
chr1	11220034	11220119	+	Prex2
chr1	11220034	11220119	+	Prex2
chr1	11223767	11223903	+	Prex2
chr1	11223767	11223903	+	Prex2
chr1	11226465	11226582	+	Prex2
chr1	11226465	11226582	+	Prex2
chr1	11230320	11230504	+	Prex2
chr1	11230320	11230504	+	Prex2
chr1	11232464	11232625	+	Prex2
chr1	11232464	11232625	+	Prex2
chr1	11240077	11240299	+	Prex2
chr1	11240077	11240299	+	Prex2
chr1	11240808	11241015	+	Prex2
chr1	11240808	11241015	+	Prex2
chr1	11252079	11252258	+	Prex2
chr1	11252079	11252258	+	Prex2
chr1	11254670	11254764	+	Prex2
chr1	11254670	11254764	+	Prex2
chr1	11255354	11255436	+	Prex2
chr1	11255354	11255436	+	Prex2
chr1	11256111	11256201	+	Prex2
chr1	11256111	11256201	+	Prex2
chr1	11256861	11256989	+	Prex2
chr1	11256861	11256989	+	Prex2
chr1	11263737	11263778	+	Prex2
chr1	11263737	11263778	+	Prex2
chr1	11270059	11270276	+	Prex2
chr1	11270059	11270276	+	Prex2
chr1	11274290	11274392	+	Prex2
chr1	11274290	11274392	+	Prex2
chr1	11278736	11278879	+	Prex2
chr1	11278736	11278879	+	Prex2
chr1	11301906	11302020	+	Prex2
chr1	11301906	11302020	+	Prex2
chr1	11335903	11335969	+	Prex2
chr1	11335903	11335969	+	Prex2
chr1	11336193	11336383	+	Prex2
chr1	11336193	11336383	+	Prex2
chr1	11355281	11355383	+	Prex2
chr1	11355281	11355383	+	Prex2
chr1	11359477	11359544	+	Prex2
chr1	11359477	11359544	+	Prex2
chr1	11367932	11373905	+	Prex2
chr1	11367932	11367974	+	Prex2
chr1	11367975	11367977	+	Prex2
chr1	11063689	11064016	+	Prex2
chr1	11367975	11373905	+	Prex2
chr1	11063742	11066825	+	Prex2
chr1	11063742	11066825	+	Prex2
chr1	11168754	11220295	+	Prex2
chr1	11168754	11168820	+	Prex2
chr1	11171288	11171391	+	Prex2
chr1	11177827	11177976	+	Prex2
chr1	11180506	11180650	+	Prex2
chr1	11182967	11183067	+	Prex2
chr1	11193345	11193448	+	Prex2
chr1	11194038	11194087	+	Prex2
chr1	11202562	11202637	+	Prex2
chr1	11206989	11207061	+	Prex2
chr1	11210180	11210322	+	Prex2
chr1	11210460	11210552	+	Prex2
chr1	11212873	11213021	+	Prex2
chr1	11220034	11220295	+	Prex2
chr1	11210915	11230820	+	Prex2
chr1	11210915	11213021	+	Prex2
chr1	11220034	11220119	+	Prex2
chr1	11223767	11223903	+	Prex2
chr1	11226465	11226582	+	Prex2
chr1	11230320	11230820	+	Prex2
chr1	11328291	11368122	+	Prex2
chr1	11328291	11328396	+	Prex2
chr1	11328291	11328333	+	Prex2
chr1	11328334	11328336	+	Prex2
chr1	11335903	11335969	+	Prex2
chr1	11336193	11336383	+	Prex2
chr1	11355281	11355383	+	Prex2
chr1	11359477	11359544	+	Prex2
chr1	11367932	11368122	+	Prex2
chr1	11328334	11328396	+	Prex2
chr1	11335903	11335969	+	Prex2
chr1	11336193	11336383	+	Prex2
chr1	11355281	11355383	+	Prex2
chr1	11359477	11359544	+	Prex2
chr1	11367932	11368122	+	Prex2
chr1	11328330	11368229	+	Prex2
chr1	11328330	11328396	+	Prex2
chr1	11328330	11328396	+	Prex2
chr1	11335903	11335969	+	Prex2
chr1	11335903	11335969	+	Prex2
chr1	11336218	11336383	+	Prex2
chr1	11336218	11336232	+	Prex2
chr1	11336233	11336235	+	Prex2
chr1	11355281	11355383	+	Prex2
chr1	11359477	11359544	+	Prex2
chr1	11367932	11368229	+	Prex2
chr1	11336233	11336383	+	Prex2
chr1	11355281	11355383	+	Prex2
chr1	11359477	11359544	+	Prex2
chr1	11367932	11368229	+	Prex2
chr1	11334187	11369818	+	Prex2
chr1	11334187	11334319	+	Prex2
chr1	11334187	11334256	+	Prex2
chr1	11334257	11334259	+	Prex2
chr1	11335903	11335969	+	Prex2
chr1	11336193	11336383	+	Prex2
chr1	11355281	11355383	+	Prex2
chr1	11359477	11359544	+	Prex2
chr1	11367932	11369818	+	Prex2
chr1	11334257	11334319	+	Prex2
chr1	11335903	11335969	+	Prex2
chr1	11336193	11336383	+	Prex2
chr1	11355281	11355383	+	Prex2
chr1	11359477	11359544	+	Prex2
chr1	11367932	11369818	+	Prex2
chr1	11354217	11368428	+	Prex2
chr1	11354217	11354391	+	Prex2
chr1	11354217	11354335	+	Prex2
chr1	11354336	11354338	+	Prex2
chr1	11355281	11355383	+	Prex2
chr1	11359477	11359544	+	Prex2
chr1	11367932	11368428	+	Prex2
chr1	11354336	11354391	+	Prex2
chr1	11355281	11355383	+	Prex2
chr1	11359477	11359544	+	Prex2
chr1	11367932	11368428	+	Prex2
chr1	36831272	36982747	-	Tmem131
chr1	36831272	36978608	-	Tmem131
chr1	36978246	36978608	-	Tmem131
chr1	36978246	36978426	-	Tmem131
chr1	36978424	36978426	-	Tmem131
chr1	36928345	36928406	-	Tmem131
chr1	36928345	36928406	-	Tmem131
chr1	36920415	36920455	-	Tmem131
chr1	36920415	36920455	-	Tmem131
chr1	36911593	36911661	-	Tmem131
chr1	36911593	36911661	-	Tmem131
chr1	36893925	36894048	-	Tmem131
chr1	36893925	36894048	-	Tmem131
chr1	36880675	36880791	-	Tmem131
chr1	36880675	36880791	-	Tmem131
chr1	36879470	36879592	-	Tmem131
chr1	36879470	36879592	-	Tmem131
chr1	36877040	36877120	-	Tmem131
chr1	36877040	36877120	-	Tmem131
chr1	36873843	36873993	-	Tmem131
chr1	36873843	36873993	-	Tmem131
chr1	36873697	36873753	-	Tmem131
chr1	36873697	36873753	-	Tmem131
chr1	36872577	36872638	-	Tmem131
chr1	36872577	36872638	-	Tmem131
chr1	36868647	36868755	-	Tmem131
chr1	36868647	36868755	-	Tmem131
chr1	36867146	36867254	-	Tmem131
chr1	36867146	36867254	-	Tmem131
chr1	36866343	36866496	-	Tmem131
chr1	36866343	36866496	-	Tmem131
chr1	36866092	36866262	-	Tmem131
chr1	36866092	36866262	-	Tmem131
chr1	36864510	36864620	-	Tmem131
chr1	36864510	36864620	-	Tmem131
chr1	36864293	36864427	-	Tmem131
chr1	36864293	36864427	-	Tmem131
chr1	36863797	36863901	-	Tmem131
chr1	36863797	36863901	-	Tmem131
chr1	36862148	36862234	-	Tmem131
chr1	36862148	36862234	-	Tmem131
chr1	36858144	36858296	-	Tmem131
chr1	36858144	36858296	-	Tmem131
chr1	36857974	36858049	-	Tmem131
chr1	36857974	36858049	-	Tmem131
chr1	36857739	36857856	-	Tmem131
chr1	36857739	36857856	-	Tmem131
chr1	36855190	36855328	-	Tmem131
chr1	36855190	36855328	-	Tmem131
chr1	36854968	36855077	-	Tmem131
chr1	36854968	36855077	-	Tmem131
chr1	36854536	36854602	-	Tmem131
chr1	36854536	36854602	-	Tmem131
chr1	36851638	36851789	-	Tmem131
chr1	36851638	36851789	-	Tmem131
chr1	36851242	36851384	-	Tmem131
chr1	36851242	36851384	-	Tmem131
chr1	36850489	36850675	-	Tmem131
chr1	36850489	36850675	-	Tmem131
chr1	36849362	36849547	-	Tmem131
chr1	36849362	36849547	-	Tmem131
chr1	36847908	36848066	-	Tmem131
chr1	36847908	36848066	-	Tmem131
chr1	36846965	36847557	-	Tmem131
chr1	36846965	36847557	-	Tmem131
chr1	36843549	36843727	-	Tmem131
chr1	36843549	36843727	-	Tmem131
chr1	36840906	36841033	-	Tmem131
chr1	36840906	36841033	-	Tmem131
chr1	36838360	36838484	-	Tmem131
chr1	36838360	36838484	-	Tmem131
chr1	36838023	36838172	-	Tmem131
chr1	36838023	36838172	-	Tmem131
chr1	36835243	36835405	-	Tmem131
chr1	36835243	36835405	-	Tmem131
chr1	36834376	36834497	-	Tmem131
chr1	36834376	36834497	-	Tmem131
chr1	36834182	36834278	-	Tmem131
chr1	36834182	36834278	-	Tmem131
chr1	36833885	36833982	-	Tmem131
chr1	36833885	36833982	-	Tmem131
chr1	36833125	36833279	-	Tmem131
chr1	36833125	36833279	-	Tmem131
chr1	36831272	36832286	-	Tmem131
chr1	36832005	36832286	-	Tmem131
chr1	36832002	36832004	-	Tmem131
chr1	36978427	36978608	-	Tmem131
chr1	36831272	36832004	-	Tmem131
chr1	36831275	36978903	-	Tmem131
chr1	36978778	36978903	-	Tmem131
chr1	36978246	36978637	-	Tmem131
chr1	36978246	36978426	-	Tmem131
chr1	36978424	36978426	-	Tmem131
chr1	36928345	36928406	-	Tmem131
chr1	36928345	36928406	-	Tmem131
chr1	36920415	36920455	-	Tmem131
chr1	36920415	36920455	-	Tmem131
chr1	36911593	36911661	-	Tmem131
chr1	36911593	36911661	-	Tmem131
chr1	36893925	36894048	-	Tmem131
chr1	36893925	36894048	-	Tmem131
chr1	36880675	36880791	-	Tmem131
chr1	36880675	36880791	-	Tmem131
chr1	36879470	36879592	-	Tmem131
chr1	36879470	36879592	-	Tmem131
chr1	36877040	36877120	-	Tmem131
chr1	36877040	36877120	-	Tmem131
chr1	36873843	36873993	-	Tmem131
chr1	36873843	36873993	-	Tmem131
chr1	36873697	36873753	-	Tmem131
chr1	36873697	36873753	-	Tmem131
chr1	36872577	36872638	-	Tmem131
chr1	36872577	36872638	-	Tmem131
chr1	36868647	36868755	-	Tmem131
chr1	36868647	36868755	-	Tmem131
chr1	36867146	36867254	-	Tmem131
chr1	36867146	36867254	-	Tmem131
chr1	36866343	36866496	-	Tmem131
chr1	36866343	36866496	-	Tmem131
chr1	36866092	36866262	-	Tmem131
chr1	36866092	36866262	-	Tmem131
chr1	36864510	36864620	-	Tmem131
chr1	36864510	36864620	-	Tmem131
chr1	36864293	36864427	-	Tmem131
chr1	36864293	36864427	-	Tmem131
chr1	36863797	36863901	-	Tmem131
chr1	36863797	36863901	-	Tmem131
chr1	36862148	36862234	-	Tmem131
chr1	36862148	36862234	-	Tmem131
chr1	36858144	36858296	-	Tmem131
chr1	36858144	36858296	-	Tmem131
chr1	36857974	36858049	-	Tmem131
chr1	36857974	36858049	-	Tmem131
chr1	36857739	36857856	-	Tmem131
chr1	36857739	36857856	-	Tmem131
chr1	36855190	36855328	-	Tmem131
chr1	36855190	36855328	-	Tmem131
chr1	36854968	36855077	-	Tmem131
chr1	36854968	36855077	-	Tmem131
chr1	36854536	36854602	-	Tmem131
chr1	36854536	36854602	-	Tmem131
chr1	36851638	36851789	-	Tmem131
chr1	36851638	36851789	-	Tmem131
chr1	36851242	36851384	-	Tmem131
chr1	36851242	36851384	-	Tmem131
chr1	36850489	36850675	-	Tmem131
chr1	36850489	36850675	-	Tmem131
chr1	36849362	36849547	-	Tmem131
chr1	36849362	36849547	-	Tmem131
chr1	36847908	36848066	-	Tmem131
chr1	36847908	36848066	-	Tmem131
chr1	36846965	36847557	-	Tmem131
chr1	36846965	36847557	-	Tmem131
chr1	36843549	36843727	-	Tmem131
chr1	36843549	36843727	-	Tmem131
chr1	36840906	36841033	-	Tmem131
chr1	36840906	36841033	-	Tmem131
chr1	36838360	36838484	-	Tmem131
chr1	36838360	36838484	-	Tmem131
chr1	36838023	36838172	-	Tmem131
chr1	36838023	36838172	-	Tmem131
chr1	36835243	36835405	-	Tmem131
chr1	36835243	36835405	-	Tmem131
chr1	36834376	36834497	-	Tmem131
chr1	36834376	36834497	-	Tmem131
chr1	36834182	36834278	-	Tmem131
chr1	36834182	36834278	-	Tmem131
chr1	36833885	36833982	-	Tmem131
chr1	36833885	36833982	-	Tmem131
chr1	36833125	36833279	-	Tmem131
chr1	36833125	36833279	-	Tmem131
chr1	36831275	36832286	-	Tmem131
chr1	36832005	36832286	-	Tmem131
chr1	36832002	36832004	-	Tmem131
chr1	36978778	36978903	-	Tmem131
chr1	36978427	36978637	-	Tmem131
chr1	36831275	36832004	-	Tmem131
chr1	36840034	36855667	-	Tmem131
chr1	36855190	36855667	-	Tmem131
chr1	36854536	36855077	-	Tmem131
chr1	36851638	36851789	-	Tmem131
chr1	36851242	36851384	-	Tmem131
chr1	36850489	36850675	-	Tmem131
chr1	36849362	36849547	-	Tmem131
chr1	36846965	36848066	-	Tmem131
chr1	36843549	36843727	-	Tmem131
chr1	36840034	36841033	-	Tmem131
chr1	36847620	36849617	-	Tmem131
chr1	36849362	36849617	-	Tmem131
chr1	36847620	36848066	-	Tmem131
chr1	36853223	36857842	-	Tmem131
chr1	36857739	36857842	-	Tmem131
chr1	36857739	36857842	-	Tmem131
chr1	36855190	36855328	-	Tmem131
chr1	36855190	36855328	-	Tmem131
chr1	36854968	36855077	-	Tmem131
chr1	36854968	36855077	-	Tmem131
chr1	36854536	36854602	-	Tmem131
chr1	36854536	36854602	-	Tmem131
chr1	36853223	36853498	-	Tmem131
chr1	36853481	36853498	-	Tmem131
chr1	36853478	36853480	-	Tmem131
chr1	36853223	36853480	-	Tmem131
chr1	36855001	36858233	-	Tmem131
chr1	36858144	36858233	-	Tmem131
chr1	36858144	36858233	-	Tmem131
chr1	36857974	36858049	-	Tmem131
chr1	36857974	36858049	-	Tmem131
chr1	36857739	36857856	-	Tmem131
chr1	36857739	36857856	-	Tmem131
chr1	36855190	36855343	-	Tmem131
chr1	36855190	36855343	-	Tmem131
chr1	36855001	36855077	-	Tmem131
chr1	36855001	36855077	-	Tmem131
chr1	36857741	36863862	-	Tmem131
chr1	36863797	36863862	-	Tmem131
chr1	36863797	36863862	-	Tmem131
chr1	36863486	36863669	-	Tmem131
chr1	36863568	36863669	-	Tmem131
chr1	36863565	36863567	-	Tmem131
chr1	36862148	36862234	-	Tmem131
chr1	36858144	36858296	-	Tmem131
chr1	36857974	36858049	-	Tmem131
chr1	36857741	36857856	-	Tmem131
chr1	36863486	36863567	-	Tmem131
chr1	36862148	36862234	-	Tmem131
chr1	36858144	36858296	-	Tmem131
chr1	36857974	36858049	-	Tmem131
chr1	36857741	36857856	-	Tmem131
chr1	36880753	36982747	-	Tmem131
chr1	36982492	36982747	-	Tmem131
chr1	36928345	36928406	-	Tmem131
chr1	36920415	36920455	-	Tmem131
chr1	36911593	36911661	-	Tmem131
chr1	36911593	36911612	-	Tmem131
chr1	36911610	36911612	-	Tmem131
chr1	36893925	36894048	-	Tmem131
chr1	36893925	36894048	-	Tmem131
chr1	36880753	36880791	-	Tmem131
chr1	36880753	36880791	-	Tmem131
chr1	36982492	36982747	-	Tmem131
chr1	36928345	36928406	-	Tmem131
chr1	36920415	36920455	-	Tmem131
chr1	36911613	36911661	-	Tmem131
chr1	37793857	37905510	-	Tsga10
chr1	37793857	37904160	-	Tsga10
chr1	37904104	37904160	-	Tsga10
chr1	37894326	37894454	-	Tsga10
chr1	37888312	37888527	-	Tsga10
chr1	37881536	37881601	-	Tsga10
chr1	37880266	37880433	-	Tsga10
chr1	37880266	37880316	-	Tsga10
chr1	37880314	37880316	-	Tsga10
chr1	37879580	37879738	-	Tsga10
chr1	37879580	37879738	-	Tsga10
chr1	37874503	37874673	-	Tsga10
chr1	37874503	37874673	-	Tsga10
chr1	37874339	37874416	-	Tsga10
chr1	37874339	37874416	-	Tsga10
chr1	37873267	37873418	-	Tsga10
chr1	37873267	37873418	-	Tsga10
chr1	37858606	37858721	-	Tsga10
chr1	37858606	37858721	-	Tsga10
chr1	37854613	37854767	-	Tsga10
chr1	37854613	37854767	-	Tsga10
chr1	37850053	37850108	-	Tsga10
chr1	37850053	37850108	-	Tsga10
chr1	37846018	37846186	-	Tsga10
chr1	37846018	37846186	-	Tsga10
chr1	37843710	37843820	-	Tsga10
chr1	37843710	37843820	-	Tsga10
chr1	37840801	37840986	-	Tsga10
chr1	37840801	37840986	-	Tsga10
chr1	37822898	37823107	-	Tsga10
chr1	37822898	37823107	-	Tsga10
chr1	37802388	37802590	-	Tsga10
chr1	37802388	37802590	-	Tsga10
chr1	37800511	37800615	-	Tsga10
chr1	37800511	37800615	-	Tsga10
chr1	37800030	37800176	-	Tsga10
chr1	37800030	37800176	-	Tsga10
chr1	37793857	37794602	-	Tsga10
chr1	37794581	37794602	-	Tsga10
chr1	37794578	37794580	-	Tsga10
chr1	37904104	37904160	-	Tsga10
chr1	37894326	37894454	-	Tsga10
chr1	37888312	37888527	-	Tsga10
chr1	37881536	37881601	-	Tsga10
chr1	37880317	37880433	-	Tsga10
chr1	37793857	37794580	-	Tsga10
chr1	37799904	37894455	-	Tsga10
chr1	37894326	37894455	-	Tsga10
chr1	37888312	37888527	-	Tsga10
chr1	37881536	37881601	-	Tsga10
chr1	37880266	37880433	-	Tsga10
chr1	37880266	37880316	-	Tsga10
chr1	37880314	37880316	-	Tsga10
chr1	37879580	37879738	-	Tsga10
chr1	37879580	37879738	-	Tsga10
chr1	37874503	37874673	-	Tsga10
chr1	37874503	37874673	-	Tsga10
chr1	37874339	37874416	-	Tsga10
chr1	37874339	37874416	-	Tsga10
chr1	37873267	37873418	-	Tsga10
chr1	37873267	37873418	-	Tsga10
chr1	37858606	37858721	-	Tsga10
chr1	37858606	37858721	-	Tsga10
chr1	37854613	37854767	-	Tsga10
chr1	37854613	37854767	-	Tsga10
chr1	37850053	37850108	-	Tsga10
chr1	37850053	37850108	-	Tsga10
chr1	37846018	37846186	-	Tsga10
chr1	37846018	37846186	-	Tsga10
chr1	37843710	37843820	-	Tsga10
chr1	37843710	37843820	-	Tsga10
chr1	37840801	37840986	-	Tsga10
chr1	37840801	37840986	-	Tsga10
chr1	37822898	37823107	-	Tsga10
chr1	37822898	37823107	-	Tsga10
chr1	37802388	37802590	-	Tsga10
chr1	37802388	37802590	-	Tsga10
chr1	37800511	37800615	-	Tsga10
chr1	37800511	37800615	-	Tsga10
chr1	37799904	37800176	-	Tsga10
chr1	37800029	37800176	-	Tsga10
chr1	37800026	37800028	-	Tsga10
chr1	37894326	37894455	-	Tsga10
chr1	37888312	37888527	-	Tsga10
chr1	37881536	37881601	-	Tsga10
chr1	37880317	37880433	-	Tsga10
chr1	37799904	37800028	-	Tsga10
chr1	37799904	37903917	-	Tsga10
chr1	37903807	37903917	-	Tsga10
chr1	37903807	37903878	-	Tsga10
chr1	37903876	37903878	-	Tsga10
chr1	37894326	37894454	-	Tsga10
chr1	37894326	37894454	-	Tsga10
chr1	37888312	37888527	-	Tsga10
chr1	37888312	37888527	-	Tsga10
chr1	37881536	37881601	-	Tsga10
chr1	37881536	37881601	-	Tsga10
chr1	37880266	37880433	-	Tsga10
chr1	37880266	37880433	-	Tsga10
chr1	37879580	37879738	-	Tsga10
chr1	37879580	37879738	-	Tsga10
chr1	37874503	37874673	-	Tsga10
chr1	37874503	37874673	-	Tsga10
chr1	37874339	37874416	-	Tsga10
chr1	37874339	37874416	-	Tsga10
chr1	37873267	37873418	-	Tsga10
chr1	37873267	37873418	-	Tsga10
chr1	37846018	37846186	-	Tsga10
chr1	37846018	37846186	-	Tsga10
chr1	37843710	37843820	-	Tsga10
chr1	37843710	37843820	-	Tsga10
chr1	37840801	37840986	-	Tsga10
chr1	37840801	37840986	-	Tsga10
chr1	37822898	37823107	-	Tsga10
chr1	37822898	37823107	-	Tsga10
chr1	37802388	37802590	-	Tsga10
chr1	37802388	37802590	-	Tsga10
chr1	37800511	37800615	-	Tsga10
chr1	37800511	37800615	-	Tsga10
chr1	37799904	37800176	-	Tsga10
chr1	37800029	37800176	-	Tsga10
chr1	37800026	37800028	-	Tsga10
chr1	37903879	37903917	-	Tsga10
chr1	37799904	37800028	-	Tsga10
chr1	37799904	37905510	-	Tsga10
chr1	37904187	37905510	-	Tsga10
chr1	37894326	37894454	-	Tsga10
chr1	37888312	37888527	-	Tsga10
chr1	37881536	37881601	-	Tsga10
chr1	37880266	37880433	-	Tsga10
chr1	37880266	37880316	-	Tsga10
chr1	37880314	37880316	-	Tsga10
chr1	37879580	37879738	-	Tsga10
chr1	37879580	37879738	-	Tsga10
chr1	37874503	37874673	-	Tsga10
chr1	37874503	37874673	-	Tsga10
chr1	37874339	37874416	-	Tsga10
chr1	37874339	37874416	-	Tsga10
chr1	37873267	37873418	-	Tsga10
chr1	37873267	37873418	-	Tsga10
chr1	37858606	37858721	-	Tsga10
chr1	37858606	37858721	-	Tsga10
chr1	37854613	37854767	-	Tsga10
chr1	37854613	37854767	-	Tsga10
chr1	37850053	37850108	-	Tsga10
chr1	37850053	37850108	-	Tsga10
chr1	37846018	37846186	-	Tsga10
chr1	37846018	37846186	-	Tsga10
chr1	37843710	37843820	-	Tsga10
chr1	37843710	37843820	-	Tsga10
chr1	37840801	37840986	-	Tsga10
chr1	37840801	37840986	-	Tsga10
chr1	37802388	37802590	-	Tsga10
chr1	37802388	37802590	-	Tsga10
chr1	37800511	37800615	-	Tsga10
chr1	37800511	37800615	-	Tsga10
chr1	37799904	37800176	-	Tsga10
chr1	37800029	37800176	-	Tsga10
chr1	37800026	37800028	-	Tsga10
chr1	37904187	37905510	-	Tsga10
chr1	37894326	37894454	-	Tsga10
chr1	37888312	37888527	-	Tsga10
chr1	37881536	37881601	-	Tsga10
chr1	37880317	37880433	-	Tsga10
chr1	37799904	37800028	-	Tsga10
chr1	37840544	37894428	-	Tsga10
chr1	37894326	37894428	-	Tsga10
chr1	37888312	37888527	-	Tsga10
chr1	37881536	37881601	-	Tsga10
chr1	37880266	37880433	-	Tsga10
chr1	37880266	37880316	-	Tsga10
chr1	37880314	37880316	-	Tsga10
chr1	37879580	37879738	-	Tsga10
chr1	37879580	37879738	-	Tsga10
chr1	37874503	37874673	-	Tsga10
chr1	37874503	37874673	-	Tsga10
chr1	37874339	37874416	-	Tsga10
chr1	37874339	37874416	-	Tsga10
chr1	37873267	37873418	-	Tsga10
chr1	37873267	37873418	-	Tsga10
chr1	37858606	37858721	-	Tsga10
chr1	37858606	37858721	-	Tsga10
chr1	37850053	37850108	-	Tsga10
chr1	37850074	37850108	-	Tsga10
chr1	37850071	37850073	-	Tsga10
chr1	37846018	37846186	-	Tsga10
chr1	37843710	37843820	-	Tsga10
chr1	37840544	37840986	-	Tsga10
chr1	37894326	37894428	-	Tsga10
chr1	37888312	37888527	-	Tsga10
chr1	37881536	37881601	-	Tsga10
chr1	37880317	37880433	-	Tsga10
chr1	37850053	37850073	-	Tsga10
chr1	37846018	37846186	-	Tsga10
chr1	37843710	37843820	-	Tsga10
chr1	37840544	37840986	-	Tsga10
chr1	37871484	37903917	-	Tsga10
chr1	37903807	37903917	-	Tsga10
chr1	37903807	37903878	-	Tsga10
chr1	37903876	37903878	-	Tsga10
chr1	37894326	37894454	-	Tsga10
chr1	37894326	37894454	-	Tsga10
chr1	37888312	37888527	-	Tsga10
chr1	37888312	37888527	-	Tsga10
chr1	37881536	37881601	-	Tsga10
chr1	37881536	37881601	-	Tsga10
chr1	37880266	37880433	-	Tsga10
chr1	37880266	37880433	-	Tsga10
chr1	37879580	37879738	-	Tsga10
chr1	37879580	37879738	-	Tsga10
chr1	37874503	37874673	-	Tsga10
chr1	37874503	37874673	-	Tsga10
chr1	37871484	37874416	-	Tsga10
chr1	37874162	37874416	-	Tsga10
chr1	37874159	37874161	-	Tsga10
chr1	37903879	37903917	-	Tsga10
chr1	37871484	37874161	-	Tsga10
chr1	37872516	37904154	-	Tsga10
chr1	37904104	37904154	-	Tsga10
chr1	37894326	37894454	-	Tsga10
chr1	37888312	37888527	-	Tsga10
chr1	37881536	37881601	-	Tsga10
chr1	37880266	37880433	-	Tsga10
chr1	37880266	37880316	-	Tsga10
chr1	37880314	37880316	-	Tsga10
chr1	37879580	37879738	-	Tsga10
chr1	37879580	37879738	-	Tsga10
chr1	37874503	37874673	-	Tsga10
chr1	37874503	37874673	-	Tsga10
chr1	37872516	37874416	-	Tsga10
chr1	37874162	37874416	-	Tsga10
chr1	37874159	37874161	-	Tsga10
chr1	37904104	37904154	-	Tsga10
chr1	37894326	37894454	-	Tsga10
chr1	37888312	37888527	-	Tsga10
chr1	37881536	37881601	-	Tsga10
chr1	37880317	37880433	-	Tsga10
chr1	37872516	37874161	-	Tsga10
chr1	37873352	37904154	-	Tsga10
chr1	37904104	37904154	-	Tsga10
chr1	37894326	37894454	-	Tsga10
chr1	37888312	37888527	-	Tsga10
chr1	37881536	37881601	-	Tsga10
chr1	37880266	37880389	-	Tsga10
chr1	37880266	37880316	-	Tsga10
chr1	37880314	37880316	-	Tsga10
chr1	37879580	37879738	-	Tsga10
chr1	37879580	37879738	-	Tsga10
chr1	37874503	37874673	-	Tsga10
chr1	37874503	37874673	-	Tsga10
chr1	37873352	37874416	-	Tsga10
chr1	37874162	37874416	-	Tsga10
chr1	37874159	37874161	-	Tsga10
chr1	37904104	37904154	-	Tsga10
chr1	37894326	37894454	-	Tsga10
chr1	37888312	37888527	-	Tsga10
chr1	37881536	37881601	-	Tsga10
chr1	37880317	37880389	-	Tsga10
chr1	37873352	37874161	-	Tsga10
chr1	37879143	37882802	-	Tsga10
chr1	37880266	37882802	-	Tsga10
chr1	37879143	37879738	-	Tsga10
chr1	43483739	43609675	+	Nck2
chr1	43483739	43572792	+	Nck2
chr1	43483739	43483866	+	Nck2
chr1	43548781	43548943	+	Nck2
chr1	43572712	43572792	+	Nck2
chr1	43572728	43572792	+	Nck2
chr1	43572728	43572730	+	Nck2
chr1	43483739	43483866	+	Nck2
chr1	43548781	43548943	+	Nck2
chr1	43572712	43572727	+	Nck2
chr1	43484911	43501354	+	Nck2
chr1	43484911	43485187	+	Nck2
chr1	43500117	43501354	+	Nck2
chr1	43484911	43609675	+	Nck2
chr1	43484911	43485187	+	Nck2
chr1	43548781	43548943	+	Nck2
chr1	43572712	43572953	+	Nck2
chr1	43572728	43572953	+	Nck2
chr1	43572728	43572730	+	Nck2
chr1	43593021	43593742	+	Nck2
chr1	43593021	43593742	+	Nck2
chr1	43608308	43609675	+	Nck2
chr1	43608308	43608499	+	Nck2
chr1	43608500	43608502	+	Nck2
chr1	43484911	43485187	+	Nck2
chr1	43548781	43548943	+	Nck2
chr1	43572712	43572727	+	Nck2
chr1	43608500	43609675	+	Nck2
chr1	43496433	43501382	+	Nck2
chr1	43496433	43496587	+	Nck2
chr1	43500117	43501382	+	Nck2
chr1	43571565	43593222	+	Nck2
chr1	43571565	43571698	+	Nck2
chr1	43572712	43572953	+	Nck2
chr1	43572728	43572953	+	Nck2
chr1	43572728	43572730	+	Nck2
chr1	43593021	43593222	+	Nck2
chr1	43593021	43593222	+	Nck2
chr1	43571565	43571698	+	Nck2
chr1	43572712	43572727	+	Nck2
chr1	43572729	43608502	+	Nck2
chr1	43572729	43572953	+	Nck2
chr1	43572729	43572953	+	Nck2
chr1	43608308	43608502	+	Nck2
chr1	43608308	43608312	+	Nck2
chr1	43608313	43608315	+	Nck2
chr1	43608313	43608502	+	Nck2
chr1	58035130	58065058	+	Sgo2a
chr1	58035130	58065058	+	Sgo2a
chr1	58035130	58035471	+	Sgo2a
chr1	58037255	58037380	+	Sgo2a
chr1	58037257	58037380	+	Sgo2a
chr1	58037257	58037259	+	Sgo2a
chr1	58039123	58039298	+	Sgo2a
chr1	58039123	58039298	+	Sgo2a
chr1	58040377	58040454	+	Sgo2a
chr1	58040377	58040454	+	Sgo2a
chr1	58042053	58042138	+	Sgo2a
chr1	58042053	58042138	+	Sgo2a
chr1	58052666	58052901	+	Sgo2a
chr1	58052666	58052901	+	Sgo2a
chr1	58054518	58057142	+	Sgo2a
chr1	58054518	58057142	+	Sgo2a
chr1	58058748	58058901	+	Sgo2a
chr1	58058748	58058901	+	Sgo2a
chr1	58063943	58065058	+	Sgo2a
chr1	58063943	58063955	+	Sgo2a
chr1	58063956	58063958	+	Sgo2a
chr1	58035130	58035471	+	Sgo2a
chr1	58037255	58037256	+	Sgo2a
chr1	58063956	58065058	+	Sgo2a
chr1	58061875	58065057	+	Sgo2a
chr1	58061875	58065057	+	Sgo2a
chr1	58834533	58886662	+	Casp8
chr1	58834533	58886662	+	Casp8
chr1	58834533	58834897	+	Casp8
chr1	58863074	58863406	+	Casp8
chr1	58863102	58863406	+	Casp8
chr1	58863102	58863104	+	Casp8
chr1	58866366	58866471	+	Casp8
chr1	58866366	58866471	+	Casp8
chr1	58868032	58868170	+	Casp8
chr1	58868032	58868170	+	Casp8
chr1	58868255	58868308	+	Casp8
chr1	58868255	58868308	+	Casp8
chr1	58870765	58870826	+	Casp8
chr1	58870765	58870826	+	Casp8
chr1	58872792	58872933	+	Casp8
chr1	58872792	58872933	+	Casp8
chr1	58883503	58884004	+	Casp8
chr1	58883503	58884004	+	Casp8
chr1	58885781	58886662	+	Casp8
chr1	58885781	58885910	+	Casp8
chr1	58885911	58885913	+	Casp8
chr1	58834533	58834897	+	Casp8
chr1	58863074	58863101	+	Casp8
chr1	58885911	58886662	+	Casp8
chr1	58834636	58885913	+	Casp8
chr1	58834636	58834897	+	Casp8
chr1	58843158	58843273	+	Casp8
chr1	58843242	58843273	+	Casp8
chr1	58843242	58843244	+	Casp8
chr1	58863074	58863406	+	Casp8
chr1	58863074	58863406	+	Casp8
chr1	58866366	58866471	+	Casp8
chr1	58866366	58866471	+	Casp8
chr1	58868032	58868170	+	Casp8
chr1	58868032	58868170	+	Casp8
chr1	58868255	58868308	+	Casp8
chr1	58868255	58868308	+	Casp8
chr1	58870765	58870826	+	Casp8
chr1	58870765	58870826	+	Casp8
chr1	58872792	58872933	+	Casp8
chr1	58872792	58872933	+	Casp8
chr1	58883503	58884004	+	Casp8
chr1	58883503	58884004	+	Casp8
chr1	58885781	58885913	+	Casp8
chr1	58885781	58885910	+	Casp8
chr1	58885911	58885913	+	Casp8
chr1	58834636	58834897	+	Casp8
chr1	58843158	58843241	+	Casp8
chr1	58885911	58885913	+	Casp8
chr1	58841661	58886167	+	Casp8
chr1	58841661	58841852	+	Casp8
chr1	58863074	58863406	+	Casp8
chr1	58863102	58863406	+	Casp8
chr1	58863102	58863104	+	Casp8
chr1	58866366	58866471	+	Casp8
chr1	58866366	58866471	+	Casp8
chr1	58868032	58868170	+	Casp8
chr1	58868032	58868170	+	Casp8
chr1	58868255	58868308	+	Casp8
chr1	58868255	58868308	+	Casp8
chr1	58870765	58870826	+	Casp8
chr1	58870765	58870826	+	Casp8
chr1	58872792	58872933	+	Casp8
chr1	58872792	58872933	+	Casp8
chr1	58883503	58884004	+	Casp8
chr1	58883503	58884004	+	Casp8
chr1	58885781	58886167	+	Casp8
chr1	58885781	58885910	+	Casp8
chr1	58885911	58885913	+	Casp8
chr1	58841661	58841852	+	Casp8
chr1	58863074	58863101	+	Casp8
chr1	58885911	58886167	+	Casp8
chr1	58841812	58885913	+	Casp8
chr1	58841812	58841852	+	Casp8
chr1	58843158	58843273	+	Casp8
chr1	58843242	58843273	+	Casp8
chr1	58843242	58843244	+	Casp8
chr1	58863074	58863406	+	Casp8
chr1	58863074	58863406	+	Casp8
chr1	58866366	58866471	+	Casp8
chr1	58866366	58866471	+	Casp8
chr1	58868032	58868170	+	Casp8
chr1	58868032	58868170	+	Casp8
chr1	58868255	58868308	+	Casp8
chr1	58868255	58868308	+	Casp8
chr1	58870765	58870826	+	Casp8
chr1	58870765	58870826	+	Casp8
chr1	58872792	58872933	+	Casp8
chr1	58872792	58872933	+	Casp8
chr1	58883503	58884004	+	Casp8
chr1	58883503	58884004	+	Casp8
chr1	58885781	58885913	+	Casp8
chr1	58885781	58885910	+	Casp8
chr1	58885911	58885913	+	Casp8
chr1	58841812	58841852	+	Casp8
chr1	58843158	58843241	+	Casp8
chr1	58885911	58885913	+	Casp8
chr1	73657247	73903625	-	6030407O03Rik
chr1	73657247	73783106	-	6030407O03Rik
chr1	73782759	73783106	-	6030407O03Rik
chr1	73712155	73712225	-	6030407O03Rik
chr1	73659355	73659583	-	6030407O03Rik
chr1	73657247	73657825	-	6030407O03Rik
chr1	73657247	73903625	-	6030407O03Rik
chr1	73903534	73903625	-	6030407O03Rik
chr1	73901818	73902275	-	6030407O03Rik
chr1	73900128	73900211	-	6030407O03Rik
chr1	73898776	73899026	-	6030407O03Rik
chr1	73897723	73898019	-	6030407O03Rik
chr1	73897224	73897256	-	6030407O03Rik
chr1	73712155	73712225	-	6030407O03Rik
chr1	73659355	73659583	-	6030407O03Rik
chr1	73657247	73657825	-	6030407O03Rik
chr1	80478790	80736244	-	Dock10
chr1	80478790	80736165	-	Dock10
chr1	80736043	80736165	-	Dock10
chr1	80736043	80736165	-	Dock10
chr1	80736163	80736165	-	Dock10
chr1	80625930	80626049	-	Dock10
chr1	80625930	80626049	-	Dock10
chr1	80611917	80612006	-	Dock10
chr1	80611917	80612006	-	Dock10
chr1	80593009	80593091	-	Dock10
chr1	80593009	80593091	-	Dock10
chr1	80584270	80584342	-	Dock10
chr1	80584270	80584342	-	Dock10
chr1	80583882	80584004	-	Dock10
chr1	80583882	80584004	-	Dock10
chr1	80583508	80583642	-	Dock10
chr1	80583508	80583642	-	Dock10
chr1	80573258	80573441	-	Dock10
chr1	80573258	80573441	-	Dock10
chr1	80570876	80570961	-	Dock10
chr1	80570876	80570961	-	Dock10
chr1	80570490	80570573	-	Dock10
chr1	80570490	80570573	-	Dock10
chr1	80570234	80570389	-	Dock10
chr1	80570234	80570389	-	Dock10
chr1	80564366	80564587	-	Dock10
chr1	80564366	80564587	-	Dock10
chr1	80564046	80564168	-	Dock10
chr1	80564046	80564168	-	Dock10
chr1	80562713	80562795	-	Dock10
chr1	80562713	80562795	-	Dock10
chr1	80556303	80556425	-	Dock10
chr1	80556303	80556425	-	Dock10
chr1	80553576	80553655	-	Dock10
chr1	80553576	80553655	-	Dock10
chr1	80551797	80551984	-	Dock10
chr1	80551797	80551984	-	Dock10
chr1	80551197	80551262	-	Dock10
chr1	80551197	80551262	-	Dock10
chr1	80550174	80550266	-	Dock10
chr1	80550174	80550266	-	Dock10
chr1	80546464	80546587	-	Dock10
chr1	80546464	80546587	-	Dock10
chr1	80546155	80546276	-	Dock10
chr1	80546155	80546276	-	Dock10
chr1	80545713	80545799	-	Dock10
chr1	80545713	80545799	-	Dock10
chr1	80545009	80545101	-	Dock10
chr1	80545009	80545101	-	Dock10
chr1	80544445	80544563	-	Dock10
chr1	80544445	80544563	-	Dock10
chr1	80542219	80542288	-	Dock10
chr1	80542219	80542288	-	Dock10
chr1	80538618	80538731	-	Dock10
chr1	80538618	80538731	-	Dock10
chr1	80536884	80536955	-	Dock10
chr1	80536884	80536955	-	Dock10
chr1	80530395	80530541	-	Dock10
chr1	80530395	80530541	-	Dock10
chr1	80529172	80529255	-	Dock10
chr1	80529172	80529255	-	Dock10
chr1	80527423	80527519	-	Dock10
chr1	80527423	80527519	-	Dock10
chr1	80526850	80526894	-	Dock10
chr1	80526850	80526894	-	Dock10
chr1	80521058	80521233	-	Dock10
chr1	80521058	80521233	-	Dock10
chr1	80520817	80520933	-	Dock10
chr1	80520817	80520933	-	Dock10
chr1	80518945	80519056	-	Dock10
chr1	80518945	80519056	-	Dock10
chr1	80518174	80518295	-	Dock10
chr1	80518174	80518295	-	Dock10
chr1	80517961	80518075	-	Dock10
chr1	80517961	80518075	-	Dock10
chr1	80517802	80517868	-	Dock10
chr1	80517802	80517868	-	Dock10
chr1	80517527	80517574	-	Dock10
chr1	80517527	80517574	-	Dock10
chr1	80516500	80516601	-	Dock10
chr1	80516500	80516601	-	Dock10
chr1	80514562	80514686	-	Dock10
chr1	80514562	80514686	-	Dock10
chr1	80513570	80513682	-	Dock10
chr1	80513570	80513682	-	Dock10
chr1	80511503	80511640	-	Dock10
chr1	80511503	80511640	-	Dock10
chr1	80510039	80510221	-	Dock10
chr1	80510039	80510221	-	Dock10
chr1	80508891	80509001	-	Dock10
chr1	80508891	80509001	-	Dock10
chr1	80507795	80508010	-	Dock10
chr1	80507795	80508010	-	Dock10
chr1	80506366	80506423	-	Dock10
chr1	80506366	80506423	-	Dock10
chr1	80505950	80506048	-	Dock10
chr1	80505950	80506048	-	Dock10
chr1	80503941	80504047	-	Dock10
chr1	80503941	80504047	-	Dock10
chr1	80501687	80501809	-	Dock10
chr1	80501687	80501809	-	Dock10
chr1	80501433	80501546	-	Dock10
chr1	80501433	80501546	-	Dock10
chr1	80493206	80493352	-	Dock10
chr1	80493206	80493352	-	Dock10
chr1	80490144	80490354	-	Dock10
chr1	80490144	80490354	-	Dock10
chr1	80487994	80488184	-	Dock10
chr1	80487994	80488184	-	Dock10
chr1	80483338	80483438	-	Dock10
chr1	80483338	80483438	-	Dock10
chr1	80483042	80483180	-	Dock10
chr1	80483042	80483180	-	Dock10
chr1	80478790	80479543	-	Dock10
chr1	80479427	80479543	-	Dock10
chr1	80479424	80479426	-	Dock10
chr1	80478790	80479426	-	Dock10
chr1	80478905	80570549	-	Dock10
chr1	80570490	80570549	-	Dock10
chr1	80570490	80570549	-	Dock10
chr1	80570234	80570389	-	Dock10
chr1	80570234	80570389	-	Dock10
chr1	80564366	80564587	-	Dock10
chr1	80564366	80564587	-	Dock10
chr1	80564046	80564168	-	Dock10
chr1	80564046	80564168	-	Dock10
chr1	80562713	80562795	-	Dock10
chr1	80562713	80562795	-	Dock10
chr1	80556303	80556425	-	Dock10
chr1	80556303	80556425	-	Dock10
chr1	80553576	80553655	-	Dock10
chr1	80553576	80553655	-	Dock10
chr1	80551797	80551984	-	Dock10
chr1	80551797	80551984	-	Dock10
chr1	80551197	80551262	-	Dock10
chr1	80551197	80551262	-	Dock10
chr1	80550174	80550266	-	Dock10
chr1	80550174	80550266	-	Dock10
chr1	80546464	80546587	-	Dock10
chr1	80546464	80546587	-	Dock10
chr1	80546155	80546276	-	Dock10
chr1	80546155	80546276	-	Dock10
chr1	80545713	80545799	-	Dock10
chr1	80545713	80545799	-	Dock10
chr1	80545009	80545101	-	Dock10
chr1	80545009	80545101	-	Dock10
chr1	80544445	80544563	-	Dock10
chr1	80544445	80544563	-	Dock10
chr1	80542219	80542288	-	Dock10
chr1	80542219	80542288	-	Dock10
chr1	80538618	80538731	-	Dock10
chr1	80538618	80538731	-	Dock10
chr1	80536884	80536955	-	Dock10
chr1	80536884	80536955	-	Dock10
chr1	80530395	80530541	-	Dock10
chr1	80530395	80530541	-	Dock10
chr1	80529172	80529255	-	Dock10
chr1	80529172	80529255	-	Dock10
chr1	80527423	80527519	-	Dock10
chr1	80527423	80527519	-	Dock10
chr1	80526850	80526894	-	Dock10
chr1	80526850	80526894	-	Dock10
chr1	80521058	80521233	-	Dock10
chr1	80521058	80521233	-	Dock10
chr1	80520817	80520933	-	Dock10
chr1	80520817	80520933	-	Dock10
chr1	80518945	80519056	-	Dock10
chr1	80518945	80519056	-	Dock10
chr1	80518174	80518295	-	Dock10
chr1	80518174	80518295	-	Dock10
chr1	80517961	80518075	-	Dock10
chr1	80517961	80518075	-	Dock10
chr1	80517802	80517868	-	Dock10
chr1	80517802	80517868	-	Dock10
chr1	80517527	80517574	-	Dock10
chr1	80517527	80517574	-	Dock10
chr1	80516500	80516601	-	Dock10
chr1	80516500	80516601	-	Dock10
chr1	80514562	80514686	-	Dock10
chr1	80514562	80514686	-	Dock10
chr1	80513570	80513682	-	Dock10
chr1	80513570	80513682	-	Dock10
chr1	80511503	80511640	-	Dock10
chr1	80511503	80511640	-	Dock10
chr1	80510039	80510221	-	Dock10
chr1	80510039	80510221	-	Dock10
chr1	80508891	80509001	-	Dock10
chr1	80508891	80509001	-	Dock10
chr1	80507795	80508010	-	Dock10
chr1	80507795	80508010	-	Dock10
chr1	80506366	80506423	-	Dock10
chr1	80506366	80506423	-	Dock10
chr1	80503941	80504047	-	Dock10
chr1	80503941	80504047	-	Dock10
chr1	80501687	80501809	-	Dock10
chr1	80501687	80501809	-	Dock10
chr1	80501433	80501546	-	Dock10
chr1	80501433	80501546	-	Dock10
chr1	80499902	80499907	-	Dock10
chr1	80499902	80499907	-	Dock10
chr1	80493206	80493352	-	Dock10
chr1	80493206	80493352	-	Dock10
chr1	80490144	80490354	-	Dock10
chr1	80490144	80490354	-	Dock10
chr1	80487994	80488184	-	Dock10
chr1	80487994	80488184	-	Dock10
chr1	80483338	80483438	-	Dock10
chr1	80483338	80483438	-	Dock10
chr1	80483042	80483180	-	Dock10
chr1	80483042	80483180	-	Dock10
chr1	80481636	80481711	-	Dock10
chr1	80481636	80481711	-	Dock10
chr1	80478905	80479543	-	Dock10
chr1	80479482	80479543	-	Dock10
chr1	80479479	80479481	-	Dock10
chr1	80478905	80479481	-	Dock10
chr1	80479270	80643026	-	Dock10
chr1	80642826	80643026	-	Dock10
chr1	80642826	80642912	-	Dock10
chr1	80642910	80642912	-	Dock10
chr1	80625930	80626049	-	Dock10
chr1	80625930	80626049	-	Dock10
chr1	80611917	80612006	-	Dock10
chr1	80611917	80612006	-	Dock10
chr1	80593009	80593091	-	Dock10
chr1	80593009	80593091	-	Dock10
chr1	80584270	80584342	-	Dock10
chr1	80584270	80584342	-	Dock10
chr1	80583882	80584004	-	Dock10
chr1	80583882	80584004	-	Dock10
chr1	80583508	80583642	-	Dock10
chr1	80583508	80583642	-	Dock10
chr1	80573258	80573441	-	Dock10
chr1	80573258	80573441	-	Dock10
chr1	80570876	80570961	-	Dock10
chr1	80570876	80570961	-	Dock10
chr1	80570490	80570573	-	Dock10
chr1	80570490	80570573	-	Dock10
chr1	80570234	80570389	-	Dock10
chr1	80570234	80570389	-	Dock10
chr1	80564366	80564587	-	Dock10
chr1	80564366	80564587	-	Dock10
chr1	80564046	80564168	-	Dock10
chr1	80564046	80564168	-	Dock10
chr1	80562713	80562795	-	Dock10
chr1	80562713	80562795	-	Dock10
chr1	80556303	80556425	-	Dock10
chr1	80556303	80556425	-	Dock10
chr1	80553576	80553655	-	Dock10
chr1	80553576	80553655	-	Dock10
chr1	80551797	80551984	-	Dock10
chr1	80551797	80551984	-	Dock10
chr1	80551197	80551262	-	Dock10
chr1	80551197	80551262	-	Dock10
chr1	80550174	80550266	-	Dock10
chr1	80550174	80550266	-	Dock10
chr1	80546464	80546587	-	Dock10
chr1	80546464	80546587	-	Dock10
chr1	80546155	80546276	-	Dock10
chr1	80546155	80546276	-	Dock10
chr1	80545713	80545799	-	Dock10
chr1	80545713	80545799	-	Dock10
chr1	80545009	80545101	-	Dock10
chr1	80545009	80545101	-	Dock10
chr1	80544445	80544563	-	Dock10
chr1	80544445	80544563	-	Dock10
chr1	80542219	80542288	-	Dock10
chr1	80542219	80542288	-	Dock10
chr1	80538618	80538731	-	Dock10
chr1	80538618	80538731	-	Dock10
chr1	80536884	80536955	-	Dock10
chr1	80536884	80536955	-	Dock10
chr1	80530395	80530541	-	Dock10
chr1	80530395	80530541	-	Dock10
chr1	80529172	80529255	-	Dock10
chr1	80529172	80529255	-	Dock10
chr1	80527423	80527519	-	Dock10
chr1	80527423	80527519	-	Dock10
chr1	80526850	80526894	-	Dock10
chr1	80526850	80526894	-	Dock10
chr1	80521058	80521233	-	Dock10
chr1	80521058	80521233	-	Dock10
chr1	80520817	80520933	-	Dock10
chr1	80520817	80520933	-	Dock10
chr1	80518945	80519056	-	Dock10
chr1	80518945	80519056	-	Dock10
chr1	80518174	80518295	-	Dock10
chr1	80518174	80518295	-	Dock10
chr1	80517961	80518075	-	Dock10
chr1	80517961	80518075	-	Dock10
chr1	80517802	80517868	-	Dock10
chr1	80517802	80517868	-	Dock10
chr1	80517527	80517574	-	Dock10
chr1	80517527	80517574	-	Dock10
chr1	80516500	80516601	-	Dock10
chr1	80516500	80516601	-	Dock10
chr1	80514562	80514686	-	Dock10
chr1	80514562	80514686	-	Dock10
chr1	80513570	80513682	-	Dock10
chr1	80513570	80513682	-	Dock10
chr1	80511503	80511640	-	Dock10
chr1	80511503	80511640	-	Dock10
chr1	80510039	80510221	-	Dock10
chr1	80510039	80510221	-	Dock10
chr1	80508891	80509001	-	Dock10
chr1	80508891	80509001	-	Dock10
chr1	80507795	80508010	-	Dock10
chr1	80507795	80508010	-	Dock10
chr1	80506366	80506423	-	Dock10
chr1	80506366	80506423	-	Dock10
chr1	80505950	80506048	-	Dock10
chr1	80505950	80506048	-	Dock10
chr1	80503941	80504047	-	Dock10
chr1	80503941	80504047	-	Dock10
chr1	80501687	80501809	-	Dock10
chr1	80501687	80501809	-	Dock10
chr1	80501433	80501546	-	Dock10
chr1	80501433	80501546	-	Dock10
chr1	80493206	80493352	-	Dock10
chr1	80493206	80493352	-	Dock10
chr1	80490144	80490354	-	Dock10
chr1	80490144	80490354	-	Dock10
chr1	80487994	80488184	-	Dock10
chr1	80487994	80488184	-	Dock10
chr1	80483338	80483438	-	Dock10
chr1	80483338	80483438	-	Dock10
chr1	80483042	80483180	-	Dock10
chr1	80483042	80483180	-	Dock10
chr1	80479270	80479543	-	Dock10
chr1	80479427	80479543	-	Dock10
chr1	80479424	80479426	-	Dock10
chr1	80642913	80643026	-	Dock10
chr1	80479270	80479426	-	Dock10
chr1	80479358	80507882	-	Dock10
chr1	80507795	80507882	-	Dock10
chr1	80507795	80507882	-	Dock10
chr1	80506366	80506423	-	Dock10
chr1	80506366	80506423	-	Dock10
chr1	80503941	80504047	-	Dock10
chr1	80503941	80504047	-	Dock10
chr1	80501687	80501809	-	Dock10
chr1	80501687	80501809	-	Dock10
chr1	80501433	80501546	-	Dock10
chr1	80501433	80501546	-	Dock10
chr1	80499902	80499907	-	Dock10
chr1	80499902	80499907	-	Dock10
chr1	80493206	80493352	-	Dock10
chr1	80493206	80493352	-	Dock10
chr1	80490144	80490354	-	Dock10
chr1	80490144	80490354	-	Dock10
chr1	80487994	80488184	-	Dock10
chr1	80487994	80488184	-	Dock10
chr1	80483338	80483438	-	Dock10
chr1	80483338	80483438	-	Dock10
chr1	80483042	80483180	-	Dock10
chr1	80483042	80483180	-	Dock10
chr1	80479358	80481711	-	Dock10
chr1	80481307	80481711	-	Dock10
chr1	80481304	80481306	-	Dock10
chr1	80479358	80481306	-	Dock10
chr1	80479430	80642992	-	Dock10
chr1	80642826	80642992	-	Dock10
chr1	80642826	80642912	-	Dock10
chr1	80642910	80642912	-	Dock10
chr1	80625930	80626046	-	Dock10
chr1	80625930	80626046	-	Dock10
chr1	80611917	80612006	-	Dock10
chr1	80611917	80612006	-	Dock10
chr1	80593009	80593091	-	Dock10
chr1	80593009	80593091	-	Dock10
chr1	80584270	80584342	-	Dock10
chr1	80584270	80584342	-	Dock10
chr1	80583882	80584004	-	Dock10
chr1	80583882	80584004	-	Dock10
chr1	80583508	80583642	-	Dock10
chr1	80583508	80583642	-	Dock10
chr1	80573258	80573441	-	Dock10
chr1	80573258	80573441	-	Dock10
chr1	80570876	80570961	-	Dock10
chr1	80570876	80570961	-	Dock10
chr1	80570490	80570573	-	Dock10
chr1	80570490	80570573	-	Dock10
chr1	80570234	80570389	-	Dock10
chr1	80570234	80570389	-	Dock10
chr1	80564366	80564587	-	Dock10
chr1	80564366	80564587	-	Dock10
chr1	80564046	80564168	-	Dock10
chr1	80564046	80564168	-	Dock10
chr1	80562713	80562795	-	Dock10
chr1	80562713	80562795	-	Dock10
chr1	80556303	80556425	-	Dock10
chr1	80556303	80556425	-	Dock10
chr1	80553576	80553655	-	Dock10
chr1	80553576	80553655	-	Dock10
chr1	80551797	80551984	-	Dock10
chr1	80551797	80551984	-	Dock10
chr1	80551197	80551262	-	Dock10
chr1	80551197	80551262	-	Dock10
chr1	80550174	80550266	-	Dock10
chr1	80550174	80550266	-	Dock10
chr1	80546464	80546587	-	Dock10
chr1	80546464	80546587	-	Dock10
chr1	80546155	80546276	-	Dock10
chr1	80546155	80546276	-	Dock10
chr1	80545713	80545799	-	Dock10
chr1	80545713	80545799	-	Dock10
chr1	80545009	80545101	-	Dock10
chr1	80545009	80545101	-	Dock10
chr1	80544445	80544563	-	Dock10
chr1	80544445	80544563	-	Dock10
chr1	80542219	80542288	-	Dock10
chr1	80542219	80542288	-	Dock10
chr1	80538618	80538731	-	Dock10
chr1	80538618	80538731	-	Dock10
chr1	80536884	80536955	-	Dock10
chr1	80536884	80536955	-	Dock10
chr1	80530395	80530541	-	Dock10
chr1	80530395	80530541	-	Dock10
chr1	80529172	80529255	-	Dock10
chr1	80529172	80529255	-	Dock10
chr1	80527423	80527519	-	Dock10
chr1	80527423	80527519	-	Dock10
chr1	80526850	80526894	-	Dock10
chr1	80526850	80526894	-	Dock10
chr1	80521058	80521233	-	Dock10
chr1	80521058	80521233	-	Dock10
chr1	80520817	80520933	-	Dock10
chr1	80520817	80520933	-	Dock10
chr1	80518945	80519056	-	Dock10
chr1	80518945	80519056	-	Dock10
chr1	80518174	80518295	-	Dock10
chr1	80518174	80518295	-	Dock10
chr1	80517961	80518075	-	Dock10
chr1	80517961	80518075	-	Dock10
chr1	80517802	80517868	-	Dock10
chr1	80517802	80517868	-	Dock10
chr1	80517527	80517574	-	Dock10
chr1	80517527	80517574	-	Dock10
chr1	80516500	80516601	-	Dock10
chr1	80516500	80516601	-	Dock10
chr1	80514562	80514686	-	Dock10
chr1	80514562	80514686	-	Dock10
chr1	80513570	80513682	-	Dock10
chr1	80513570	80513682	-	Dock10
chr1	80511503	80511640	-	Dock10
chr1	80511503	80511640	-	Dock10
chr1	80510039	80510221	-	Dock10
chr1	80510039	80510221	-	Dock10
chr1	80508891	80509001	-	Dock10
chr1	80508891	80509001	-	Dock10
chr1	80507795	80508010	-	Dock10
chr1	80507795	80508010	-	Dock10
chr1	80506366	80506423	-	Dock10
chr1	80506366	80506423	-	Dock10
chr1	80505950	80506048	-	Dock10
chr1	80505950	80506048	-	Dock10
chr1	80503941	80504047	-	Dock10
chr1	80503941	80504047	-	Dock10
chr1	80501687	80501809	-	Dock10
chr1	80501687	80501809	-	Dock10
chr1	80501433	80501546	-	Dock10
chr1	80501433	80501546	-	Dock10
chr1	80493206	80493352	-	Dock10
chr1	80493206	80493352	-	Dock10
chr1	80490144	80490354	-	Dock10
chr1	80490144	80490354	-	Dock10
chr1	80487994	80488184	-	Dock10
chr1	80487994	80488184	-	Dock10
chr1	80483338	80483438	-	Dock10
chr1	80483338	80483438	-	Dock10
chr1	80483042	80483180	-	Dock10
chr1	80483042	80483180	-	Dock10
chr1	80482843	80482915	-	Dock10
chr1	80482868	80482915	-	Dock10
chr1	80482865	80482867	-	Dock10
chr1	80479430	80479543	-	Dock10
chr1	80642913	80642992	-	Dock10
chr1	80482843	80482867	-	Dock10
chr1	80479430	80479543	-	Dock10
chr1	80480608	80484027	-	Dock10
chr1	80480608	80484027	-	Dock10
chr1	80498215	80500113	-	Dock10
chr1	80498215	80500113	-	Dock10
chr1	80560934	80736244	-	Dock10
chr1	80736043	80736244	-	Dock10
chr1	80625930	80626049	-	Dock10
chr1	80611917	80612006	-	Dock10
chr1	80593009	80593091	-	Dock10
chr1	80584270	80584342	-	Dock10
chr1	80583882	80584004	-	Dock10
chr1	80583508	80583642	-	Dock10
chr1	80573258	80573441	-	Dock10
chr1	80570876	80570961	-	Dock10
chr1	80570490	80570573	-	Dock10
chr1	80570234	80570389	-	Dock10
chr1	80564437	80564587	-	Dock10
chr1	80564046	80564168	-	Dock10
chr1	80560934	80562795	-	Dock10
chr1	80564047	80687213	-	Dock10
chr1	80687004	80687213	-	Dock10
chr1	80687004	80687165	-	Dock10
chr1	80687163	80687165	-	Dock10
chr1	80625930	80626049	-	Dock10
chr1	80625930	80626049	-	Dock10
chr1	80611917	80612006	-	Dock10
chr1	80611917	80612006	-	Dock10
chr1	80593009	80593091	-	Dock10
chr1	80593009	80593091	-	Dock10
chr1	80584270	80584342	-	Dock10
chr1	80584270	80584342	-	Dock10
chr1	80583882	80584004	-	Dock10
chr1	80583882	80584004	-	Dock10
chr1	80583508	80583642	-	Dock10
chr1	80583508	80583642	-	Dock10
chr1	80573258	80573441	-	Dock10
chr1	80573258	80573441	-	Dock10
chr1	80570876	80570961	-	Dock10
chr1	80570876	80570961	-	Dock10
chr1	80570490	80570573	-	Dock10
chr1	80570490	80570573	-	Dock10
chr1	80570234	80570389	-	Dock10
chr1	80570234	80570389	-	Dock10
chr1	80564366	80564587	-	Dock10
chr1	80564366	80564587	-	Dock10
chr1	80564047	80564168	-	Dock10
chr1	80564047	80564168	-	Dock10
chr1	80687166	80687213	-	Dock10
chr1	80570318	80643009	-	Dock10
chr1	80642826	80643009	-	Dock10
chr1	80642357	80642506	-	Dock10
chr1	80642357	80642425	-	Dock10
chr1	80642423	80642425	-	Dock10
chr1	80625930	80626049	-	Dock10
chr1	80625930	80626049	-	Dock10
chr1	80611917	80612006	-	Dock10
chr1	80611917	80612006	-	Dock10
chr1	80593009	80593091	-	Dock10
chr1	80593009	80593091	-	Dock10
chr1	80584270	80584342	-	Dock10
chr1	80584270	80584342	-	Dock10
chr1	80583882	80584004	-	Dock10
chr1	80583882	80584004	-	Dock10
chr1	80583508	80583642	-	Dock10
chr1	80583508	80583642	-	Dock10
chr1	80573258	80573441	-	Dock10
chr1	80573258	80573441	-	Dock10
chr1	80570876	80570961	-	Dock10
chr1	80570876	80570961	-	Dock10
chr1	80570490	80570573	-	Dock10
chr1	80570490	80570573	-	Dock10
chr1	80570318	80570389	-	Dock10
chr1	80570318	80570389	-	Dock10
chr1	80642826	80643009	-	Dock10
chr1	80642426	80642506	-	Dock10
chr1	80623423	80736204	-	Dock10
chr1	80736043	80736204	-	Dock10
chr1	80623423	80626049	-	Dock10
chr1	85083667	85091756	+	A530040E14Rik
chr1	85083667	85091753	+	A530040E14Rik
chr1	85083667	85084411	+	A530040E14Rik
chr1	85089530	85089680	+	A530040E14Rik
chr1	85090172	85090306	+	A530040E14Rik
chr1	85090768	85091753	+	A530040E14Rik
chr1	85083862	85091753	+	A530040E14Rik
chr1	85083862	85084411	+	A530040E14Rik
chr1	85089530	85090032	+	A530040E14Rik
chr1	85090172	85090306	+	A530040E14Rik
chr1	85090768	85091753	+	A530040E14Rik
chr1	85084355	85091756	+	A530040E14Rik
chr1	85084355	85084411	+	A530040E14Rik
chr1	85084906	85085011	+	A530040E14Rik
chr1	85089211	85089287	+	A530040E14Rik
chr1	85089530	85089680	+	A530040E14Rik
chr1	85090172	85090306	+	A530040E14Rik
chr1	85090768	85091756	+	A530040E14Rik
chr1	85084365	85091184	+	A530040E14Rik
chr1	85084365	85084411	+	A530040E14Rik
chr1	85089211	85089287	+	A530040E14Rik
chr1	85089530	85089680	+	A530040E14Rik
chr1	85090172	85090306	+	A530040E14Rik
chr1	85090768	85091184	+	A530040E14Rik
chr1	85084373	85091304	+	A530040E14Rik
chr1	85084373	85084411	+	A530040E14Rik
chr1	85090172	85090306	+	A530040E14Rik
chr1	85090768	85091304	+	A530040E14Rik
chr1	85084375	85091495	+	A530040E14Rik
chr1	85084375	85084411	+	A530040E14Rik
chr1	85089211	85089287	+	A530040E14Rik
chr1	85089530	85089680	+	A530040E14Rik
chr1	85089913	85090032	+	A530040E14Rik
chr1	85090172	85090306	+	A530040E14Rik
chr1	85090768	85091495	+	A530040E14Rik
chr1	85089533	85091746	+	A530040E14Rik
chr1	85089533	85089680	+	A530040E14Rik
chr1	85090172	85090306	+	A530040E14Rik
chr1	85090768	85091746	+	A530040E14Rik
chr1	91072811	91098517	+	Rbm44
chr1	91072811	91075480	+	Rbm44
chr1	91072811	91075480	+	Rbm44
chr1	91072823	91080447	+	Rbm44
chr1	91072823	91072891	+	Rbm44
chr1	91079887	91080447	+	Rbm44
chr1	91079916	91080447	+	Rbm44
chr1	91079916	91079918	+	Rbm44
chr1	91072823	91072891	+	Rbm44
chr1	91079887	91079915	+	Rbm44
chr1	91072825	91098517	+	Rbm44
chr1	91072825	91072891	+	Rbm44
chr1	91077805	91077895	+	Rbm44
chr1	91077823	91077895	+	Rbm44
chr1	91077823	91077825	+	Rbm44
chr1	91079887	91081382	+	Rbm44
chr1	91079887	91081382	+	Rbm44
chr1	91081616	91081674	+	Rbm44
chr1	91081616	91081674	+	Rbm44
chr1	91083107	91083277	+	Rbm44
chr1	91083107	91083277	+	Rbm44
chr1	91084377	91084560	+	Rbm44
chr1	91084377	91084560	+	Rbm44
chr1	91084640	91084662	+	Rbm44
chr1	91084640	91084662	+	Rbm44
chr1	91084786	91084870	+	Rbm44
chr1	91084786	91084870	+	Rbm44
chr1	91090080	91090194	+	Rbm44
chr1	91090080	91090194	+	Rbm44
chr1	91090774	91090902	+	Rbm44
chr1	91090774	91090902	+	Rbm44
chr1	91092636	91092715	+	Rbm44
chr1	91092636	91092715	+	Rbm44
chr1	91092817	91092887	+	Rbm44
chr1	91092817	91092887	+	Rbm44
chr1	91094521	91094806	+	Rbm44
chr1	91094521	91094806	+	Rbm44
chr1	91096415	91096560	+	Rbm44
chr1	91096415	91096560	+	Rbm44
chr1	91096679	91096818	+	Rbm44
chr1	91096679	91096799	+	Rbm44
chr1	91096800	91096802	+	Rbm44
chr1	91097810	91098517	+	Rbm44
chr1	91072825	91072891	+	Rbm44
chr1	91077805	91077822	+	Rbm44
chr1	91096800	91096818	+	Rbm44
chr1	91097810	91098517	+	Rbm44
chr1	91096351	91098015	+	Rbm44
chr1	91096351	91096560	+	Rbm44
chr1	91096679	91096818	+	Rbm44
chr1	91097810	91098015	+	Rbm44
chr1	105708443	105775709	+	Tnfrsf11a
chr1	105708443	105775709	+	Tnfrsf11a
chr1	105708443	105708554	+	Tnfrsf11a
chr1	105708477	105708554	+	Tnfrsf11a
chr1	105708477	105708479	+	Tnfrsf11a
chr1	105735868	105735949	+	Tnfrsf11a
chr1	105735868	105735949	+	Tnfrsf11a
chr1	105737055	105737180	+	Tnfrsf11a
chr1	105737055	105737180	+	Tnfrsf11a
chr1	105741376	105741519	+	Tnfrsf11a
chr1	105741376	105741519	+	Tnfrsf11a
chr1	105745394	105745487	+	Tnfrsf11a
chr1	105745394	105745487	+	Tnfrsf11a
chr1	105747595	105747689	+	Tnfrsf11a
chr1	105747595	105747689	+	Tnfrsf11a
chr1	105749203	105749316	+	Tnfrsf11a
chr1	105749203	105749316	+	Tnfrsf11a
chr1	105752725	105752777	+	Tnfrsf11a
chr1	105752725	105752777	+	Tnfrsf11a
chr1	105754716	105755460	+	Tnfrsf11a
chr1	105754716	105755460	+	Tnfrsf11a
chr1	105772246	105775709	+	Tnfrsf11a
chr1	105772246	105772589	+	Tnfrsf11a
chr1	105772590	105772592	+	Tnfrsf11a
chr1	105708443	105708476	+	Tnfrsf11a
chr1	105772590	105775709	+	Tnfrsf11a
chr1	105708475	105742128	+	Tnfrsf11a
chr1	105708475	105708554	+	Tnfrsf11a
chr1	105735868	105735949	+	Tnfrsf11a
chr1	105737055	105737180	+	Tnfrsf11a
chr1	105741376	105742128	+	Tnfrsf11a
chr1	105747595	105753126	+	Tnfrsf11a
chr1	105747595	105747689	+	Tnfrsf11a
chr1	105749203	105749316	+	Tnfrsf11a
chr1	105752725	105753126	+	Tnfrsf11a
chr1	115612486	116515053	+	Cntnap5a
chr1	115612486	116515053	+	Cntnap5a
chr1	115612486	115612948	+	Cntnap5a
chr1	115612867	115612948	+	Cntnap5a
chr1	115612867	115612869	+	Cntnap5a
chr1	115828660	115828764	+	Cntnap5a
chr1	115828660	115828764	+	Cntnap5a
chr1	115842871	115843064	+	Cntnap5a
chr1	115842871	115843064	+	Cntnap5a
chr1	115987852	115987999	+	Cntnap5a
chr1	115987852	115987999	+	Cntnap5a
chr1	116016938	116017141	+	Cntnap5a
chr1	116016938	116017141	+	Cntnap5a
chr1	116029281	116029465	+	Cntnap5a
chr1	116029281	116029465	+	Cntnap5a
chr1	116045304	116045444	+	Cntnap5a
chr1	116045304	116045444	+	Cntnap5a
chr1	116085123	116085387	+	Cntnap5a
chr1	116085123	116085387	+	Cntnap5a
chr1	116112036	116112185	+	Cntnap5a
chr1	116112036	116112185	+	Cntnap5a
chr1	116115994	116116165	+	Cntnap5a
chr1	116115994	116116165	+	Cntnap5a
chr1	116149572	116149678	+	Cntnap5a
chr1	116149572	116149678	+	Cntnap5a
chr1	116187183	116187302	+	Cntnap5a
chr1	116187183	116187302	+	Cntnap5a
chr1	116220065	116220265	+	Cntnap5a
chr1	116220065	116220265	+	Cntnap5a
chr1	116339817	116339973	+	Cntnap5a
chr1	116339817	116339973	+	Cntnap5a
chr1	116356202	116356329	+	Cntnap5a
chr1	116356202	116356329	+	Cntnap5a
chr1	116356511	116356681	+	Cntnap5a
chr1	116356511	116356681	+	Cntnap5a
chr1	116369915	116370133	+	Cntnap5a
chr1	116369915	116370133	+	Cntnap5a
chr1	116374239	116374478	+	Cntnap5a
chr1	116374239	116374478	+	Cntnap5a
chr1	116382723	116382947	+	Cntnap5a
chr1	116382723	116382947	+	Cntnap5a
chr1	116445843	116445973	+	Cntnap5a
chr1	116445843	116445973	+	Cntnap5a
chr1	116451964	116452048	+	Cntnap5a
chr1	116451964	116452048	+	Cntnap5a
chr1	116499182	116499400	+	Cntnap5a
chr1	116499182	116499400	+	Cntnap5a
chr1	116505594	116505665	+	Cntnap5a
chr1	116505594	116505665	+	Cntnap5a
chr1	116508211	116515053	+	Cntnap5a
chr1	116508211	116508401	+	Cntnap5a
chr1	116508402	116508404	+	Cntnap5a
chr1	115612486	115612866	+	Cntnap5a
chr1	116508402	116515053	+	Cntnap5a
chr1	131455641	131467610	+	Fam72a
chr1	131455641	131467610	+	Fam72a
chr1	131455641	131456590	+	Fam72a
chr1	131456439	131456590	+	Fam72a
chr1	131456439	131456441	+	Fam72a
chr1	131458392	131458469	+	Fam72a
chr1	131458392	131458469	+	Fam72a
chr1	131461547	131461671	+	Fam72a
chr1	131461547	131461671	+	Fam72a
chr1	131466573	131467610	+	Fam72a
chr1	131466573	131466664	+	Fam72a
chr1	131466665	131466667	+	Fam72a
chr1	131455641	131456438	+	Fam72a
chr1	131466665	131467610	+	Fam72a
chr1	136053916	136058972	-	Gm15850
chr1	136053916	136058921	-	Gm15850
chr1	136058759	136058921	-	Gm15850
chr1	136057964	136058127	-	Gm15850
chr1	136057131	136057243	-	Gm15850
chr1	136053916	136055524	-	Gm15850
chr1	136055457	136058909	-	Gm15850
chr1	136058759	136058909	-	Gm15850
chr1	136057131	136057243	-	Gm15850
chr1	136055457	136055524	-	Gm15850
chr1	136055457	136058909	-	Gm15850
chr1	136058759	136058909	-	Gm15850
chr1	136057964	136058127	-	Gm15850
chr1	136057131	136057243	-	Gm15850
chr1	136055457	136055521	-	Gm15850
chr1	136055457	136058909	-	Gm15850
chr1	136058759	136058909	-	Gm15850
chr1	136057131	136057243	-	Gm15850
chr1	136055457	136055521	-	Gm15850
chr1	136057699	136058972	-	Gm15850
chr1	136058759	136058972	-	Gm15850
chr1	136057699	136058127	-	Gm15850
chr1	139382510	139421829	+	Aspm
chr1	139382510	139421826	+	Aspm
chr1	139382510	139382942	+	Aspm
chr1	139382670	139382942	+	Aspm
chr1	139382670	139382672	+	Aspm
chr1	139384478	139384621	+	Aspm
chr1	139384478	139384621	+	Aspm
chr1	139384775	139386182	+	Aspm
chr1	139384775	139386182	+	Aspm
chr1	139389164	139389268	+	Aspm
chr1	139389164	139389268	+	Aspm
chr1	139389510	139389656	+	Aspm
chr1	139389510	139389656	+	Aspm
chr1	139390794	139391039	+	Aspm
chr1	139390794	139391039	+	Aspm
chr1	139391974	139392041	+	Aspm
chr1	139391974	139392041	+	Aspm
chr1	139395656	139395797	+	Aspm
chr1	139395656	139395797	+	Aspm
chr1	139396356	139396486	+	Aspm
chr1	139396356	139396486	+	Aspm
chr1	139397074	139397249	+	Aspm
chr1	139397074	139397249	+	Aspm
chr1	139398176	139398321	+	Aspm
chr1	139398176	139398321	+	Aspm
chr1	139398410	139398495	+	Aspm
chr1	139398410	139398495	+	Aspm
chr1	139399309	139399530	+	Aspm
chr1	139399309	139399530	+	Aspm
chr1	139401276	139401483	+	Aspm
chr1	139401276	139401483	+	Aspm
chr1	139401576	139401718	+	Aspm
chr1	139401576	139401718	+	Aspm
chr1	139401983	139402111	+	Aspm
chr1	139401983	139402111	+	Aspm
chr1	139404446	139404640	+	Aspm
chr1	139404446	139404640	+	Aspm
chr1	139410076	139410242	+	Aspm
chr1	139410076	139410242	+	Aspm
chr1	139413438	139413525	+	Aspm
chr1	139413438	139413525	+	Aspm
chr1	139414945	139415154	+	Aspm
chr1	139414945	139415154	+	Aspm
chr1	139416126	139416275	+	Aspm
chr1	139416126	139416275	+	Aspm
chr1	139417384	139417575	+	Aspm
chr1	139417384	139417575	+	Aspm
chr1	139417702	139417894	+	Aspm
chr1	139417702	139417894	+	Aspm
chr1	139418037	139418191	+	Aspm
chr1	139418037	139418191	+	Aspm
chr1	139419256	139419432	+	Aspm
chr1	139419256	139419432	+	Aspm
chr1	139420445	139420614	+	Aspm
chr1	139420445	139420614	+	Aspm
chr1	139421386	139421826	+	Aspm
chr1	139421386	139421485	+	Aspm
chr1	139421486	139421488	+	Aspm
chr1	139382510	139382669	+	Aspm
chr1	139421486	139421826	+	Aspm
chr1	139382511	139402072	+	Aspm
chr1	139382511	139382942	+	Aspm
chr1	139384478	139384621	+	Aspm
chr1	139384775	139386182	+	Aspm
chr1	139389164	139389268	+	Aspm
chr1	139389510	139389656	+	Aspm
chr1	139390794	139391039	+	Aspm
chr1	139391974	139392041	+	Aspm
chr1	139395656	139395797	+	Aspm
chr1	139396356	139396486	+	Aspm
chr1	139397074	139397249	+	Aspm
chr1	139398176	139398495	+	Aspm
chr1	139399309	139399530	+	Aspm
chr1	139401276	139401483	+	Aspm
chr1	139401576	139401718	+	Aspm
chr1	139401983	139402072	+	Aspm
chr1	139382513	139421829	+	Aspm
chr1	139382513	139382942	+	Aspm
chr1	139382670	139382942	+	Aspm
chr1	139382670	139382672	+	Aspm
chr1	139384478	139384621	+	Aspm
chr1	139384478	139384621	+	Aspm
chr1	139384775	139386182	+	Aspm
chr1	139384775	139386182	+	Aspm
chr1	139389164	139389268	+	Aspm
chr1	139389164	139389268	+	Aspm
chr1	139389510	139389656	+	Aspm
chr1	139389510	139389656	+	Aspm
chr1	139390794	139391039	+	Aspm
chr1	139390794	139391039	+	Aspm
chr1	139391974	139392041	+	Aspm
chr1	139391974	139392041	+	Aspm
chr1	139395656	139395797	+	Aspm
chr1	139395656	139395797	+	Aspm
chr1	139396356	139396486	+	Aspm
chr1	139396356	139396486	+	Aspm
chr1	139397074	139397249	+	Aspm
chr1	139397074	139397249	+	Aspm
chr1	139398176	139398321	+	Aspm
chr1	139398176	139398321	+	Aspm
chr1	139398410	139398495	+	Aspm
chr1	139398410	139398495	+	Aspm
chr1	139399309	139399530	+	Aspm
chr1	139399309	139399530	+	Aspm
chr1	139401276	139401483	+	Aspm
chr1	139401276	139401483	+	Aspm
chr1	139401576	139401718	+	Aspm
chr1	139401576	139401718	+	Aspm
chr1	139401983	139402111	+	Aspm
chr1	139401983	139402111	+	Aspm
chr1	139404446	139404640	+	Aspm
chr1	139404446	139404640	+	Aspm
chr1	139405084	139408878	+	Aspm
chr1	139405084	139408878	+	Aspm
chr1	139410076	139410242	+	Aspm
chr1	139410076	139410242	+	Aspm
chr1	139413438	139413525	+	Aspm
chr1	139413438	139413525	+	Aspm
chr1	139414945	139415154	+	Aspm
chr1	139414945	139415154	+	Aspm
chr1	139416126	139416275	+	Aspm
chr1	139416126	139416275	+	Aspm
chr1	139417384	139417575	+	Aspm
chr1	139417384	139417575	+	Aspm
chr1	139417702	139417894	+	Aspm
chr1	139417702	139417894	+	Aspm
chr1	139418037	139418191	+	Aspm
chr1	139418037	139418191	+	Aspm
chr1	139419256	139419432	+	Aspm
chr1	139419256	139419432	+	Aspm
chr1	139420445	139420614	+	Aspm
chr1	139420445	139420614	+	Aspm
chr1	139421386	139421829	+	Aspm
chr1	139421386	139421485	+	Aspm
chr1	139421486	139421488	+	Aspm
chr1	139382513	139382669	+	Aspm
chr1	139421486	139421829	+	Aspm
chr1	139382557	139384872	+	Aspm
chr1	139382557	139384621	+	Aspm
chr1	139384775	139384872	+	Aspm
chr1	139411264	139415134	+	Aspm
chr1	139411264	139411360	+	Aspm
chr1	139413438	139413525	+	Aspm
chr1	139414945	139415134	+	Aspm
chr1	143474538	143578631	-	Cdc73
chr1	143474538	143578631	-	Cdc73
chr1	143578232	143578631	-	Cdc73
chr1	143578232	143578362	-	Cdc73
chr1	143578360	143578362	-	Cdc73
chr1	143574955	143575060	-	Cdc73
chr1	143574955	143575060	-	Cdc73
chr1	143571131	143571200	-	Cdc73
chr1	143571131	143571200	-	Cdc73
chr1	143567152	143567214	-	Cdc73
chr1	143567152	143567214	-	Cdc73
chr1	143567013	143567065	-	Cdc73
chr1	143567013	143567065	-	Cdc73
chr1	143561661	143561749	-	Cdc73
chr1	143561661	143561749	-	Cdc73
chr1	143553377	143553593	-	Cdc73
chr1	143553377	143553593	-	Cdc73
chr1	143547068	143547166	-	Cdc73
chr1	143547068	143547166	-	Cdc73
chr1	143545728	143545806	-	Cdc73
chr1	143545728	143545806	-	Cdc73
chr1	143543363	143543427	-	Cdc73
chr1	143543363	143543427	-	Cdc73
chr1	143510770	143510827	-	Cdc73
chr1	143510770	143510827	-	Cdc73
chr1	143503584	143503619	-	Cdc73
chr1	143503584	143503619	-	Cdc73
chr1	143503240	143503327	-	Cdc73
chr1	143503240	143503327	-	Cdc73
chr1	143493017	143493178	-	Cdc73
chr1	143493017	143493178	-	Cdc73
chr1	143491041	143491141	-	Cdc73
chr1	143491041	143491141	-	Cdc73
chr1	143485108	143485249	-	Cdc73
chr1	143485108	143485249	-	Cdc73
chr1	143474538	143484295	-	Cdc73
chr1	143484262	143484295	-	Cdc73
chr1	143484259	143484261	-	Cdc73
chr1	143578363	143578631	-	Cdc73
chr1	143474538	143484261	-	Cdc73
chr1	143481899	143516319	-	Cdc73
chr1	143516170	143516319	-	Cdc73
chr1	143510770	143510827	-	Cdc73
chr1	143503584	143503619	-	Cdc73
chr1	143503240	143503327	-	Cdc73
chr1	143493017	143493178	-	Cdc73
chr1	143491041	143491141	-	Cdc73
chr1	143485108	143485249	-	Cdc73
chr1	143481899	143484295	-	Cdc73
chr1	143509589	143512315	-	Cdc73
chr1	143509589	143512315	-	Cdc73
chr1	143515208	143518263	-	Cdc73
chr1	143515208	143518263	-	Cdc73
chr1	143532130	143578362	-	Cdc73
chr1	143578232	143578362	-	Cdc73
chr1	143574955	143575060	-	Cdc73
chr1	143571131	143571200	-	Cdc73
chr1	143567152	143567214	-	Cdc73
chr1	143567013	143567065	-	Cdc73
chr1	143561661	143561749	-	Cdc73
chr1	143553377	143553593	-	Cdc73
chr1	143547068	143547166	-	Cdc73
chr1	143545728	143545806	-	Cdc73
chr1	143543363	143543427	-	Cdc73
chr1	143532130	143532204	-	Cdc73
chr1	143567053	143577938	-	Cdc73
chr1	143577712	143577938	-	Cdc73
chr1	143577720	143577938	-	Cdc73
chr1	143577717	143577719	-	Cdc73
chr1	143574955	143575060	-	Cdc73
chr1	143571131	143571200	-	Cdc73
chr1	143567152	143567214	-	Cdc73
chr1	143567053	143567065	-	Cdc73
chr1	143577712	143577719	-	Cdc73
chr1	143574955	143575060	-	Cdc73
chr1	143571131	143571200	-	Cdc73
chr1	143567152	143567214	-	Cdc73
chr1	143567053	143567065	-	Cdc73
chr1	153725288	153775974	-	Teddm2
chr1	153725288	153726941	-	Teddm2
chr1	153725288	153726941	-	Teddm2
chr1	153726093	153726872	-	Teddm2
chr1	153726870	153726872	-	Teddm2
chr1	153726090	153726092	-	Teddm2
chr1	153725288	153726092	-	Teddm2
chr1	153726873	153726941	-	Teddm2
chr1	153725288	153775954	-	Teddm2
chr1	153775739	153775954	-	Teddm2
chr1	153745993	153746122	-	Teddm2
chr1	153725288	153726792	-	Teddm2
chr1	153726093	153726713	-	Teddm2
chr1	153726711	153726713	-	Teddm2
chr1	153726090	153726092	-	Teddm2
chr1	153775739	153775954	-	Teddm2
chr1	153745993	153746122	-	Teddm2
chr1	153725288	153726092	-	Teddm2
chr1	153726714	153726792	-	Teddm2
chr1	153772854	153775974	-	Teddm2
chr1	153772854	153775974	-	Teddm2
chr1	156481187	156501926	-	Tor3a
chr1	156481187	156501895	-	Tor3a
chr1	156501656	156501895	-	Tor3a
chr1	156501656	156501875	-	Tor3a
chr1	156501873	156501875	-	Tor3a
chr1	156500809	156501216	-	Tor3a
chr1	156501092	156501216	-	Tor3a
chr1	156501089	156501091	-	Tor3a
chr1	156496941	156497206	-	Tor3a
chr1	156494169	156494347	-	Tor3a
chr1	156484042	156484166	-	Tor3a
chr1	156481187	156483513	-	Tor3a
chr1	156501876	156501895	-	Tor3a
chr1	156500809	156501091	-	Tor3a
chr1	156496941	156497206	-	Tor3a
chr1	156494169	156494347	-	Tor3a
chr1	156484042	156484166	-	Tor3a
chr1	156481187	156483513	-	Tor3a
chr1	156481187	156501926	-	Tor3a
chr1	156501656	156501926	-	Tor3a
chr1	156501656	156501875	-	Tor3a
chr1	156501873	156501875	-	Tor3a
chr1	156501100	156501216	-	Tor3a
chr1	156501100	156501216	-	Tor3a
chr1	156496941	156497206	-	Tor3a
chr1	156496941	156497206	-	Tor3a
chr1	156494169	156494347	-	Tor3a
chr1	156494169	156494347	-	Tor3a
chr1	156484042	156484166	-	Tor3a
chr1	156484042	156484166	-	Tor3a
chr1	156481187	156483513	-	Tor3a
chr1	156483266	156483513	-	Tor3a
chr1	156483263	156483265	-	Tor3a
chr1	156501876	156501926	-	Tor3a
chr1	156481187	156483265	-	Tor3a
chr1	156481187	156501926	-	Tor3a
chr1	156501656	156501926	-	Tor3a
chr1	156501656	156501875	-	Tor3a
chr1	156501873	156501875	-	Tor3a
chr1	156501100	156501216	-	Tor3a
chr1	156501100	156501216	-	Tor3a
chr1	156496941	156497206	-	Tor3a
chr1	156496941	156497206	-	Tor3a
chr1	156496684	156496753	-	Tor3a
chr1	156496684	156496753	-	Tor3a
chr1	156494169	156494347	-	Tor3a
chr1	156494286	156494347	-	Tor3a
chr1	156494283	156494285	-	Tor3a
chr1	156484042	156484166	-	Tor3a
chr1	156481187	156483513	-	Tor3a
chr1	156501876	156501926	-	Tor3a
chr1	156494169	156494285	-	Tor3a
chr1	156484042	156484166	-	Tor3a
chr1	156481187	156483513	-	Tor3a
chr1	156482593	156501884	-	Tor3a
chr1	156501656	156501884	-	Tor3a
chr1	156501656	156501875	-	Tor3a
chr1	156501873	156501875	-	Tor3a
chr1	156501100	156501216	-	Tor3a
chr1	156501100	156501216	-	Tor3a
chr1	156496941	156497206	-	Tor3a
chr1	156496941	156497206	-	Tor3a
chr1	156494169	156494347	-	Tor3a
chr1	156494169	156494347	-	Tor3a
chr1	156484042	156484166	-	Tor3a
chr1	156484042	156484166	-	Tor3a
chr1	156482897	156483513	-	Tor3a
chr1	156483266	156483513	-	Tor3a
chr1	156483263	156483265	-	Tor3a
chr1	156482593	156482809	-	Tor3a
chr1	156501876	156501884	-	Tor3a
chr1	156482897	156483265	-	Tor3a
chr1	156482593	156482809	-	Tor3a
chr1	156482593	156501884	-	Tor3a
chr1	156501656	156501884	-	Tor3a
chr1	156501656	156501875	-	Tor3a
chr1	156501873	156501875	-	Tor3a
chr1	156501100	156501216	-	Tor3a
chr1	156501100	156501216	-	Tor3a
chr1	156496941	156497206	-	Tor3a
chr1	156496941	156497206	-	Tor3a
chr1	156494169	156494347	-	Tor3a
chr1	156494169	156494347	-	Tor3a
chr1	156484042	156484166	-	Tor3a
chr1	156484042	156484166	-	Tor3a
chr1	156482897	156483513	-	Tor3a
chr1	156483266	156483513	-	Tor3a
chr1	156483263	156483265	-	Tor3a
chr1	156482593	156482809	-	Tor3a
chr1	156501876	156501884	-	Tor3a
chr1	156482897	156483265	-	Tor3a
chr1	156482593	156482809	-	Tor3a
chr1	156483242	156486028	-	Tor3a
chr1	156485935	156486028	-	Tor3a
chr1	156484042	156484166	-	Tor3a
chr1	156483242	156483513	-	Tor3a
chr1	156488499	156494300	-	Tor3a
chr1	156494169	156494300	-	Tor3a
chr1	156488499	156488650	-	Tor3a
chr1	156494262	156501905	-	Tor3a
chr1	156501656	156501905	-	Tor3a
chr1	156501656	156501875	-	Tor3a
chr1	156501873	156501875	-	Tor3a
chr1	156501100	156501216	-	Tor3a
chr1	156501100	156501216	-	Tor3a
chr1	156494262	156494347	-	Tor3a
chr1	156494286	156494347	-	Tor3a
chr1	156494283	156494285	-	Tor3a
chr1	156501876	156501905	-	Tor3a
chr1	156494262	156494285	-	Tor3a
chr1	161643683	161704251	-	Suco
chr1	161643683	161704251	-	Suco
chr1	161703880	161704251	-	Suco
chr1	161703880	161703941	-	Suco
chr1	161703939	161703941	-	Suco
chr1	161691483	161691594	-	Suco
chr1	161691483	161691594	-	Suco
chr1	161689761	161689871	-	Suco
chr1	161689761	161689871	-	Suco
chr1	161686919	161687073	-	Suco
chr1	161686919	161687073	-	Suco
chr1	161684913	161685050	-	Suco
chr1	161684913	161685050	-	Suco
chr1	161684390	161684540	-	Suco
chr1	161684390	161684540	-	Suco
chr1	161681284	161681407	-	Suco
chr1	161681284	161681407	-	Suco
chr1	161680380	161680516	-	Suco
chr1	161680380	161680516	-	Suco
[truncated: 26,255 more rows]

## Sheet: MERVL_KD_up
chr1	4979799	5140508	-	Rgs20
chr1	4979799	5089762	-	Rgs20
chr1	5089534	5089762	-	Rgs20
chr1	5089534	5089602	-	Rgs20
chr1	5089600	5089602	-	Rgs20
chr1	4994070	4994212	-	Rgs20
chr1	4994070	4994212	-	Rgs20
chr1	4987120	4987203	-	Rgs20
chr1	4987120	4987203	-	Rgs20
chr1	4982537	4982771	-	Rgs20
chr1	4982537	4982771	-	Rgs20
chr1	4979799	4980885	-	Rgs20
chr1	4980700	4980885	-	Rgs20
chr1	4980697	4980699	-	Rgs20
chr1	5089603	5089762	-	Rgs20
chr1	4979799	4980699	-	Rgs20
chr1	4979799	5140508	-	Rgs20
chr1	5140233	5140508	-	Rgs20
chr1	5140233	5140400	-	Rgs20
chr1	5140398	5140400	-	Rgs20
chr1	5090961	5091260	-	Rgs20
chr1	5090961	5091260	-	Rgs20
chr1	4994070	4994212	-	Rgs20
chr1	4994070	4994212	-	Rgs20
chr1	4987120	4987203	-	Rgs20
chr1	4987120	4987203	-	Rgs20
chr1	4982537	4982771	-	Rgs20
chr1	4982537	4982771	-	Rgs20
chr1	4979799	4980885	-	Rgs20
chr1	4980700	4980885	-	Rgs20
chr1	4980697	4980699	-	Rgs20
chr1	5140401	5140508	-	Rgs20
chr1	4979799	4980699	-	Rgs20
chr1	4980625	5088958	-	Rgs20
chr1	5088799	5088958	-	Rgs20
chr1	4994070	4994212	-	Rgs20
chr1	4994070	4994188	-	Rgs20
chr1	4994186	4994188	-	Rgs20
chr1	4987120	4987203	-	Rgs20
chr1	4987120	4987203	-	Rgs20
chr1	4982537	4982771	-	Rgs20
chr1	4982537	4982771	-	Rgs20
chr1	4980625	4980885	-	Rgs20
chr1	4980700	4980885	-	Rgs20
chr1	4980697	4980699	-	Rgs20
chr1	5088799	5088958	-	Rgs20
chr1	4994189	4994212	-	Rgs20
chr1	4980625	4980699	-	Rgs20
chr1	4980697	5089602	-	Rgs20
chr1	5089534	5089602	-	Rgs20
chr1	5089534	5089602	-	Rgs20
chr1	5089600	5089602	-	Rgs20
chr1	4987120	4987203	-	Rgs20
chr1	4987156	4987203	-	Rgs20
chr1	4987153	4987155	-	Rgs20
chr1	4982537	4982771	-	Rgs20
chr1	4980697	4980885	-	Rgs20
chr1	4987120	4987155	-	Rgs20
chr1	4982537	4982771	-	Rgs20
chr1	4980697	4980885	-	Rgs20
chr1	4982565	5140505	-	Rgs20
chr1	5140233	5140505	-	Rgs20
chr1	5140233	5140400	-	Rgs20
chr1	5140398	5140400	-	Rgs20
chr1	4994070	4994212	-	Rgs20
chr1	4994070	4994212	-	Rgs20
chr1	4987120	4987203	-	Rgs20
chr1	4987120	4987203	-	Rgs20
chr1	4982565	4982771	-	Rgs20
chr1	4982565	4982771	-	Rgs20
chr1	5140401	5140505	-	Rgs20
chr1	4992751	5089602	-	Rgs20
chr1	5089534	5089602	-	Rgs20
chr1	4992751	4994212	-	Rgs20
chr1	5133002	5140496	-	Rgs20
chr1	5140233	5140496	-	Rgs20
chr1	5133002	5133407	-	Rgs20
chr1	12762501	12931416	+	Sulf1
chr1	12762501	12931416	+	Sulf1
chr1	12762501	12762908	+	Sulf1
chr1	12798818	12798912	+	Sulf1
chr1	12856303	12856375	+	Sulf1
chr1	12856692	12856922	+	Sulf1
chr1	12856751	12856922	+	Sulf1
chr1	12856751	12856753	+	Sulf1
chr1	12866990	12867229	+	Sulf1
chr1	12866990	12867229	+	Sulf1
chr1	12875404	12875555	+	Sulf1
chr1	12875404	12875555	+	Sulf1
chr1	12878078	12878247	+	Sulf1
chr1	12878078	12878247	+	Sulf1
chr1	12887562	12887712	+	Sulf1
chr1	12887562	12887712	+	Sulf1
chr1	12888602	12888777	+	Sulf1
chr1	12888602	12888777	+	Sulf1
chr1	12890625	12890753	+	Sulf1
chr1	12890625	12890753	+	Sulf1
chr1	12891019	12891075	+	Sulf1
chr1	12891019	12891075	+	Sulf1
chr1	12892194	12892323	+	Sulf1
chr1	12892194	12892323	+	Sulf1
chr1	12906337	12906553	+	Sulf1
chr1	12906337	12906553	+	Sulf1
chr1	12908583	12908835	+	Sulf1
chr1	12908583	12908835	+	Sulf1
chr1	12910053	12910149	+	Sulf1
chr1	12910053	12910149	+	Sulf1
chr1	12910627	12910721	+	Sulf1
chr1	12910627	12910721	+	Sulf1
chr1	12911667	12911732	+	Sulf1
chr1	12911667	12911732	+	Sulf1
chr1	12912873	12913048	+	Sulf1
chr1	12912873	12913048	+	Sulf1
chr1	12918319	12918461	+	Sulf1
chr1	12918319	12918461	+	Sulf1
chr1	12918555	12918678	+	Sulf1
chr1	12918555	12918678	+	Sulf1
chr1	12920984	12921017	+	Sulf1
chr1	12920984	12921017	+	Sulf1
chr1	12929036	12931416	+	Sulf1
chr1	12929036	12929063	+	Sulf1
chr1	12929064	12929066	+	Sulf1
chr1	12762501	12762908	+	Sulf1
chr1	12798818	12798912	+	Sulf1
chr1	12856303	12856375	+	Sulf1
chr1	12856692	12856750	+	Sulf1
chr1	12929064	12931416	+	Sulf1
chr1	12762547	12930595	+	Sulf1
chr1	12762547	12762908	+	Sulf1
chr1	12856303	12856375	+	Sulf1
chr1	12856692	12856922	+	Sulf1
chr1	12856751	12856922	+	Sulf1
chr1	12856751	12856753	+	Sulf1
chr1	12866990	12867229	+	Sulf1
chr1	12866990	12867229	+	Sulf1
chr1	12875404	12875555	+	Sulf1
chr1	12875404	12875555	+	Sulf1
chr1	12878078	12878247	+	Sulf1
chr1	12878078	12878247	+	Sulf1
chr1	12887562	12887712	+	Sulf1
chr1	12887562	12887712	+	Sulf1
chr1	12888602	12888777	+	Sulf1
chr1	12888602	12888777	+	Sulf1
chr1	12890625	12890753	+	Sulf1
chr1	12890625	12890753	+	Sulf1
chr1	12891019	12891075	+	Sulf1
chr1	12891019	12891075	+	Sulf1
chr1	12892194	12892323	+	Sulf1
chr1	12892194	12892323	+	Sulf1
chr1	12906337	12906553	+	Sulf1
chr1	12906337	12906553	+	Sulf1
chr1	12908583	12908835	+	Sulf1
chr1	12908583	12908835	+	Sulf1
chr1	12910053	12910149	+	Sulf1
chr1	12910053	12910149	+	Sulf1
chr1	12910627	12910721	+	Sulf1
chr1	12910627	12910721	+	Sulf1
chr1	12911667	12911732	+	Sulf1
chr1	12911667	12911732	+	Sulf1
chr1	12912873	12913048	+	Sulf1
chr1	12912873	12913048	+	Sulf1
chr1	12918319	12918461	+	Sulf1
chr1	12918319	12918461	+	Sulf1
chr1	12918555	12918678	+	Sulf1
chr1	12918555	12918678	+	Sulf1
chr1	12920984	12921017	+	Sulf1
chr1	12920984	12921017	+	Sulf1
chr1	12929036	12930595	+	Sulf1
chr1	12929036	12929063	+	Sulf1
chr1	12929064	12929066	+	Sulf1
chr1	12762547	12762908	+	Sulf1
chr1	12856303	12856375	+	Sulf1
chr1	12856692	12856750	+	Sulf1
chr1	12929064	12930595	+	Sulf1
chr1	12762756	12922713	+	Sulf1
chr1	12762756	12762908	+	Sulf1
chr1	12798818	12798912	+	Sulf1
chr1	12856303	12856375	+	Sulf1
chr1	12856692	12856922	+	Sulf1
chr1	12856751	12856922	+	Sulf1
chr1	12856751	12856753	+	Sulf1
chr1	12866990	12867229	+	Sulf1
chr1	12866990	12867229	+	Sulf1
chr1	12875404	12875555	+	Sulf1
chr1	12875404	12875555	+	Sulf1
chr1	12878078	12878247	+	Sulf1
chr1	12878078	12878247	+	Sulf1
chr1	12887562	12887712	+	Sulf1
chr1	12887562	12887712	+	Sulf1
chr1	12888602	12888777	+	Sulf1
chr1	12888602	12888777	+	Sulf1
chr1	12890625	12890753	+	Sulf1
chr1	12890625	12890753	+	Sulf1
chr1	12891019	12891075	+	Sulf1
chr1	12891019	12891075	+	Sulf1
chr1	12892194	12892323	+	Sulf1
chr1	12892194	12892323	+	Sulf1
chr1	12906337	12906553	+	Sulf1
chr1	12906337	12906553	+	Sulf1
chr1	12908583	12908835	+	Sulf1
chr1	12908583	12908835	+	Sulf1
chr1	12910053	12910149	+	Sulf1
chr1	12910053	12910149	+	Sulf1
chr1	12910627	12910721	+	Sulf1
chr1	12910627	12910721	+	Sulf1
chr1	12911667	12911732	+	Sulf1
chr1	12911667	12911732	+	Sulf1
chr1	12912873	12913048	+	Sulf1
chr1	12912873	12913048	+	Sulf1
chr1	12918319	12918461	+	Sulf1
chr1	12918319	12918461	+	Sulf1
chr1	12918555	12918678	+	Sulf1
chr1	12918555	12918678	+	Sulf1
chr1	12920984	12921017	+	Sulf1
chr1	12920984	12921017	+	Sulf1
chr1	12921113	12922713	+	Sulf1
chr1	12921113	12921116	+	Sulf1
chr1	12921117	12921119	+	Sulf1
chr1	12762756	12762908	+	Sulf1
chr1	12798818	12798912	+	Sulf1
chr1	12856303	12856375	+	Sulf1
chr1	12856692	12856750	+	Sulf1
chr1	12921117	12922713	+	Sulf1
chr1	12788683	12893140	+	Sulf1
chr1	12788683	12789007	+	Sulf1
chr1	12798818	12798912	+	Sulf1
chr1	12856303	12856375	+	Sulf1
chr1	12856692	12856922	+	Sulf1
chr1	12866990	12867229	+	Sulf1
chr1	12875404	12875555	+	Sulf1
chr1	12878078	12878247	+	Sulf1
chr1	12887562	12887712	+	Sulf1
chr1	12888602	12888777	+	Sulf1
chr1	12890625	12890753	+	Sulf1
chr1	12891019	12891075	+	Sulf1
chr1	12892194	12893140	+	Sulf1
chr1	12788753	12930601	+	Sulf1
chr1	12788753	12789007	+	Sulf1
chr1	12798818	12798912	+	Sulf1
chr1	12856303	12856375	+	Sulf1
chr1	12856692	12856922	+	Sulf1
chr1	12856751	12856922	+	Sulf1
chr1	12856751	12856753	+	Sulf1
chr1	12866990	12867229	+	Sulf1
chr1	12866990	12867229	+	Sulf1
chr1	12875404	12875555	+	Sulf1
chr1	12875404	12875555	+	Sulf1
chr1	12878078	12878247	+	Sulf1
chr1	12878078	12878247	+	Sulf1
chr1	12887562	12887712	+	Sulf1
chr1	12887562	12887712	+	Sulf1
chr1	12888602	12888777	+	Sulf1
chr1	12888602	12888777	+	Sulf1
chr1	12890625	12890753	+	Sulf1
chr1	12890625	12890753	+	Sulf1
chr1	12891019	12891075	+	Sulf1
chr1	12891019	12891075	+	Sulf1
chr1	12892194	12892323	+	Sulf1
chr1	12892194	12892323	+	Sulf1
chr1	12906337	12906553	+	Sulf1
chr1	12906337	12906553	+	Sulf1
chr1	12908583	12908835	+	Sulf1
chr1	12908583	12908835	+	Sulf1
chr1	12910053	12910149	+	Sulf1
chr1	12910053	12910149	+	Sulf1
chr1	12910627	12910721	+	Sulf1
chr1	12910627	12910721	+	Sulf1
chr1	12911667	12911732	+	Sulf1
chr1	12911667	12911732	+	Sulf1
chr1	12912873	12913048	+	Sulf1
chr1	12912873	12913048	+	Sulf1
chr1	12918319	12918461	+	Sulf1
chr1	12918319	12918461	+	Sulf1
chr1	12918555	12918678	+	Sulf1
chr1	12918555	12918678	+	Sulf1
chr1	12920984	12921017	+	Sulf1
chr1	12920984	12921017	+	Sulf1
chr1	12929036	12930601	+	Sulf1
chr1	12929036	12929063	+	Sulf1
chr1	12929064	12929066	+	Sulf1
chr1	12788753	12789007	+	Sulf1
chr1	12798818	12798912	+	Sulf1
chr1	12856303	12856375	+	Sulf1
chr1	12856692	12856750	+	Sulf1
chr1	12929064	12930601	+	Sulf1
chr1	12789688	12856773	+	Sulf1
chr1	12789688	12789803	+	Sulf1
chr1	12798818	12798912	+	Sulf1
chr1	12856303	12856375	+	Sulf1
chr1	12856692	12856773	+	Sulf1
chr1	12856751	12856773	+	Sulf1
chr1	12856751	12856753	+	Sulf1
chr1	12789688	12789803	+	Sulf1
chr1	12798818	12798912	+	Sulf1
chr1	12856303	12856375	+	Sulf1
chr1	12856692	12856750	+	Sulf1
chr1	12798343	12856863	+	Sulf1
chr1	12798343	12798912	+	Sulf1
chr1	12856303	12856375	+	Sulf1
chr1	12856692	12856863	+	Sulf1
chr1	12856751	12856863	+	Sulf1
chr1	12856751	12856753	+	Sulf1
chr1	12798343	12798912	+	Sulf1
chr1	12856303	12856375	+	Sulf1
chr1	12856692	12856750	+	Sulf1
chr1	12855667	12859042	+	Sulf1
chr1	12855667	12855823	+	Sulf1
chr1	12856303	12856375	+	Sulf1
chr1	12856692	12859042	+	Sulf1
chr1	12906252	12910721	+	Sulf1
chr1	12906252	12906553	+	Sulf1
chr1	12908583	12908835	+	Sulf1
chr1	12910053	12910149	+	Sulf1
chr1	12910627	12910721	+	Sulf1
chr1	12913015	12931416	+	Sulf1
chr1	12913015	12913048	+	Sulf1
chr1	12913015	12913048	+	Sulf1
chr1	12918319	12918461	+	Sulf1
chr1	12918319	12918461	+	Sulf1
chr1	12918555	12918678	+	Sulf1
chr1	12918555	12918678	+	Sulf1
chr1	12929036	12931416	+	Sulf1
chr1	12929036	12929850	+	Sulf1
chr1	12929851	12929853	+	Sulf1
chr1	12929851	12931416	+	Sulf1
chr1	15924086	15962946	-	Sbspon
chr1	15924086	15962946	-	Sbspon
chr1	15962663	15962946	-	Sbspon
chr1	15962663	15962876	-	Sbspon
chr1	15962874	15962876	-	Sbspon
chr1	15953870	15954064	-	Sbspon
chr1	15953870	15954064	-	Sbspon
chr1	15930485	15930575	-	Sbspon
chr1	15930485	15930575	-	Sbspon
chr1	15929113	15929289	-	Sbspon
chr1	15929113	15929289	-	Sbspon
chr1	15924086	15926086	-	Sbspon
chr1	15925972	15926086	-	Sbspon
chr1	15925969	15925971	-	Sbspon
chr1	15962877	15962946	-	Sbspon
chr1	15924086	15925971	-	Sbspon
chr1	17672125	17701163	+	Pi15
chr1	17672125	17701163	+	Pi15
chr1	17672125	17672266	+	Pi15
chr1	17672801	17673108	+	Pi15
chr1	17672803	17673108	+	Pi15
chr1	17672803	17672805	+	Pi15
chr1	17690007	17690125	+	Pi15
chr1	17690007	17690125	+	Pi15
chr1	17691625	17691757	+	Pi15
chr1	17691625	17691757	+	Pi15
chr1	17691871	17691986	+	Pi15
chr1	17691871	17691986	+	Pi15
chr1	17695059	17701163	+	Pi15
chr1	17695059	17695191	+	Pi15
chr1	17695192	17695194	+	Pi15
chr1	17672125	17672266	+	Pi15
chr1	17672801	17672802	+	Pi15
chr1	17695192	17701163	+	Pi15
chr1	20960830	21009874	+	Paqr8
chr1	20960830	21009874	+	Paqr8
chr1	20960830	20960910	+	Paqr8
chr1	21002284	21002463	+	Paqr8
chr1	21004806	21009874	+	Paqr8
chr1	21004848	21005909	+	Paqr8
chr1	21004848	21004850	+	Paqr8
chr1	21005910	21005912	+	Paqr8
chr1	20960830	20960910	+	Paqr8
chr1	21002284	21002463	+	Paqr8
chr1	21004806	21004847	+	Paqr8
chr1	21005910	21009874	+	Paqr8
chr1	20988064	21009279	+	Paqr8
chr1	20988064	20988113	+	Paqr8
chr1	21002284	21002463	+	Paqr8
chr1	21004806	21009279	+	Paqr8
chr1	21004848	21005909	+	Paqr8
chr1	21004848	21004850	+	Paqr8
chr1	21005910	21005912	+	Paqr8
chr1	20988064	20988113	+	Paqr8
chr1	21002284	21002463	+	Paqr8
chr1	21004806	21004847	+	Paqr8
chr1	21005910	21009279	+	Paqr8
chr1	20988098	21005973	+	Paqr8
chr1	20988098	20988113	+	Paqr8
chr1	20992483	20992590	+	Paqr8
chr1	21002284	21002463	+	Paqr8
chr1	21004806	21005973	+	Paqr8
chr1	21004848	21005909	+	Paqr8
chr1	21004848	21004850	+	Paqr8
chr1	21005910	21005912	+	Paqr8
chr1	20988098	20988113	+	Paqr8
chr1	20992483	20992590	+	Paqr8
chr1	21002284	21002463	+	Paqr8
chr1	21004806	21004847	+	Paqr8
chr1	21005910	21005973	+	Paqr8
chr1	20992483	21005980	+	Paqr8
chr1	20992483	20992590	+	Paqr8
chr1	21002284	21002463	+	Paqr8
chr1	21004806	21005980	+	Paqr8
chr1	21004848	21005909	+	Paqr8
chr1	21004848	21004850	+	Paqr8
chr1	21005910	21005912	+	Paqr8
chr1	20992483	20992590	+	Paqr8
chr1	21002284	21002463	+	Paqr8
chr1	21004806	21004847	+	Paqr8
chr1	21005910	21005980	+	Paqr8
chr1	21066523	21149453	-	Tram2
chr1	21066523	21149453	-	Tram2
chr1	21149218	21149453	-	Tram2
chr1	21149218	21149337	-	Tram2
chr1	21149335	21149337	-	Tram2
chr1	21107621	21107684	-	Tram2
chr1	21107621	21107684	-	Tram2
chr1	21083626	21083735	-	Tram2
chr1	21083626	21083735	-	Tram2
chr1	21083017	21083133	-	Tram2
chr1	21083017	21083133	-	Tram2
chr1	21077077	21077135	-	Tram2
chr1	21077077	21077135	-	Tram2
chr1	21076374	21076458	-	Tram2
chr1	21076374	21076458	-	Tram2
chr1	21075791	21075861	-	Tram2
chr1	21075791	21075861	-	Tram2
chr1	21074450	21074554	-	Tram2
chr1	21074450	21074554	-	Tram2
chr1	21074062	21074205	-	Tram2
chr1	21074062	21074205	-	Tram2
chr1	21073194	21073357	-	Tram2
chr1	21073194	21073357	-	Tram2
chr1	21066523	21071859	-	Tram2
chr1	21071789	21071859	-	Tram2
chr1	21071786	21071788	-	Tram2
chr1	21149338	21149453	-	Tram2
chr1	21066523	21071788	-	Tram2
chr1	21074537	21113880	-	Tram2
chr1	21113712	21113880	-	Tram2
chr1	21107621	21107684	-	Tram2
chr1	21083626	21083735	-	Tram2
chr1	21083017	21083133	-	Tram2
chr1	21077077	21077135	-	Tram2
chr1	21076383	21076458	-	Tram2
chr1	21075791	21075861	-	Tram2
chr1	21074537	21074554	-	Tram2
chr1	31215482	31243806	+	Lgsn
chr1	31215482	31243806	+	Lgsn
chr1	31215482	31215561	+	Lgsn
chr1	31215532	31215561	+	Lgsn
chr1	31215532	31215534	+	Lgsn
chr1	31228447	31228579	+	Lgsn
chr1	31228447	31228579	+	Lgsn
chr1	31229444	31229605	+	Lgsn
chr1	31229444	31229605	+	Lgsn
chr1	31235863	31236029	+	Lgsn
chr1	31235863	31236029	+	Lgsn
chr1	31242412	31243806	+	Lgsn
chr1	31242412	31243608	+	Lgsn
chr1	31243609	31243611	+	Lgsn
chr1	31215482	31215531	+	Lgsn
chr1	31243609	31243806	+	Lgsn
chr1	31228551	31243806	+	Lgsn
chr1	31228551	31228579	+	Lgsn
chr1	31228551	31228579	+	Lgsn
chr1	31229444	31229605	+	Lgsn
chr1	31229444	31229605	+	Lgsn
chr1	31242412	31243806	+	Lgsn
chr1	31242412	31242470	+	Lgsn
chr1	31242471	31242473	+	Lgsn
chr1	31242471	31243806	+	Lgsn
chr1	42734085	42742336	+	Pou3f3
chr1	42734085	42742336	+	Pou3f3
chr1	42734085	42734348	+	Pou3f3
chr1	42734545	42734604	+	Pou3f3
chr1	42735252	42735301	+	Pou3f3
chr1	42735381	42742336	+	Pou3f3
chr1	42736306	42737796	+	Pou3f3
chr1	42736306	42736308	+	Pou3f3
chr1	42737797	42737799	+	Pou3f3
chr1	42734085	42734348	+	Pou3f3
chr1	42734545	42734604	+	Pou3f3
chr1	42735252	42735301	+	Pou3f3
chr1	42735381	42736305	+	Pou3f3
chr1	42737797	42742336	+	Pou3f3
chr1	42734928	42742336	+	Pou3f3
chr1	42734928	42742336	+	Pou3f3
chr1	42736306	42737796	+	Pou3f3
chr1	42736306	42736308	+	Pou3f3
chr1	42737797	42737799	+	Pou3f3
chr1	42734928	42736305	+	Pou3f3
chr1	42737797	42742336	+	Pou3f3
chr1	44186904	44220420	+	Ercc5
chr1	44186904	44188682	+	Ercc5
chr1	44186904	44188682	+	Ercc5
chr1	44187007	44220420	+	Ercc5
chr1	44187007	44187310	+	Ercc5
chr1	44187223	44187310	+	Ercc5
chr1	44187223	44187225	+	Ercc5
chr1	44196097	44196272	+	Ercc5
chr1	44196097	44196272	+	Ercc5
chr1	44197304	44197419	+	Ercc5
chr1	44197304	44197419	+	Ercc5
chr1	44197965	44198051	+	Ercc5
chr1	44197965	44198051	+	Ercc5
chr1	44200137	44200197	+	Ercc5
chr1	44200137	44200197	+	Ercc5
chr1	44200970	44201113	+	Ercc5
chr1	44200970	44201113	+	Ercc5
chr1	44203037	44203244	+	Ercc5
chr1	44203037	44203244	+	Ercc5
chr1	44205969	44207042	+	Ercc5
chr1	44205969	44207042	+	Ercc5
chr1	44212498	44212739	+	Ercc5
chr1	44212498	44212739	+	Ercc5
chr1	44213072	44213191	+	Ercc5
chr1	44213072	44213191	+	Ercc5
chr1	44213322	44213535	+	Ercc5
chr1	44213322	44213535	+	Ercc5
chr1	44214999	44215143	+	Ercc5
chr1	44214999	44215143	+	Ercc5
chr1	44217334	44217534	+	Ercc5
chr1	44217334	44217534	+	Ercc5
chr1	44218307	44218391	+	Ercc5
chr1	44218307	44218391	+	Ercc5
chr1	44219691	44220420	+	Ercc5
chr1	44219691	44220239	+	Ercc5
chr1	44220240	44220242	+	Ercc5
chr1	44187007	44187222	+	Ercc5
chr1	44220240	44220420	+	Ercc5
chr1	44187007	44220420	+	Ercc5
chr1	44187007	44187310	+	Ercc5
chr1	44196097	44196272	+	Ercc5
chr1	44197304	44197419	+	Ercc5
chr1	44197965	44198051	+	Ercc5
chr1	44200137	44200197	+	Ercc5
chr1	44200970	44201113	+	Ercc5
chr1	44203037	44203244	+	Ercc5
chr1	44205969	44207042	+	Ercc5
chr1	44212498	44213191	+	Ercc5
chr1	44213322	44213535	+	Ercc5
chr1	44214999	44215143	+	Ercc5
chr1	44217334	44217534	+	Ercc5
chr1	44218307	44218391	+	Ercc5
chr1	44219691	44220420	+	Ercc5
chr1	44187069	44201004	+	Ercc5
chr1	44187069	44187125	+	Ercc5
chr1	44196097	44196272	+	Ercc5
chr1	44197304	44197419	+	Ercc5
chr1	44197965	44198051	+	Ercc5
chr1	44200137	44200197	+	Ercc5
chr1	44200970	44201004	+	Ercc5
chr1	44187092	44197415	+	Ercc5
chr1	44187092	44187297	+	Ercc5
chr1	44196097	44196272	+	Ercc5
chr1	44197304	44197415	+	Ercc5
chr1	44196095	44206158	+	Ercc5
chr1	44196095	44196272	+	Ercc5
chr1	44197304	44197495	+	Ercc5
chr1	44197965	44198051	+	Ercc5
chr1	44200137	44200197	+	Ercc5
chr1	44200970	44201113	+	Ercc5
chr1	44203037	44203244	+	Ercc5
chr1	44205969	44206158	+	Ercc5
chr1	44197990	44206377	+	Ercc5
chr1	44197990	44198051	+	Ercc5
chr1	44200137	44200269	+	Ercc5
chr1	44200970	44201113	+	Ercc5
chr1	44203037	44203244	+	Ercc5
chr1	44205969	44206377	+	Ercc5
chr1	52824586	52856847	-	Inpp1
chr1	52824586	52856847	-	Inpp1
chr1	52856561	52856847	-	Inpp1
chr1	52838444	52838695	-	Inpp1
chr1	52838444	52838647	-	Inpp1
chr1	52838645	52838647	-	Inpp1
chr1	52836200	52836260	-	Inpp1
chr1	52836200	52836260	-	Inpp1
chr1	52833629	52833829	-	Inpp1
chr1	52833629	52833829	-	Inpp1
chr1	52830847	52831021	-	Inpp1
chr1	52830847	52831021	-	Inpp1
chr1	52824586	52829376	-	Inpp1
chr1	52828830	52829376	-	Inpp1
chr1	52828827	52828829	-	Inpp1
chr1	52856561	52856847	-	Inpp1
chr1	52838648	52838695	-	Inpp1
chr1	52824586	52828829	-	Inpp1
chr1	52828827	52838647	-	Inpp1
chr1	52838444	52838647	-	Inpp1
chr1	52838444	52838647	-	Inpp1
chr1	52838645	52838647	-	Inpp1
chr1	52833629	52833829	-	Inpp1
chr1	52833704	52833829	-	Inpp1
chr1	52833701	52833703	-	Inpp1
chr1	52830847	52831021	-	Inpp1
chr1	52828827	52829376	-	Inpp1
chr1	52833629	52833703	-	Inpp1
chr1	52830847	52831021	-	Inpp1
chr1	52828827	52829376	-	Inpp1
chr1	52829215	52834207	-	Inpp1
chr1	52833629	52834207	-	Inpp1
chr1	52830847	52831021	-	Inpp1
chr1	52829215	52829376	-	Inpp1
chr1	52833824	52856727	-	Inpp1
chr1	52856671	52856727	-	Inpp1
chr1	52838444	52838695	-	Inpp1
chr1	52838444	52838647	-	Inpp1
chr1	52838645	52838647	-	Inpp1
chr1	52836200	52836260	-	Inpp1
chr1	52836200	52836260	-	Inpp1
chr1	52833824	52833829	-	Inpp1
chr1	52833824	52833829	-	Inpp1
chr1	52856671	52856727	-	Inpp1
chr1	52838648	52838695	-	Inpp1
chr1	52836138	52856610	-	Inpp1
chr1	52856561	52856610	-	Inpp1
chr1	52838444	52838695	-	Inpp1
chr1	52836138	52836260	-	Inpp1
chr1	52836225	52839530	-	Inpp1
chr1	52839278	52839530	-	Inpp1
chr1	52838444	52838695	-	Inpp1
chr1	52838444	52838647	-	Inpp1
chr1	52838645	52838647	-	Inpp1
chr1	52836225	52836260	-	Inpp1
chr1	52836225	52836260	-	Inpp1
chr1	52839278	52839530	-	Inpp1
chr1	52838648	52838695	-	Inpp1
chr1	59036275	59134059	-	C2cd6
chr1	59036275	59134052	-	C2cd6
chr1	59133657	59134052	-	C2cd6
chr1	59133657	59134019	-	C2cd6
chr1	59134017	59134019	-	C2cd6
chr1	59117042	59117128	-	C2cd6
chr1	59117042	59117128	-	C2cd6
chr1	59115830	59115881	-	C2cd6
chr1	59115830	59115881	-	C2cd6
chr1	59114156	59114301	-	C2cd6
chr1	59114156	59114301	-	C2cd6
chr1	59108876	59109001	-	C2cd6
chr1	59108876	59109001	-	C2cd6
chr1	59107842	59107886	-	C2cd6
chr1	59107842	59107886	-	C2cd6
chr1	59106936	59107004	-	C2cd6
chr1	59106936	59107004	-	C2cd6
chr1	59105309	59105388	-	C2cd6
chr1	59105309	59105388	-	C2cd6
chr1	59101555	59101689	-	C2cd6
chr1	59101555	59101689	-	C2cd6
chr1	59099731	59099836	-	C2cd6
chr1	59099731	59099836	-	C2cd6
chr1	59097815	59097878	-	C2cd6
chr1	59097815	59097878	-	C2cd6
chr1	59091655	59091692	-	C2cd6
chr1	59091655	59091692	-	C2cd6
chr1	59090157	59090444	-	C2cd6
chr1	59090157	59090444	-	C2cd6
chr1	59062038	59062074	-	C2cd6
chr1	59062038	59062074	-	C2cd6
chr1	59057909	59057970	-	C2cd6
chr1	59057909	59057970	-	C2cd6
chr1	59051793	59051855	-	C2cd6
chr1	59051793	59051855	-	C2cd6
chr1	59049228	59049302	-	C2cd6
chr1	59049228	59049302	-	C2cd6
chr1	59036275	59036760	-	C2cd6
chr1	59036425	59036760	-	C2cd6
chr1	59036422	59036424	-	C2cd6
chr1	59134020	59134052	-	C2cd6
chr1	59036275	59036424	-	C2cd6
chr1	59036275	59134052	-	C2cd6
chr1	59133657	59134052	-	C2cd6
chr1	59133657	59134019	-	C2cd6
chr1	59134017	59134019	-	C2cd6
chr1	59117042	59117128	-	C2cd6
chr1	59117042	59117128	-	C2cd6
chr1	59115830	59115881	-	C2cd6
chr1	59115830	59115881	-	C2cd6
chr1	59114156	59114301	-	C2cd6
chr1	59114156	59114301	-	C2cd6
chr1	59108876	59109001	-	C2cd6
chr1	59108876	59109001	-	C2cd6
chr1	59107842	59107886	-	C2cd6
chr1	59107842	59107886	-	C2cd6
chr1	59106936	59107004	-	C2cd6
chr1	59106936	59107004	-	C2cd6
chr1	59105309	59105388	-	C2cd6
chr1	59105309	59105388	-	C2cd6
chr1	59101555	59101689	-	C2cd6
chr1	59101555	59101689	-	C2cd6
chr1	59099731	59099836	-	C2cd6
chr1	59099731	59099836	-	C2cd6
chr1	59097815	59097878	-	C2cd6
chr1	59097815	59097878	-	C2cd6
chr1	59091655	59091692	-	C2cd6
chr1	59091655	59091692	-	C2cd6
chr1	59090157	59090444	-	C2cd6
chr1	59090157	59090444	-	C2cd6
chr1	59062038	59062074	-	C2cd6
chr1	59062038	59062074	-	C2cd6
chr1	59057909	59057970	-	C2cd6
chr1	59057909	59057970	-	C2cd6
chr1	59051793	59051855	-	C2cd6
chr1	59051793	59051855	-	C2cd6
chr1	59049228	59049302	-	C2cd6
chr1	59049228	59049302	-	C2cd6
chr1	59042300	59046973	-	C2cd6
chr1	59042300	59046973	-	C2cd6
chr1	59036275	59036760	-	C2cd6
chr1	59036425	59036760	-	C2cd6
chr1	59036422	59036424	-	C2cd6
chr1	59134020	59134052	-	C2cd6
chr1	59036275	59036424	-	C2cd6
chr1	59089665	59134059	-	C2cd6
chr1	59133657	59134059	-	C2cd6
chr1	59133657	59134019	-	C2cd6
chr1	59134017	59134019	-	C2cd6
chr1	59117042	59117128	-	C2cd6
chr1	59117042	59117128	-	C2cd6
chr1	59115830	59115881	-	C2cd6
chr1	59115830	59115881	-	C2cd6
chr1	59114156	59114301	-	C2cd6
chr1	59114156	59114301	-	C2cd6
chr1	59108876	59109001	-	C2cd6
chr1	59108876	59109001	-	C2cd6
chr1	59107842	59107886	-	C2cd6
chr1	59107842	59107886	-	C2cd6
chr1	59106936	59107004	-	C2cd6
chr1	59106936	59107004	-	C2cd6
chr1	59105309	59105388	-	C2cd6
chr1	59105309	59105388	-	C2cd6
chr1	59101555	59101689	-	C2cd6
chr1	59101555	59101689	-	C2cd6
chr1	59099731	59099836	-	C2cd6
chr1	59099731	59099836	-	C2cd6
chr1	59097815	59097878	-	C2cd6
chr1	59097815	59097878	-	C2cd6
chr1	59091655	59091692	-	C2cd6
chr1	59091655	59091692	-	C2cd6
chr1	59089665	59090444	-	C2cd6
chr1	59090085	59090444	-	C2cd6
chr1	59090082	59090084	-	C2cd6
chr1	59134020	59134059	-	C2cd6
chr1	59089665	59090084	-	C2cd6
chr1	59108979	59123682	-	C2cd6
chr1	59123610	59123682	-	C2cd6
chr1	59117042	59117128	-	C2cd6
chr1	59115830	59115881	-	C2cd6
chr1	59114156	59114301	-	C2cd6
chr1	59108979	59109001	-	C2cd6
chr1	59160094	59202548	-	Mpp4
chr1	59160094	59197827	-	Mpp4
chr1	59197745	59197827	-	Mpp4
chr1	59197745	59197820	-	Mpp4
chr1	59197818	59197820	-	Mpp4
chr1	59196533	59196654	-	Mpp4
chr1	59196533	59196654	-	Mpp4
chr1	59190818	59190895	-	Mpp4
chr1	59190818	59190895	-	Mpp4
chr1	59189630	59189710	-	Mpp4
chr1	59189630	59189710	-	Mpp4
chr1	59188680	59188811	-	Mpp4
chr1	59188680	59188811	-	Mpp4
chr1	59188173	59188254	-	Mpp4
chr1	59188173	59188254	-	Mpp4
chr1	59185906	59185991	-	Mpp4
chr1	59185906	59185991	-	Mpp4
chr1	59185501	59185572	-	Mpp4
chr1	59185501	59185572	-	Mpp4
chr1	59183813	59184009	-	Mpp4
chr1	59183813	59184009	-	Mpp4
chr1	59182915	59182979	-	Mpp4
chr1	59182915	59182979	-	Mpp4
chr1	59178921	59178959	-	Mpp4
chr1	59178921	59178959	-	Mpp4
chr1	59175998	59176018	-	Mpp4
chr1	59175998	59176018	-	Mpp4
chr1	59172974	59172988	-	Mpp4
chr1	59172974	59172988	-	Mpp4
chr1	59171081	59171122	-	Mpp4
chr1	59171081	59171122	-	Mpp4
chr1	59169084	59169254	-	Mpp4
chr1	59169084	59169254	-	Mpp4
chr1	59168091	59168171	-	Mpp4
chr1	59168091	59168171	-	Mpp4
chr1	59164682	59164775	-	Mpp4
chr1	59164682	59164775	-	Mpp4
chr1	59163790	59163898	-	Mpp4
chr1	59163790	59163898	-	Mpp4
chr1	59162602	59162736	-	Mpp4
chr1	59162602	59162736	-	Mpp4
chr1	59160094	59160603	-	Mpp4
chr1	59160415	59160603	-	Mpp4
chr1	59160412	59160414	-	Mpp4
chr1	59197821	59197827	-	Mpp4
chr1	59160094	59160414	-	Mpp4
chr1	59160094	59200795	-	Mpp4
chr1	59200691	59200795	-	Mpp4
chr1	59197745	59197834	-	Mpp4
chr1	59197745	59197820	-	Mpp4
chr1	59197818	59197820	-	Mpp4
chr1	59196533	59196654	-	Mpp4
chr1	59196533	59196654	-	Mpp4
chr1	59190818	59190895	-	Mpp4
chr1	59190818	59190895	-	Mpp4
chr1	59189630	59189710	-	Mpp4
chr1	59189630	59189710	-	Mpp4
chr1	59188680	59188811	-	Mpp4
chr1	59188680	59188811	-	Mpp4
chr1	59188173	59188254	-	Mpp4
chr1	59188173	59188254	-	Mpp4
chr1	59185906	59185991	-	Mpp4
chr1	59185906	59185991	-	Mpp4
chr1	59185501	59185572	-	Mpp4
chr1	59185501	59185572	-	Mpp4
chr1	59183813	59184009	-	Mpp4
chr1	59183813	59184009	-	Mpp4
chr1	59182915	59182979	-	Mpp4
chr1	59182915	59182979	-	Mpp4
chr1	59180103	59180120	-	Mpp4
chr1	59180103	59180120	-	Mpp4
chr1	59178921	59178959	-	Mpp4
chr1	59178921	59178959	-	Mpp4
chr1	59175998	59176018	-	Mpp4
chr1	59175998	59176018	-	Mpp4
chr1	59172974	59172988	-	Mpp4
chr1	59172974	59172988	-	Mpp4
chr1	59171081	59171122	-	Mpp4
chr1	59171081	59171122	-	Mpp4
chr1	59169084	59169254	-	Mpp4
chr1	59169084	59169254	-	Mpp4
chr1	59168091	59168171	-	Mpp4
chr1	59168091	59168171	-	Mpp4
chr1	59164682	59164775	-	Mpp4
chr1	59164682	59164775	-	Mpp4
chr1	59163790	59163898	-	Mpp4
chr1	59163790	59163898	-	Mpp4
chr1	59162602	59162736	-	Mpp4
chr1	59162602	59162736	-	Mpp4
chr1	59160094	59160603	-	Mpp4
chr1	59160415	59160603	-	Mpp4
chr1	59160412	59160414	-	Mpp4
chr1	59200691	59200795	-	Mpp4
chr1	59197821	59197834	-	Mpp4
chr1	59160094	59160414	-	Mpp4
chr1	59160094	59202548	-	Mpp4
chr1	59201867	59202548	-	Mpp4
chr1	59200631	59200690	-	Mpp4
chr1	59200631	59200673	-	Mpp4
chr1	59200671	59200673	-	Mpp4
chr1	59197745	59197834	-	Mpp4
chr1	59197745	59197834	-	Mpp4
chr1	59196533	59196654	-	Mpp4
chr1	59196533	59196654	-	Mpp4
chr1	59190818	59190895	-	Mpp4
chr1	59190818	59190895	-	Mpp4
chr1	59189630	59189710	-	Mpp4
chr1	59189630	59189710	-	Mpp4
chr1	59188680	59188811	-	Mpp4
chr1	59188680	59188811	-	Mpp4
chr1	59188173	59188254	-	Mpp4
chr1	59188173	59188254	-	Mpp4
chr1	59185906	59185991	-	Mpp4
chr1	59185906	59185991	-	Mpp4
chr1	59185501	59185572	-	Mpp4
chr1	59185501	59185572	-	Mpp4
chr1	59183813	59184009	-	Mpp4
chr1	59183813	59184009	-	Mpp4
chr1	59182915	59182979	-	Mpp4
chr1	59182915	59182979	-	Mpp4
chr1	59180103	59180120	-	Mpp4
chr1	59180103	59180120	-	Mpp4
chr1	59178921	59178959	-	Mpp4
chr1	59178921	59178959	-	Mpp4
chr1	59175998	59176018	-	Mpp4
chr1	59175998	59176018	-	Mpp4
chr1	59172974	59172988	-	Mpp4
chr1	59172974	59172988	-	Mpp4
chr1	59171081	59171122	-	Mpp4
chr1	59171081	59171122	-	Mpp4
chr1	59169084	59169254	-	Mpp4
chr1	59169084	59169254	-	Mpp4
chr1	59168091	59168171	-	Mpp4
chr1	59168091	59168171	-	Mpp4
chr1	59164682	59164775	-	Mpp4
chr1	59164682	59164775	-	Mpp4
chr1	59163790	59163898	-	Mpp4
chr1	59163790	59163898	-	Mpp4
chr1	59162602	59162736	-	Mpp4
chr1	59162602	59162736	-	Mpp4
chr1	59160094	59160603	-	Mpp4
chr1	59160415	59160603	-	Mpp4
chr1	59160412	59160414	-	Mpp4
chr1	59201867	59202548	-	Mpp4
chr1	59200674	59200690	-	Mpp4
chr1	59160094	59160414	-	Mpp4
chr1	59160095	59200795	-	Mpp4
chr1	59200691	59200795	-	Mpp4
chr1	59197745	59197834	-	Mpp4
chr1	59197745	59197820	-	Mpp4
chr1	59197818	59197820	-	Mpp4
chr1	59196533	59196654	-	Mpp4
chr1	59196533	59196654	-	Mpp4
chr1	59190818	59190895	-	Mpp4
chr1	59190818	59190895	-	Mpp4
chr1	59189630	59189710	-	Mpp4
chr1	59189630	59189710	-	Mpp4
chr1	59188680	59188811	-	Mpp4
chr1	59188680	59188811	-	Mpp4
chr1	59188173	59188254	-	Mpp4
chr1	59188173	59188254	-	Mpp4
chr1	59185906	59185991	-	Mpp4
chr1	59185906	59185991	-	Mpp4
chr1	59185501	59185572	-	Mpp4
chr1	59185501	59185572	-	Mpp4
chr1	59183813	59184009	-	Mpp4
chr1	59183813	59184009	-	Mpp4
chr1	59182915	59182979	-	Mpp4
chr1	59182915	59182979	-	Mpp4
chr1	59182854	59182871	-	Mpp4
chr1	59182854	59182871	-	Mpp4
chr1	59178921	59178959	-	Mpp4
chr1	59178921	59178959	-	Mpp4
chr1	59173421	59173434	-	Mpp4
chr1	59173421	59173434	-	Mpp4
chr1	59173374	59173395	-	Mpp4
chr1	59173374	59173395	-	Mpp4
chr1	59171081	59171122	-	Mpp4
chr1	59171081	59171122	-	Mpp4
chr1	59169084	59169254	-	Mpp4
chr1	59169084	59169254	-	Mpp4
chr1	59168091	59168171	-	Mpp4
chr1	59168091	59168171	-	Mpp4
chr1	59164682	59164775	-	Mpp4
chr1	59164682	59164775	-	Mpp4
chr1	59163790	59163898	-	Mpp4
chr1	59163790	59163898	-	Mpp4
chr1	59162602	59162736	-	Mpp4
chr1	59162602	59162736	-	Mpp4
chr1	59160095	59160603	-	Mpp4
chr1	59160415	59160603	-	Mpp4
chr1	59160412	59160414	-	Mpp4
chr1	59200691	59200795	-	Mpp4
chr1	59197821	59197834	-	Mpp4
chr1	59160095	59160414	-	Mpp4
chr1	59160099	59184961	-	Mpp4
chr1	59184325	59184961	-	Mpp4
chr1	59183813	59184009	-	Mpp4
chr1	59182915	59182979	-	Mpp4
chr1	59180103	59180120	-	Mpp4
chr1	59178921	59178959	-	Mpp4
chr1	59175998	59176018	-	Mpp4
chr1	59172974	59172988	-	Mpp4
chr1	59171081	59171122	-	Mpp4
chr1	59169084	59169254	-	Mpp4
chr1	59168091	59168171	-	Mpp4
chr1	59164682	59164775	-	Mpp4
chr1	59163790	59164359	-	Mpp4
chr1	59162602	59162736	-	Mpp4
chr1	59160099	59160603	-	Mpp4
chr1	59160303	59197820	-	Mpp4
chr1	59197745	59197820	-	Mpp4
chr1	59197745	59197820	-	Mpp4
chr1	59197818	59197820	-	Mpp4
chr1	59196533	59196654	-	Mpp4
chr1	59196533	59196654	-	Mpp4
chr1	59190818	59190895	-	Mpp4
chr1	59190818	59190895	-	Mpp4
chr1	59189630	59189710	-	Mpp4
chr1	59189630	59189710	-	Mpp4
chr1	59188680	59188811	-	Mpp4
chr1	59188680	59188811	-	Mpp4
chr1	59188173	59188254	-	Mpp4
chr1	59188173	59188254	-	Mpp4
chr1	59185906	59185991	-	Mpp4
chr1	59185906	59185991	-	Mpp4
chr1	59185501	59185572	-	Mpp4
chr1	59185501	59185572	-	Mpp4
chr1	59183813	59183970	-	Mpp4
chr1	59183813	59183970	-	Mpp4
chr1	59182915	59182979	-	Mpp4
chr1	59182915	59182979	-	Mpp4
chr1	59171081	59171122	-	Mpp4
chr1	59171081	59171122	-	Mpp4
chr1	59169084	59169254	-	Mpp4
chr1	59169084	59169254	-	Mpp4
chr1	59168091	59168171	-	Mpp4
chr1	59168091	59168171	-	Mpp4
chr1	59164682	59164775	-	Mpp4
chr1	59164682	59164775	-	Mpp4
chr1	59163790	59163898	-	Mpp4
chr1	59163790	59163898	-	Mpp4
chr1	59162602	59162736	-	Mpp4
chr1	59162602	59162736	-	Mpp4
chr1	59160303	59160603	-	Mpp4
chr1	59160415	59160603	-	Mpp4
chr1	59160412	59160414	-	Mpp4
chr1	59160303	59160414	-	Mpp4
chr1	59160412	59200726	-	Mpp4
chr1	59200691	59200726	-	Mpp4
chr1	59197745	59197834	-	Mpp4
chr1	59196917	59196998	-	Mpp4
chr1	59196533	59196654	-	Mpp4
chr1	59190818	59190895	-	Mpp4
chr1	59189630	59189710	-	Mpp4
chr1	59188680	59188811	-	Mpp4
chr1	59188173	59188254	-	Mpp4
chr1	59185906	59185991	-	Mpp4
chr1	59183813	59185572	-	Mpp4
chr1	59182915	59182979	-	Mpp4
chr1	59180103	59180120	-	Mpp4
chr1	59178921	59178959	-	Mpp4
chr1	59175998	59176018	-	Mpp4
chr1	59172974	59172988	-	Mpp4
chr1	59171081	59171122	-	Mpp4
chr1	59169084	59169254	-	Mpp4
chr1	59168091	59168171	-	Mpp4
chr1	59164682	59164775	-	Mpp4
chr1	59163790	59163898	-	Mpp4
chr1	59162602	59162736	-	Mpp4
chr1	59160412	59160603	-	Mpp4
chr1	59178317	59191506	-	Mpp4
chr1	59191194	59191506	-	Mpp4
chr1	59190818	59190895	-	Mpp4
chr1	59189630	59189710	-	Mpp4
chr1	59188680	59188811	-	Mpp4
chr1	59188173	59188254	-	Mpp4
chr1	59185906	59185991	-	Mpp4
chr1	59183813	59185572	-	Mpp4
chr1	59182915	59182979	-	Mpp4
chr1	59178317	59178959	-	Mpp4
chr1	59178319	59189793	-	Mpp4
chr1	59189630	59189793	-	Mpp4
chr1	59188680	59188811	-	Mpp4
chr1	59188173	59188254	-	Mpp4
chr1	59185906	59185991	-	Mpp4
chr1	59185501	59185572	-	Mpp4
chr1	59183813	59184009	-	Mpp4
chr1	59182915	59182979	-	Mpp4
chr1	59178319	59178959	-	Mpp4
chr1	59187285	59200731	-	Mpp4
chr1	59200691	59200731	-	Mpp4
chr1	59197745	59197834	-	Mpp4
chr1	59196533	59196654	-	Mpp4
chr1	59190818	59190895	-	Mpp4
chr1	59189630	59189710	-	Mpp4
chr1	59188680	59188811	-	Mpp4
chr1	59187285	59188254	-	Mpp4
chr1	65321215	65428403	+	Pth2r
chr1	65321215	65384500	+	Pth2r
chr1	65321215	65321382	+	Pth2r
chr1	65321323	65321382	+	Pth2r
chr1	65321323	65321325	+	Pth2r
chr1	65361128	65361230	+	Pth2r
chr1	65361128	65361230	+	Pth2r
chr1	65375907	65376017	+	Pth2r
chr1	65375907	65376017	+	Pth2r
chr1	65376133	65376248	+	Pth2r
chr1	65376133	65376248	+	Pth2r
chr1	65382639	65382736	+	Pth2r
chr1	65382639	65382736	+	Pth2r
chr1	65384466	65384500	+	Pth2r
chr1	65384466	65384500	+	Pth2r
chr1	65321215	65321322	+	Pth2r
chr1	65350416	65428403	+	Pth2r
chr1	65350416	65350829	+	Pth2r
chr1	65350755	65350829	+	Pth2r
chr1	65350755	65350757	+	Pth2r
chr1	65361128	65361230	+	Pth2r
chr1	65361128	65361230	+	Pth2r
chr1	65375907	65376017	+	Pth2r
chr1	65375907	65376017	+	Pth2r
chr1	65376133	65376248	+	Pth2r
chr1	65376133	65376248	+	Pth2r
chr1	65382639	65382736	+	Pth2r
chr1	65382639	65382736	+	Pth2r
chr1	65384466	65384655	+	Pth2r
chr1	65384466	65384655	+	Pth2r
chr1	65385972	65386125	+	Pth2r
chr1	65385972	65386125	+	Pth2r
chr1	65390695	65390755	+	Pth2r
chr1	65390695	65390755	+	Pth2r
chr1	65402411	65402474	+	Pth2r
chr1	65402411	65402474	+	Pth2r
chr1	65411437	65411531	+	Pth2r
chr1	65411437	65411531	+	Pth2r
chr1	65423022	65423160	+	Pth2r
chr1	65423022	65423160	+	Pth2r
chr1	65425460	65425501	+	Pth2r
chr1	65425460	65425501	+	Pth2r
chr1	65427577	65428403	+	Pth2r
chr1	65427577	65427966	+	Pth2r
chr1	65427967	65427969	+	Pth2r
chr1	65350416	65350754	+	Pth2r
chr1	65427967	65428403	+	Pth2r
chr1	72863662	72891633	+	Igfbp2
chr1	72863662	72891633	+	Igfbp2
chr1	72863662	72864123	+	Igfbp2
chr1	72863739	72864123	+	Igfbp2
chr1	72863739	72863741	+	Igfbp2
chr1	72888245	72888471	+	Igfbp2
chr1	72888245	72888471	+	Igfbp2
chr1	72888723	72888863	+	Igfbp2
chr1	72888723	72888863	+	Igfbp2
chr1	72891157	72891633	+	Igfbp2
chr1	72891157	72891318	+	Igfbp2
chr1	72891319	72891321	+	Igfbp2
chr1	72863662	72863738	+	Igfbp2
chr1	72891319	72891633	+	Igfbp2
chr1	72864481	72891626	+	Igfbp2
chr1	72864481	72864633	+	Igfbp2
chr1	72888245	72888471	+	Igfbp2
chr1	72888301	72888471	+	Igfbp2
chr1	72888301	72888303	+	Igfbp2
chr1	72888723	72888863	+	Igfbp2
chr1	72888723	72888863	+	Igfbp2
chr1	72891157	72891626	+	Igfbp2
chr1	72891157	72891318	+	Igfbp2
chr1	72891319	72891321	+	Igfbp2
chr1	72864481	72864633	+	Igfbp2
chr1	72888245	72888300	+	Igfbp2
chr1	72891319	72891626	+	Igfbp2
chr1	72887858	72891307	+	Igfbp2
chr1	72887858	72888471	+	Igfbp2
chr1	72888723	72888863	+	Igfbp2
chr1	72891157	72891307	+	Igfbp2
chr1	74984474	74990831	-	Ihh
chr1	74984474	74990831	-	Ihh
chr1	74990059	74990831	-	Ihh
chr1	74990059	74990373	-	Ihh
chr1	74990371	74990373	-	Ihh
chr1	74987463	74987724	-	Ihh
chr1	74987463	74987724	-	Ihh
chr1	74984474	74985906	-	Ihh
chr1	74985251	74985906	-	Ihh
chr1	74985248	74985250	-	Ihh
chr1	74990374	74990831	-	Ihh
chr1	74984474	74985250	-	Ihh
chr1	74986883	74990601	-	Ihh
chr1	74990059	74990601	-	Ihh
chr1	74986883	74987724	-	Ihh
chr1	75102185	75110534	-	Slc23a3
chr1	75102185	75110534	-	Slc23a3
chr1	75110329	75110534	-	Slc23a3
chr1	75110329	75110499	-	Slc23a3
chr1	75110497	75110499	-	Slc23a3
chr1	75110045	75110202	-	Slc23a3
chr1	75110045	75110202	-	Slc23a3
chr1	75109839	75109936	-	Slc23a3
chr1	75109839	75109936	-	Slc23a3
chr1	75109595	75109671	-	Slc23a3
chr1	75109595	75109671	-	Slc23a3
chr1	75109243	75109424	-	Slc23a3
chr1	75109243	75109424	-	Slc23a3
chr1	75108796	75108916	-	Slc23a3
chr1	75108796	75108916	-	Slc23a3
chr1	75108305	75108419	-	Slc23a3
chr1	75108305	75108419	-	Slc23a3
chr1	75106042	75106295	-	Slc23a3
chr1	75106042	75106295	-	Slc23a3
chr1	75105548	75105653	-	Slc23a3
chr1	75105548	75105653	-	Slc23a3
chr1	75105117	75105284	-	Slc23a3
chr1	75105117	75105284	-	Slc23a3
chr1	75102986	75103081	-	Slc23a3
chr1	75102986	75103081	-	Slc23a3
chr1	75102185	75102662	-	Slc23a3
chr1	75102376	75102662	-	Slc23a3
chr1	75102373	75102375	-	Slc23a3
chr1	75110500	75110534	-	Slc23a3
chr1	75102185	75102375	-	Slc23a3
chr1	75108357	75110190	-	Slc23a3
chr1	75109839	75110190	-	Slc23a3
chr1	75109595	75109671	-	Slc23a3
chr1	75109243	75109424	-	Slc23a3
chr1	75108796	75108916	-	Slc23a3
chr1	75108357	75108419	-	Slc23a3
chr1	85577709	85637719	+	Sp100
chr1	85577709	85590592	+	Sp100
chr1	85577709	85577848	+	Sp100
chr1	85587424	85587583	+	Sp100
chr1	85590194	85590592	+	Sp100
chr1	85577709	85629282	+	Sp100
chr1	85577709	85577848	+	Sp100
chr1	85577823	85577848	+	Sp100
chr1	85577823	85577825	+	Sp100
chr1	85587424	85587583	+	Sp100
chr1	85587424	85587583	+	Sp100
chr1	85590194	85590362	+	Sp100
chr1	85590194	85590362	+	Sp100
chr1	85591247	85591318	+	Sp100
chr1	85591247	85591318	+	Sp100
chr1	85593000	85593065	+	Sp100
chr1	85593000	85593065	+	Sp100
chr1	85594635	85594724	+	Sp100
chr1	85594635	85594724	+	Sp100
chr1	85597723	85597803	+	Sp100
chr1	85597723	85597803	+	Sp100
chr1	85601346	85601492	+	Sp100
chr1	85601346	85601492	+	Sp100
chr1	85602916	85602987	+	Sp100
chr1	85602916	85602987	+	Sp100
chr1	85606780	85606830	+	Sp100
chr1	85606780	85606830	+	Sp100
chr1	85608807	85608860	+	Sp100
chr1	85608807	85608860	+	Sp100
chr1	85619696	85619770	+	Sp100
chr1	85619696	85619770	+	Sp100
chr1	85621980	85622030	+	Sp100
chr1	85621980	85622030	+	Sp100
chr1	85624727	85624831	+	Sp100
chr1	85624727	85624831	+	Sp100
chr1	85627328	85627470	+	Sp100
chr1	85627328	85627470	+	Sp100
chr1	85628838	85628870	+	Sp100
chr1	85628838	85628870	+	Sp100
chr1	85629126	85629282	+	Sp100
chr1	85629126	85629176	+	Sp100
chr1	85629177	85629179	+	Sp100
chr1	85577709	85577822	+	Sp100
chr1	85629177	85629282	+	Sp100
chr1	85577729	85624089	+	Sp100
chr1	85577729	85577848	+	Sp100
chr1	85577823	85577848	+	Sp100
chr1	85577823	85577825	+	Sp100
chr1	85587424	85587583	+	Sp100
chr1	85587424	85587583	+	Sp100
chr1	85590194	85590362	+	Sp100
chr1	85590194	85590362	+	Sp100
chr1	85591247	85591318	+	Sp100
chr1	85591247	85591318	+	Sp100
chr1	85593000	85593065	+	Sp100
chr1	85593000	85593065	+	Sp100
chr1	85594635	85594724	+	Sp100
chr1	85594635	85594724	+	Sp100
chr1	85597723	85597803	+	Sp100
chr1	85597723	85597803	+	Sp100
chr1	85601346	85601492	+	Sp100
chr1	85601346	85601492	+	Sp100
chr1	85602376	85602987	+	Sp100
chr1	85602376	85602476	+	Sp100
chr1	85602477	85602479	+	Sp100
chr1	85606780	85606830	+	Sp100
chr1	85608807	85608860	+	Sp100
chr1	85619696	85619770	+	Sp100
chr1	85621980	85624089	+	Sp100
chr1	85577729	85577822	+	Sp100
chr1	85602477	85602987	+	Sp100
chr1	85606780	85606830	+	Sp100
chr1	85608807	85608860	+	Sp100
chr1	85619696	85619770	+	Sp100
chr1	85621980	85624089	+	Sp100
chr1	85577735	85610839	+	Sp100
chr1	85577735	85577848	+	Sp100
chr1	85577823	85577848	+	Sp100
chr1	85577823	85577825	+	Sp100
chr1	85587424	85587583	+	Sp100
chr1	85587424	85587583	+	Sp100
chr1	85590194	85590362	+	Sp100
chr1	85590194	85590362	+	Sp100
chr1	85591247	85591318	+	Sp100
chr1	85591247	85591318	+	Sp100
chr1	85593000	85593065	+	Sp100
chr1	85593000	85593065	+	Sp100
chr1	85594635	85594724	+	Sp100
chr1	85594635	85594724	+	Sp100
chr1	85597723	85597803	+	Sp100
chr1	85597723	85597803	+	Sp100
chr1	85601346	85601492	+	Sp100
chr1	85601346	85601492	+	Sp100
chr1	85602916	85602987	+	Sp100
chr1	85602916	85602987	+	Sp100
chr1	85606780	85606830	+	Sp100
chr1	85606780	85606830	+	Sp100
chr1	85608807	85608860	+	Sp100
chr1	85608807	85608860	+	Sp100
chr1	85609938	85610839	+	Sp100
chr1	85609938	85609993	+	Sp100
chr1	85609994	85609996	+	Sp100
chr1	85577735	85577822	+	Sp100
chr1	85609994	85610839	+	Sp100
chr1	85577735	85629293	+	Sp100
chr1	85577735	85577848	+	Sp100
chr1	85577823	85577848	+	Sp100
chr1	85577823	85577825	+	Sp100
chr1	85587424	85587583	+	Sp100
chr1	85587424	85587583	+	Sp100
chr1	85590194	85590362	+	Sp100
chr1	85590194	85590362	+	Sp100
chr1	85591247	85591318	+	Sp100
chr1	85591247	85591318	+	Sp100
chr1	85593000	85593065	+	Sp100
chr1	85593000	85593065	+	Sp100
chr1	85594635	85594724	+	Sp100
chr1	85594635	85594724	+	Sp100
chr1	85597723	85597803	+	Sp100
chr1	85597723	85597803	+	Sp100
chr1	85601346	85601492	+	Sp100
chr1	85601346	85601492	+	Sp100
chr1	85602916	85602987	+	Sp100
chr1	85602916	85602987	+	Sp100
chr1	85606780	85606830	+	Sp100
chr1	85606780	85606830	+	Sp100
chr1	85619696	85619770	+	Sp100
chr1	85619696	85619770	+	Sp100
chr1	85621980	85622030	+	Sp100
chr1	85621980	85622030	+	Sp100
chr1	85624727	85624831	+	Sp100
chr1	85624727	85624831	+	Sp100
chr1	85627328	85627470	+	Sp100
chr1	85627328	85627470	+	Sp100
chr1	85628838	85628870	+	Sp100
chr1	85628838	85628870	+	Sp100
chr1	85629126	85629293	+	Sp100
chr1	85629126	85629176	+	Sp100
chr1	85629177	85629179	+	Sp100
chr1	85577735	85577822	+	Sp100
chr1	85629177	85629293	+	Sp100
chr1	85577735	85636919	+	Sp100
chr1	85577735	85577848	+	Sp100
chr1	85577823	85577848	+	Sp100
chr1	85577823	85577825	+	Sp100
chr1	85587424	85587583	+	Sp100
chr1	85587424	85587583	+	Sp100
chr1	85590194	85590362	+	Sp100
chr1	85590194	85590362	+	Sp100
chr1	85591247	85591318	+	Sp100
chr1	85591247	85591318	+	Sp100
chr1	85593000	85593065	+	Sp100
chr1	85593000	85593065	+	Sp100
chr1	85594635	85594724	+	Sp100
chr1	85594635	85594724	+	Sp100
chr1	85597723	85597803	+	Sp100
chr1	85597723	85597803	+	Sp100
chr1	85601346	85601492	+	Sp100
chr1	85601346	85601492	+	Sp100
chr1	85602916	85602987	+	Sp100
chr1	85602916	85602987	+	Sp100
chr1	85606780	85606830	+	Sp100
chr1	85606780	85606830	+	Sp100
chr1	85608807	85608860	+	Sp100
chr1	85608807	85608860	+	Sp100
chr1	85621980	85622030	+	Sp100
chr1	85621980	85622030	+	Sp100
chr1	85624727	85624831	+	Sp100
chr1	85624727	85624831	+	Sp100
chr1	85627328	85627470	+	Sp100
chr1	85627328	85627470	+	Sp100
chr1	85628838	85628870	+	Sp100
chr1	85628838	85628870	+	Sp100
chr1	85629126	85629164	+	Sp100
chr1	85629126	85629164	+	Sp100
chr1	85636714	85636919	+	Sp100
chr1	85636714	85636836	+	Sp100
chr1	85636837	85636839	+	Sp100
chr1	85577735	85577822	+	Sp100
chr1	85636837	85636919	+	Sp100
chr1	85577736	85628860	+	Sp100
chr1	85577736	85577848	+	Sp100
chr1	85577823	85577848	+	Sp100
chr1	85577823	85577825	+	Sp100
chr1	85587424	85587583	+	Sp100
chr1	85587424	85587583	+	Sp100
chr1	85590194	85590362	+	Sp100
chr1	85590194	85590362	+	Sp100
chr1	85591247	85591318	+	Sp100
chr1	85591247	85591318	+	Sp100
chr1	85593000	85593065	+	Sp100
chr1	85593000	85593065	+	Sp100
chr1	85594635	85594724	+	Sp100
chr1	85594635	85594724	+	Sp100
chr1	85597723	85597803	+	Sp100
chr1	85597723	85597803	+	Sp100
chr1	85601346	85601492	+	Sp100
chr1	85601346	85601492	+	Sp100
chr1	85602916	85602987	+	Sp100
chr1	85602916	85602987	+	Sp100
chr1	85606780	85606830	+	Sp100
chr1	85606780	85606830	+	Sp100
chr1	85621980	85622030	+	Sp100
chr1	85621980	85622030	+	Sp100
chr1	85624727	85624831	+	Sp100
chr1	85624727	85624831	+	Sp100
chr1	85627328	85627470	+	Sp100
chr1	85627328	85627470	+	Sp100
chr1	85628838	85628860	+	Sp100
chr1	85628838	85628860	+	Sp100
chr1	85577736	85577822	+	Sp100
chr1	85577771	85637719	+	Sp100
chr1	85577771	85577848	+	Sp100
chr1	85577823	85577848	+	Sp100
chr1	85577823	85577825	+	Sp100
chr1	85587424	85587583	+	Sp100
chr1	85587424	85587583	+	Sp100
chr1	85590194	85590362	+	Sp100
chr1	85590194	85590362	+	Sp100
chr1	85591247	85591318	+	Sp100
chr1	85591247	85591318	+	Sp100
chr1	85593000	85593065	+	Sp100
chr1	85593000	85593065	+	Sp100
chr1	85594635	85594724	+	Sp100
chr1	85594635	85594724	+	Sp100
chr1	85597723	85597803	+	Sp100
chr1	85597723	85597803	+	Sp100
chr1	85601346	85601492	+	Sp100
chr1	85601346	85601492	+	Sp100
chr1	85602916	85602987	+	Sp100
chr1	85602916	85602987	+	Sp100
chr1	85606780	85606830	+	Sp100
chr1	85606780	85606830	+	Sp100
chr1	85608807	85608860	+	Sp100
chr1	85608807	85608860	+	Sp100
chr1	85619696	85619770	+	Sp100
chr1	85619696	85619770	+	Sp100
chr1	85621980	85622030	+	Sp100
chr1	85621980	85622030	+	Sp100
chr1	85624727	85624831	+	Sp100
chr1	85624727	85624831	+	Sp100
chr1	85627328	85627470	+	Sp100
chr1	85627328	85627470	+	Sp100
chr1	85628838	85628870	+	Sp100
chr1	85628838	85628870	+	Sp100
chr1	85629126	85629164	+	Sp100
chr1	85629126	85629164	+	Sp100
chr1	85634948	85635019	+	Sp100
chr1	85634948	85635019	+	Sp100
chr1	85635703	85635846	+	Sp100
chr1	85635703	85635846	+	Sp100
chr1	85636714	85637719	+	Sp100
chr1	85636714	85636836	+	Sp100
chr1	85636837	85636839	+	Sp100
chr1	85577771	85577822	+	Sp100
chr1	85636837	85637719	+	Sp100
chr1	85599546	85610437	+	Sp100
chr1	85599546	85599611	+	Sp100
chr1	85601403	85601492	+	Sp100
chr1	85602916	85602987	+	Sp100
chr1	85606780	85606830	+	Sp100
chr1	85608807	85608860	+	Sp100
chr1	85609938	85610437	+	Sp100
chr1	85601438	85607047	+	Sp100
chr1	85601438	85601492	+	Sp100
chr1	85602916	85602987	+	Sp100
chr1	85606780	85607047	+	Sp100
chr1	85621660	85627392	+	Sp100
chr1	85621660	85622030	+	Sp100
chr1	85624727	85624831	+	Sp100
chr1	85627328	85627392	+	Sp100
chr1	85622018	85637127	+	Sp100
chr1	85622018	85622030	+	Sp100
chr1	85622018	85622030	+	Sp100
chr1	85624727	85624831	+	Sp100
chr1	85624727	85624831	+	Sp100
chr1	85627328	85627470	+	Sp100
chr1	85627328	85627470	+	Sp100
chr1	85628838	85628870	+	Sp100
chr1	85628838	85628870	+	Sp100
chr1	85629126	85629164	+	Sp100
chr1	85629126	85629164	+	Sp100
chr1	85632664	85632779	+	Sp100
chr1	85632664	85632779	+	Sp100
chr1	85634558	85634675	+	Sp100
chr1	85634558	85634675	+	Sp100
chr1	85634948	85635019	+	Sp100
chr1	85634948	85635019	+	Sp100
chr1	85635703	85635846	+	Sp100
chr1	85635703	85635846	+	Sp100
chr1	85636714	85637127	+	Sp100
chr1	85636714	85636836	+	Sp100
chr1	85636837	85636839	+	Sp100
chr1	85636837	85637127	+	Sp100
chr1	85631163	85635716	+	Sp100
chr1	85631163	85631251	+	Sp100
chr1	85631163	85631251	+	Sp100
chr1	85632664	85632779	+	Sp100
chr1	85632664	85632779	+	Sp100
chr1	85634558	85634675	+	Sp100
chr1	85634558	85634675	+	Sp100
chr1	85634948	85635019	+	Sp100
chr1	85634948	85635019	+	Sp100
chr1	85635703	85635716	+	Sp100
chr1	85635703	85635716	+	Sp100
chr1	85822002	85836396	+	Itm2c
chr1	85822002	85836396	+	Itm2c
chr1	85822002	85822510	+	Itm2c
chr1	85822385	85822510	+	Itm2c
chr1	85822385	85822387	+	Itm2c
chr1	85830731	85830871	+	Itm2c
chr1	85830731	85830871	+	Itm2c
chr1	85832935	85833123	+	Itm2c
chr1	85832935	85833123	+	Itm2c
chr1	85834143	85834253	+	Itm2c
chr1	85834143	85834253	+	Itm2c
chr1	85834729	85834879	+	Itm2c
chr1	85834729	85834879	+	Itm2c
chr1	85835268	85836396	+	Itm2c
chr1	85835268	85835356	+	Itm2c
chr1	85835357	85835359	+	Itm2c
chr1	85822002	85822384	+	Itm2c
chr1	85835357	85836396	+	Itm2c
chr1	85822340	85836080	+	Itm2c
chr1	85822340	85822510	+	Itm2c
chr1	85822385	85822510	+	Itm2c
chr1	85822385	85822387	+	Itm2c
chr1	85830731	85830871	+	Itm2c
chr1	85830731	85830871	+	Itm2c
chr1	85832935	85833123	+	Itm2c
chr1	85832935	85833123	+	Itm2c
chr1	85834729	85834879	+	Itm2c
chr1	85834729	85834879	+	Itm2c
chr1	85835268	85836080	+	Itm2c
chr1	85835268	85835356	+	Itm2c
chr1	85835357	85835359	+	Itm2c
chr1	85822340	85822384	+	Itm2c
chr1	85835357	85836080	+	Itm2c
chr1	85833882	85835512	+	Itm2c
chr1	85833882	85834253	+	Itm2c
chr1	85834729	85834879	+	Itm2c
chr1	85835268	85835512	+	Itm2c
chr1	92434088	92446383	-	Or6b3
chr1	92434088	92446383	-	Or6b3
chr1	92446038	92446383	-	Or6b3
chr1	92434088	92439758	-	Or6b3
chr1	92438813	92439748	-	Or6b3
chr1	92439746	92439748	-	Or6b3
chr1	92438810	92438812	-	Or6b3
chr1	92446038	92446383	-	Or6b3
chr1	92434088	92438812	-	Or6b3
chr1	92439749	92439758	-	Or6b3
chr1	92438770	92446141	-	Or6b3
chr1	92446038	92446141	-	Or6b3
chr1	92438770	92439824	-	Or6b3
chr1	92438813	92439748	-	Or6b3
chr1	92439746	92439748	-	Or6b3
chr1	92438810	92438812	-	Or6b3
chr1	92446038	92446141	-	Or6b3
chr1	92438770	92438812	-	Or6b3
chr1	92439749	92439824	-	Or6b3
chr1	96798851	96835521	+	Panct2
chr1	96798851	96835521	+	Panct2
chr1	96798851	96798981	+	Panct2
chr1	96799915	96800115	+	Panct2
chr1	96800210	96800393	+	Panct2
chr1	96835413	96835521	+	Panct2
chr1	96799946	96808959	+	Panct2
chr1	96799946	96800393	+	Panct2
chr1	96805559	96808959	+	Panct2
chr1	96799958	96805982	+	Panct2
chr1	96799958	96800115	+	Panct2
chr1	96800210	96800393	+	Panct2
chr1	96805559	96805982	+	Panct2
chr1	107327385	107380419	+	Serpinb7
chr1	107327385	107363129	+	Serpinb7
chr1	107327385	107327454	+	Serpinb7
chr1	107355961	107356146	+	Serpinb7
chr1	107355979	107356146	+	Serpinb7
chr1	107355979	107355981	+	Serpinb7
chr1	107362466	107362516	+	Serpinb7
chr1	107362466	107362516	+	Serpinb7
chr1	107363057	107363129	+	Serpinb7
chr1	107363057	107363129	+	Serpinb7
chr1	107327385	107327454	+	Serpinb7
chr1	107355961	107355978	+	Serpinb7
chr1	107350419	107380419	+	Serpinb7
chr1	107350419	107350462	+	Serpinb7
chr1	107355961	107356146	+	Serpinb7
chr1	107355979	107356146	+	Serpinb7
chr1	107355979	107355981	+	Serpinb7
chr1	107362466	107362516	+	Serpinb7
chr1	107362466	107362516	+	Serpinb7
chr1	107363057	107363173	+	Serpinb7
chr1	107363057	107363173	+	Serpinb7
chr1	107373722	107373839	+	Serpinb7
chr1	107373722	107373839	+	Serpinb7
chr1	107375838	107375980	+	Serpinb7
chr1	107375838	107375980	+	Serpinb7
chr1	107377906	107378052	+	Serpinb7
chr1	107377906	107378052	+	Serpinb7
chr1	107379339	107380419	+	Serpinb7
chr1	107379339	107379734	+	Serpinb7
chr1	107379735	107379737	+	Serpinb7
chr1	107350419	107350462	+	Serpinb7
chr1	107355961	107355978	+	Serpinb7
chr1	107379735	107380419	+	Serpinb7
chr1	127742528	127782768	-	Map3k19
chr1	127742528	127782768	-	Map3k19
chr1	127782474	127782768	-	Map3k19
chr1	127778050	127778245	-	Map3k19
chr1	127778050	127778223	-	Map3k19
chr1	127778221	127778223	-	Map3k19
chr1	127774973	127775161	-	Map3k19
chr1	127774973	127775161	-	Map3k19
chr1	127768767	127768921	-	Map3k19
chr1	127768767	127768921	-	Map3k19
chr1	127768006	127768121	-	Map3k19
chr1	127768006	127768121	-	Map3k19
chr1	127766176	127766288	-	Map3k19
chr1	127766176	127766288	-	Map3k19
chr1	127762272	127762362	-	Map3k19
chr1	127762272	127762362	-	Map3k19
chr1	127760461	127760533	-	Map3k19
chr1	127760461	127760533	-	Map3k19
chr1	127758008	127758267	-	Map3k19
chr1	127758008	127758267	-	Map3k19
chr1	127756793	127756836	-	Map3k19
chr1	127756793	127756836	-	Map3k19
chr1	127749714	127752134	-	Map3k19
chr1	127749714	127752134	-	Map3k19
chr1	127748124	127748270	-	Map3k19
chr1	127748124	127748270	-	Map3k19
chr1	127744972	127745669	-	Map3k19
chr1	127744972	127745669	-	Map3k19
chr1	127742528	127743074	-	Map3k19
chr1	127743011	127743074	-	Map3k19
chr1	127743008	127743010	-	Map3k19
chr1	127782474	127782768	-	Map3k19
chr1	127778224	127778245	-	Map3k19
chr1	127742528	127743010	-	Map3k19
chr1	127742982	127768057	-	Map3k19
chr1	127768006	127768057	-	Map3k19
chr1	127768006	127768057	-	Map3k19
chr1	127766176	127766288	-	Map3k19
chr1	127766176	127766288	-	Map3k19
chr1	127762272	127762362	-	Map3k19
chr1	127762272	127762362	-	Map3k19
chr1	127760461	127760533	-	Map3k19
chr1	127760461	127760533	-	Map3k19
chr1	127758008	127758267	-	Map3k19
chr1	127758008	127758267	-	Map3k19
chr1	127756793	127756836	-	Map3k19
chr1	127756793	127756836	-	Map3k19
chr1	127744972	127745669	-	Map3k19
chr1	127744972	127745669	-	Map3k19
chr1	127742982	127743074	-	Map3k19
chr1	127743011	127743074	-	Map3k19
chr1	127743008	127743010	-	Map3k19
chr1	127742982	127743010	-	Map3k19
chr1	127742982	127768058	-	Map3k19
chr1	127768006	127768058	-	Map3k19
chr1	127768006	127768058	-	Map3k19
chr1	127766176	127766288	-	Map3k19
chr1	127766176	127766288	-	Map3k19
chr1	127762272	127762362	-	Map3k19
chr1	127762272	127762362	-	Map3k19
chr1	127760461	127760533	-	Map3k19
chr1	127760461	127760533	-	Map3k19
chr1	127758008	127758267	-	Map3k19
chr1	127758008	127758267	-	Map3k19
chr1	127756793	127756836	-	Map3k19
chr1	127756793	127756836	-	Map3k19
chr1	127748156	127748270	-	Map3k19
chr1	127748156	127748270	-	Map3k19
chr1	127744972	127745557	-	Map3k19
chr1	127744972	127745557	-	Map3k19
chr1	127742982	127743074	-	Map3k19
chr1	127743011	127743074	-	Map3k19
chr1	127743008	127743010	-	Map3k19
chr1	127742982	127743010	-	Map3k19
chr1	127742982	127768058	-	Map3k19
chr1	127768006	127768058	-	Map3k19
chr1	127768006	127768058	-	Map3k19
chr1	127766176	127766288	-	Map3k19
chr1	127766176	127766288	-	Map3k19
chr1	127762272	127762362	-	Map3k19
chr1	127762272	127762362	-	Map3k19
chr1	127760461	127760533	-	Map3k19
chr1	127760461	127760533	-	Map3k19
chr1	127758008	127758267	-	Map3k19
chr1	127758008	127758267	-	Map3k19
chr1	127756793	127756836	-	Map3k19
chr1	127756793	127756836	-	Map3k19
chr1	127748124	127748270	-	Map3k19
chr1	127748124	127748270	-	Map3k19
chr1	127744972	127745669	-	Map3k19
chr1	127744972	127745669	-	Map3k19
chr1	127742982	127743074	-	Map3k19
chr1	127743011	127743074	-	Map3k19
chr1	127743008	127743010	-	Map3k19
chr1	127742982	127743010	-	Map3k19
chr1	127742982	127768058	-	Map3k19
chr1	127768006	127768058	-	Map3k19
chr1	127768006	127768058	-	Map3k19
chr1	127766176	127766288	-	Map3k19
chr1	127766176	127766288	-	Map3k19
chr1	127762272	127762362	-	Map3k19
chr1	127762272	127762362	-	Map3k19
chr1	127756793	127756836	-	Map3k19
chr1	127756793	127756836	-	Map3k19
chr1	127749714	127752134	-	Map3k19
chr1	127749714	127752134	-	Map3k19
chr1	127748124	127748270	-	Map3k19
chr1	127748124	127748270	-	Map3k19
chr1	127744972	127745669	-	Map3k19
chr1	127744972	127745669	-	Map3k19
chr1	127742982	127743074	-	Map3k19
chr1	127743011	127743074	-	Map3k19
chr1	127743008	127743010	-	Map3k19
chr1	127742982	127743010	-	Map3k19
chr1	127743008	127768027	-	Map3k19
chr1	127768006	127768027	-	Map3k19
chr1	127768006	127768027	-	Map3k19
chr1	127768025	127768027	-	Map3k19
chr1	127766176	127766288	-	Map3k19
chr1	127766176	127766288	-	Map3k19
chr1	127762272	127762362	-	Map3k19
chr1	127762272	127762362	-	Map3k19
chr1	127760461	127760533	-	Map3k19
chr1	127760461	127760533	-	Map3k19
chr1	127758008	127758267	-	Map3k19
chr1	127758008	127758267	-	Map3k19
chr1	127756793	127756836	-	Map3k19
chr1	127756793	127756836	-	Map3k19
chr1	127749714	127752134	-	Map3k19
chr1	127749714	127752134	-	Map3k19
chr1	127748124	127748270	-	Map3k19
chr1	127748124	127748270	-	Map3k19
chr1	127744972	127745669	-	Map3k19
chr1	127744972	127745669	-	Map3k19
chr1	127743008	127743074	-	Map3k19
chr1	127743011	127743074	-	Map3k19
chr1	127743008	127743010	-	Map3k19
chr1	127743008	127743010	-	Map3k19
chr1	128212493	128256055	-	Lct
chr1	128212493	128256055	-	Lct
chr1	128255395	128256055	-	Lct
chr1	128255395	128256040	-	Lct
chr1	128256038	128256040	-	Lct
chr1	128246796	128246875	-	Lct
chr1	128246796	128246875	-	Lct
chr1	128240792	128240875	-	Lct
chr1	128240792	128240875	-	Lct
chr1	128239272	128239374	-	Lct
chr1	128239272	128239374	-	Lct
chr1	128238254	128238332	-	Lct
chr1	128238254	128238332	-	Lct
chr1	128235293	128236013	-	Lct
chr1	128235293	128236013	-	Lct
chr1	128231489	128232134	-	Lct
chr1	128231489	128232134	-	Lct
chr1	128227576	128229132	-	Lct
chr1	128227576	128229132	-	Lct
chr1	128226203	128226471	-	Lct
chr1	128226203	128226471	-	Lct
chr1	128222810	128223100	-	Lct
chr1	128222810	128223100	-	Lct
chr1	128221863	128222061	-	Lct
chr1	128221863	128222061	-	Lct
chr1	128221364	128221566	-	Lct
chr1	128221364	128221566	-	Lct
chr1	128219660	128219769	-	Lct
chr1	128219660	128219769	-	Lct
chr1	128216688	128216822	-	Lct
chr1	128216688	128216822	-	Lct
chr1	128215228	128215451	-	Lct
chr1	128215228	128215451	-	Lct
chr1	128214193	128214423	-	Lct
chr1	128214193	128214423	-	Lct
chr1	128212493	128213073	-	Lct
chr1	128212859	128213073	-	Lct
chr1	128212856	128212858	-	Lct
chr1	128256041	128256055	-	Lct
chr1	128212493	128212858	-	Lct
chr1	128215309	128220001	-	Lct
chr1	128219660	128220001	-	Lct
chr1	128216688	128216822	-	Lct
chr1	128215309	128215451	-	Lct
chr1	132039975	132067422	-	Cdk18
chr1	132039975	132067422	-	Cdk18
chr1	132067148	132067422	-	Cdk18
chr1	132050050	132050198	-	Cdk18
chr1	132050050	132050173	-	Cdk18
chr1	132050171	132050173	-	Cdk18
chr1	132049775	132049854	-	Cdk18
chr1	132049775	132049854	-	Cdk18
chr1	132049186	132049311	-	Cdk18
chr1	132049186	132049311	-	Cdk18
chr1	132047706	132047762	-	Cdk18
chr1	132047706	132047762	-	Cdk18
chr1	132046838	132046952	-	Cdk18
chr1	132046838	132046952	-	Cdk18
chr1	132046588	132046682	-	Cdk18
chr1	132046588	132046682	-	Cdk18
chr1	132046259	132046321	-	Cdk18
chr1	132046259	132046321	-	Cdk18
chr1	132045488	132045611	-	Cdk18
chr1	132045488	132045611	-	Cdk18
chr1	132045220	132045340	-	Cdk18
chr1	132045220	132045340	-	Cdk18
chr1	132044622	132044719	-	Cdk18
chr1	132044622	132044719	-	Cdk18
chr1	132044334	132044439	-	Cdk18
chr1	132044334	132044439	-	Cdk18
chr1	132044185	132044227	-	Cdk18
chr1	132044185	132044227	-	Cdk18
chr1	132043600	132043690	-	Cdk18
chr1	132043600	132043690	-	Cdk18
chr1	132043203	132043280	-	Cdk18
chr1	132043203	132043280	-	Cdk18
chr1	132039975	132042708	-	Cdk18
chr1	132042677	132042708	-	Cdk18
chr1	132042674	132042676	-	Cdk18
chr1	132067148	132067422	-	Cdk18
chr1	132050174	132050198	-	Cdk18
chr1	132039975	132042676	-	Cdk18
chr1	132042324	132044651	-	Cdk18
chr1	132044622	132044651	-	Cdk18
chr1	132044185	132044439	-	Cdk18
chr1	132043600	132043690	-	Cdk18
chr1	132043203	132043280	-	Cdk18
chr1	132042324	132042708	-	Cdk18
chr1	132042502	132067343	-	Cdk18
chr1	132067229	132067343	-	Cdk18
chr1	132067148	132067184	-	Cdk18
chr1	132050050	132050198	-	Cdk18
chr1	132050050	132050173	-	Cdk18
chr1	132050171	132050173	-	Cdk18
chr1	132049775	132049854	-	Cdk18
chr1	132049775	132049854	-	Cdk18
chr1	132049186	132049311	-	Cdk18
chr1	132049186	132049311	-	Cdk18
chr1	132047706	132047762	-	Cdk18
chr1	132047706	132047762	-	Cdk18
chr1	132046838	132046952	-	Cdk18
chr1	132046838	132046952	-	Cdk18
chr1	132046588	132046682	-	Cdk18
chr1	132046588	132046682	-	Cdk18
chr1	132046259	132046321	-	Cdk18
chr1	132046259	132046321	-	Cdk18
chr1	132045488	132045611	-	Cdk18
chr1	132045488	132045611	-	Cdk18
chr1	132045220	132045340	-	Cdk18
chr1	132045220	132045340	-	Cdk18
chr1	132044622	132044719	-	Cdk18
chr1	132044622	132044719	-	Cdk18
chr1	132044334	132044439	-	Cdk18
chr1	132044334	132044439	-	Cdk18
chr1	132044185	132044227	-	Cdk18
chr1	132044185	132044227	-	Cdk18
chr1	132043600	132043690	-	Cdk18
chr1	132043600	132043690	-	Cdk18
chr1	132043203	132043280	-	Cdk18
chr1	132043203	132043280	-	Cdk18
chr1	132042502	132042708	-	Cdk18
chr1	132042677	132042708	-	Cdk18
chr1	132042674	132042676	-	Cdk18
chr1	132067229	132067343	-	Cdk18
chr1	132067148	132067184	-	Cdk18
chr1	132050174	132050198	-	Cdk18
chr1	132042502	132042676	-	Cdk18
chr1	132042569	132044428	-	Cdk18
chr1	132044334	132044428	-	Cdk18
chr1	132044334	132044428	-	Cdk18
chr1	132043600	132043690	-	Cdk18
chr1	132043600	132043690	-	Cdk18
chr1	132043203	132043280	-	Cdk18
chr1	132043263	132043280	-	Cdk18
chr1	132043260	132043262	-	Cdk18
chr1	132042569	132042708	-	Cdk18
chr1	132043203	132043262	-	Cdk18
chr1	132042569	132042708	-	Cdk18
chr1	132042672	132043993	-	Cdk18
chr1	132043600	132043993	-	Cdk18
chr1	132043203	132043280	-	Cdk18
chr1	132042672	132042708	-	Cdk18
chr1	132243864	132261226	+	Nuak2
chr1	132243864	132261031	+	Nuak2
chr1	132243864	132244210	+	Nuak2
chr1	132243968	132244210	+	Nuak2
chr1	132243968	132243970	+	Nuak2
chr1	132252691	132252811	+	Nuak2
chr1	132252691	132252811	+	Nuak2
chr1	132253944	132253967	+	Nuak2
chr1	132253944	132253967	+	Nuak2
chr1	132255435	132255586	+	Nuak2
chr1	132255435	132255586	+	Nuak2
chr1	132255869	132255934	+	Nuak2
chr1	132255869	132255934	+	Nuak2
chr1	132257696	132257815	+	Nuak2
chr1	132257696	132257815	+	Nuak2
chr1	132258297	132258429	+	Nuak2
chr1	132258297	132258429	+	Nuak2
chr1	132259059	132261031	+	Nuak2
chr1	132259059	132260116	+	Nuak2
chr1	132260117	132260119	+	Nuak2
chr1	132243864	132243967	+	Nuak2
chr1	132260117	132261031	+	Nuak2
chr1	132243864	132261226	+	Nuak2
chr1	132243864	132244210	+	Nuak2
chr1	132243968	132244210	+	Nuak2
chr1	132243968	132243970	+	Nuak2
chr1	132252691	132252811	+	Nuak2
chr1	132252691	132252811	+	Nuak2
chr1	132255435	132255586	+	Nuak2
chr1	132255435	132255586	+	Nuak2
chr1	132255869	132255934	+	Nuak2
chr1	132255869	132255934	+	Nuak2
chr1	132257696	132257815	+	Nuak2
chr1	132257696	132257815	+	Nuak2
chr1	132258297	132258429	+	Nuak2
chr1	132258297	132258429	+	Nuak2
chr1	132259059	132261226	+	Nuak2
chr1	132259059	132260116	+	Nuak2
chr1	132260117	132260119	+	Nuak2
chr1	132243864	132243967	+	Nuak2
chr1	132260117	132261226	+	Nuak2
chr1	132243903	132245474	+	Nuak2
chr1	132243903	132244210	+	Nuak2
chr1	132245160	132245474	+	Nuak2
chr1	132255334	132258188	+	Nuak2
chr1	132255334	132255586	+	Nuak2
chr1	132255869	132255934	+	Nuak2
chr1	132257696	132258188	+	Nuak2
chr1	133606829	133617846	-	Lax1
chr1	133606829	133617846	-	Lax1
chr1	133617547	133617846	-	Lax1
chr1	133616559	133616742	-	Lax1
chr1	133616559	133616644	-	Lax1
chr1	133616642	133616644	-	Lax1
chr1	133611744	133611847	-	Lax1
chr1	133611744	133611847	-	Lax1
chr1	133611276	133611380	-	Lax1
chr1	133611276	133611380	-	Lax1
chr1	133610721	133610791	-	Lax1
chr1	133610721	133610791	-	Lax1
chr1	133606829	133608373	-	Lax1
chr1	133607519	133608373	-	Lax1
chr1	133607516	133607518	-	Lax1
chr1	133617547	133617846	-	Lax1
chr1	133616645	133616742	-	Lax1
chr1	133606829	133607518	-	Lax1
chr1	133608208	133617824	-	Lax1
chr1	133617547	133617824	-	Lax1
chr1	133616559	133616742	-	Lax1
chr1	133616559	133616644	-	Lax1
chr1	133616642	133616644	-	Lax1
chr1	133608208	133608373	-	Lax1
chr1	133608310	133608373	-	Lax1
chr1	133608307	133608309	-	Lax1
chr1	133617547	133617824	-	Lax1
chr1	133616645	133616742	-	Lax1
chr1	133608208	133608309	-	Lax1
chr1	134002908	134006858	-	Btg2
chr1	134002908	134006858	-	Btg2
chr1	134006650	134006858	-	Btg2
chr1	134006650	134006791	-	Btg2
chr1	134006789	134006791	-	Btg2
chr1	134002908	134005441	-	Btg2
chr1	134005110	134005441	-	Btg2
chr1	134005107	134005109	-	Btg2
chr1	134006792	134006858	-	Btg2
chr1	134002908	134005109	-	Btg2
chr1	135181313	135186306	-	Elf3
chr1	135181313	135186306	-	Elf3
chr1	135186087	135186306	-	Elf3
chr1	135185353	135185520	-	Elf3
chr1	135185353	135185512	-	Elf3
chr1	135185510	135185512	-	Elf3
chr1	135184743	135185024	-	Elf3
chr1	135184743	135185024	-	Elf3
chr1	135184517	135184612	-	Elf3
chr1	135184517	135184612	-	Elf3
chr1	135184209	135184328	-	Elf3
chr1	135184209	135184328	-	Elf3
chr1	135183972	135184061	-	Elf3
chr1	135183972	135184061	-	Elf3
chr1	135183713	135183829	-	Elf3
chr1	135183713	135183829	-	Elf3
chr1	135182663	135182858	-	Elf3
chr1	135182663	135182858	-	Elf3
chr1	135181313	135182118	-	Elf3
chr1	135182007	135182118	-	Elf3
chr1	135182004	135182006	-	Elf3
chr1	135186087	135186306	-	Elf3
chr1	135185513	135185520	-	Elf3
chr1	135181313	135182006	-	Elf3
chr1	135181317	135186176	-	Elf3
chr1	135186087	135186176	-	Elf3
chr1	135185353	135185520	-	Elf3
chr1	135185353	135185512	-	Elf3
chr1	135185510	135185512	-	Elf3
chr1	135184743	135184964	-	Elf3
chr1	135184743	135184964	-	Elf3
chr1	135184517	135184612	-	Elf3
chr1	135184517	135184612	-	Elf3
chr1	135184209	135184328	-	Elf3
chr1	135184209	135184328	-	Elf3
chr1	135183972	135184061	-	Elf3
chr1	135183972	135184061	-	Elf3
chr1	135183713	135183829	-	Elf3
chr1	135183713	135183829	-	Elf3
chr1	135182663	135182858	-	Elf3
chr1	135182663	135182858	-	Elf3
chr1	135181317	135182118	-	Elf3
chr1	135182007	135182118	-	Elf3
chr1	135182004	135182006	-	Elf3
chr1	135186087	135186176	-	Elf3
chr1	135185513	135185520	-	Elf3
chr1	135181317	135182006	-	Elf3
chr1	135184395	135185387	-	Elf3
chr1	135185353	135185387	-	Elf3
chr1	135184743	135185024	-	Elf3
chr1	135184395	135184612	-	Elf3
chr1	135693857	135696874	+	Phlda3
[truncated: 68,279 more rows]
